# Supplementary material for: Dosage sensitivity to Pumilio1 variants in the mouse brain reflects distinct molecular mechanisms
Source: EMBO J. 2023 Apr 18;42(11):e112721. doi: 10.15252/embj.2022112721 (PMC10233381; doi:10.15252/embj.2022112721)
Supplement: Supplementary file 3 — Dataset EV1 [file EMBJ-42-e112721-s007.xlsx]

## Sheet: ALL regions and brain
Dataset EV1. Pum1 mass spectrometry results from whole brain and three separate brain regions in 10-week-old mice. All the proteins have an FDR < 0.05, and only proteins with a Ratio LFQ-Pum1-WT/LFQ-IgG-WT > 1.5 are reported here.
Mouse protein	Human protein	Full protein name	Whole Brain	Cerebellum	Cortex	Hippocampus
Nbea	NBEA	neurobeachin	1.85634	–	1.45247	–
Dpysl2	DPYSL2	dihydropyrimidinase like 2	–	–	1.45265	–
Prep	PREP	prolyl endopeptidase	–	1.56207	1.4566	–
Ubr4	UBR4	ubiquitin protein ligase e3 component n-recognin 4	–	–	1.45969	–
Srgap3	SRGAP3	slit-robo rho gtpase activating protein 3	–	–	1.4601	2.15502
Ncl	NCL	nucleolin	–	Infinite	1.46405	–
Copb1	COPB1	coatomer protein complex subunit beta 1	–	–	1.46685	–
Ighm	IGHM	immunoglobulin heavy constant mu	–	3.42899	1.46732	–
Ube2o	UBE2O	ubiquitin conjugating enzyme e2 o	–	–	1.46773	–
Eno2	ENO2	enolase 2	–	–	1.46873	–
Llgl1	LLGL1	llgl scribble cell polarity complex component 1	–	–	1.46945	–
Ubxn4	UBXN4	ubx domain protein 4	–	–	1.47021	–
Me1	ME1	malic enzyme 1	–	–	1.47023	–
Hepacam	HEPACAM	hepatic and glial cell adhesion molecule	–	–	1.47116	1.56623
Lap3	LAP3	leucine aminopeptidase 3	–	–	1.47256	–
Crat	CRAT	carnitine o-acetyltransferase	–	–	1.4748	1.47653
Syn3	SYN3	synapsin iii	–	–	1.47615	–
Ddx5	DDX5	dead-box helicase 5	–	–	1.47714	–
Glud1	GLUD1	glutamate dehydrogenase 1	–	–	1.4772	–
Osbp	OSBP	oxysterol binding protein	–	–	1.47939	–
Trap1	TRAP1	tnf receptor associated protein 1	–	2.25249	1.47981	–
Gm20425	Gm20425		–	–	1.48284	–
Tf	TF	transferrin	–	–	1.48284	–
Kif2a	KIF2A	kinesin family member 2a	–	–	1.48285	1.49764
Map1s	MAP1S	microtubule associated protein 1s	–	–	1.48461	2.34473
Hmgcs1	HMGCS1	3-hydroxy-3-methylglutaryl-coa synthase 1	–	–	1.48493	–
Eif4g1	EIF4G1	eukaryotic translation initiation factor 4 gamma 1	–	–	1.48579	4.10916
Sv2a	SV2A	synaptic vesicle glycoprotein 2a	1.53519	1.50341	1.48763	–
Adss	ADSS	adenylosuccinate synthase	–	–	1.48909	–
Nrxn3	NRXN3	neurexin 3	2.94213	–	1.49186	1.51165
mKIAA0743	mKIAA0743		–	–	1.49186	1.51165
Glg1	GLG1	golgi glycoprotein 1	–	–	1.49472	–
Sdha	SDHA	succinate dehydrogenase complex flavoprotein subunit a	–	–	1.49496	–
Sept8	SEPT8	septin 8	–	2.82468	1.49722	1.5788
Tars	TARS	threonyl-trna synthetase	–	1.65185	1.49777	–
Crmp1	CRMP1	collapsin response mediator protein 1	–	–	1.49899	–
Wdr1	WDR1	wd repeat domain 1	–	–	1.50008	–
Slc1a4	SLC1A4	solute carrier family 1 member 4	–	–	1.5013	–
Gucy1a2	GUCY1A2	guanylate cyclase 1 soluble subunit alpha 2	–	–	1.50219	–
Dld	DLD	dihydrolipoamide dehydrogenase	–	–	1.50357	–
Csde1	CSDE1	cold shock domain containing e1	1.86238	–	1.50538	–
Igh-VJ558	Igh-VJ558		–	1.83283	1.50547	–
Ighv1-82	Ighv1-82		–	1.83283	1.50547	–
Grm2	GRM2	glutamate metabotropic receptor 2	–	–	1.50648	9.07566
Tkt	TKT	transketolase	–	–	1.50734	–
Ermn	ERMN	ermin	–	–	1.50883	–
Pkm	PKM	pyruvate kinase m1/2	–	–	1.51467	–
Skp1	SKP1	s-phase kinase associated protein 1	–	–	1.51534	–
Skp1a	SKP1	s-phase kinase associated protein 1	–	–	1.51534	–
Khsrp	KHSRP	kh-type splicing regulatory protein	–	–	1.51638	–
Epm2aip1	EPM2AIP1	epm2a interacting protein 1	2.84848	–	1.51672	3.65018
Ighv4-1	Ighv4-1		–	1.76382	1.52094	–
Kazn	KAZN	kazrin, periplakin interacting protein	Infinite	Infinite	1.52136	–
Ndufs1	NDUFS1	nadh:ubiquinone oxidoreductase core subunit s1	–	–	1.52168	2.38237
Lrrc47	LRRC47	leucine rich repeat containing 47	1.61832	–	1.52173	–
Pgm2l1	PGM2L1	phosphoglucomutase 2 like 1	–	–	1.52449	–
Hspa5	HSPA5	heat shock protein family a (hsp70) member 5	–	–	1.52498	–
Sec31a	SEC31A		–	–	1.52581	–
Copb2	COPB2	coatomer protein complex subunit beta 2	–	–	1.52732	–
Prrt2	PRRT2		–	–	1.53229	–
Nmt1	NMT1	n-myristoyltransferase 1	1.50881	1.82243	1.53424	–
Fth1	FTH1	ferritin heavy chain 1	–	–	1.53821	–
Katnal2	KATNAL2	katanin catalytic subunit a1 like 2	–	–	1.53908	–
Spata5	SPATA5	spermatogenesis associated 5	–	–	1.53908	–
Pde4b	PDE4B	phosphodiesterase 4b	–	–	1.53937	Infinite
Camk2b	CAMK2B	calcium/calmodulin dependent protein kinase ii beta	–	–	1.54156	–
Hspa8	HSPA8	heat shock protein family a (hsp70) member 8	–	–	1.54547	–
Iars2	IARS2	isoleucyl-trna synthetase 2, mitochondrial	–	–	1.54572	–
Camk4	CAMK4	calcium/calmodulin dependent protein kinase iv	–	–	1.54692	–
Ighv9-2	Ighv9-2		–	3.07551	1.54874	–
Ncan	NCAN	neurocan	–	–	1.54883	–
Thop1	THOP1	thimet oligopeptidase 1	1.55538	–	1.5526	–
Stk39	STK39	serine/threonine kinase 39	–	–	1.55306	–
Tpr	TPR	translocated promoter region, nuclear basket protein	–	–	1.55424	–
Pitrm1	PITRM1	pitrilysin metallopeptidase 1	–	–	1.55437	–
Krt76	KRT76	keratin 76	–	3.56774	1.55536	–
Btbd17	BTBD17	btb domain containing 17	2.92127	2.30992	1.5555	–
Lars	LARS	leucyl-trna synthetase	–	–	1.55551	–
Cntnap2	CNTNAP2	contactin associated protein like 2	–	–	1.55563	–
Dpysl4	DPYSL4	dihydropyrimidinase like 4	–	–	1.55718	–
Dgke	DGKE	diacylglycerol kinase epsilon	–	–	1.55827	–
Smap1	SMAP1	small arfgap 1	–	–	1.56033	–
Hnrnpm	HNRNPM	heterogeneous nuclear ribonucleoprotein m	–	–	1.56706	–
Pepd	PEPD	peptidase d	–	1.5537	1.56827	–
Lrp1	LRP1	ldl receptor related protein 1	–	1.48857	1.56976	–
Pi4ka	PI4KA	phosphatidylinositol 4-kinase alpha	2.59973	–	1.56988	–
Top2b	TOP2B	dna topoisomerase ii beta	–	–	1.57142	–
Trappc9	TRAPPC9	trafficking protein particle complex 9	–	1.92492	1.57509	–
Sfn	REXO2	rna exonuclease 2	–	1.68081	1.57727	–
Dync1i2	DYNC1I2	dynein cytoplasmic 1 intermediate chain 2	–	1.48887	1.5773	–
Slc44a2	SLC44A2	solute carrier family 44 member 2	–	–	1.57916	–
Ighv1-74	Ighv1-74		1.59172	1.95477	1.5825	–
Ighvdj	IGHVDJ		–	3.42899	1.5825	–
Tuba4a	TUBA4A	tubulin alpha 4a	–	2.52537	1.58326	–
Matr3	MATR3	matrin 3	2.19101	1.63337	1.5835	–
Ddb1	DDB1	damage specific dna binding protein 1	–	1.73056	1.58691	1.57483
Eif3f	EIF3F	eukaryotic translation initiation factor 3 subunit f	2.04898	1.46439	1.587	–
Uba2	UBA2	ubiquitin like modifier activating enzyme 2	–	1.77805	1.58727	–
Serpina1e	Serpina1e		–	1.56243	1.58876	–
St13	ST13	st13 hsp70 interacting protein	1.85548	2.31863	1.58908	2.13473
Nlgn4l	Nlgn4l		–	–	1.59225	–
Aldh7a1	ALDH7A1	aldehyde dehydrogenase 7 family member a1	–	–	1.59616	–
Serpina1b	Serpina1b		–	–	1.5962	–
Sod2	SOD2	superoxide dismutase 2	–	–	1.60107	–
Ighv2-9	Ighv2-9		–	2.51707	1.60109	–
Pld3	PLD3	phospholipase d family member 3	–	–	1.60125	–
Erc2	ERC2	elks/rab6-interacting/cast family member 2	–	–	1.60228	1.45581
Capn1	CAPN1	calpain 1	–	2.39554	1.6025	–
Hars	HARS	histidyl-trna synthetase	–	–	1.60288	–
Pa2g4	PA2G4	proliferation-associated 2g4	–	–	1.60292	–
Clasp2	CLASP2	cytoplasmic linker associated protein 2	–	–	1.60574	–
Ighv1-63	Ighv1-63		–	–	1.60888	–
Ezr	EZR	ezrin	2.79065	2.12658	1.61104	–
Map4	MAP4	microtubule associated protein 4	–	–	1.61119	–
Psmd4	PSMD4	proteasome 26s subunit, non-atpase 4	–	–	1.61631	–
Hnrnpr	HNRNPR	heterogeneous nuclear ribonucleoprotein r	–	1.93377	1.62185	2.58501
Map2	MAP2	microtubule associated protein 2	–	–	1.62578	–
Tsg101	TSG101	tumor susceptibility 101	–	–	1.62609	1.98292
Vps4a	VPS4A	vacuolar protein sorting 4 homolog a	–	–	1.62783	–
Serpina1d	Serpina1d		–	–	1.62912	–
Cndp2	CNDP2	carnosine dipeptidase 2	–	1.53642	1.63059	–
Ptk2b	PTK2B	protein tyrosine kinase 2 beta	–	–	1.63169	–
Spag9	SPAG9	sperm associated antigen 9	–	–	1.63277	–
Klc2	KLC2	kinesin light chain 2	–	–	1.63738	–
Me2	ME2	malic enzyme 2	–	–	1.64387	–
Ighv5-9	Ighv5-9		–	–	1.64505	–
Alb	ALB	albumin	–	–	1.64767	–
Gss	GSS	glutathione synthetase	1.50158	1.55589	1.65009	–
Ighv9-3	Ighv9-3		–	2.47303	1.65103	–
Kpna1	KPNA1	karyopherin subunit alpha 1	–	1.66486	1.65592	1.92781
Pak1	PAK1	p21 (rac1) activated kinase 1	–	–	1.66189	–
Dpysl3	DPYSL3	dihydropyrimidinase like 3	–	–	1.66413	–
Ighv1-11	Ighv1-11		–	–	1.66857	–
Sars2	SARS2	seryl-trna synthetase 2, mitochondrial	–	–	1.66869	–
Rpn2	RPN2	ribophorin ii	–	–	1.66917	–
Pank4	PANK4	pantothenate kinase 4	–	–	1.67463	–
Abi2	ABI2	abl interactor 2	–	1.57056	1.6758	–
Arhgap5	ARHGAP5	rho gtpase activating protein 5	5.44478	3.09726	1.68024	–
Copg1	COPG1	coatomer protein complex subunit gamma 1	–	1.62087	1.68639	–
Crocc	CROCC	ciliary rootlet coiled-coil, rootletin	–	Infinite	1.68711	2.1418
Wdfy3	WDFY3	wd repeat and fyve domain containing 3	6.27801	–	1.6893	Infinite
Ighv7-1	Ighv7-1		–	2.21917	1.68979	–
Kng1	KNG1	kininogen 1	–	–	1.70086	–
Ighv14-1	Ighv14-1		–	2.58692	1.70471	–
Ighv8-8	Ighv8-8		–	1.56549	1.70751	–
Ighv6-6	Ighv6-6		–	2.74989	1.713	1.51483
G3bp1	G3BP1	g3bp stress granule assembly factor 1	–	–	1.71658	–
Camk2g	CAMK2G	calcium/calmodulin dependent protein kinase ii gamma	–	–	1.71761	1.81667
Gap43	GAP43	growth associated protein 43	–	1.65056	1.71857	–
Iqsec1	IQSEC1	iq motif and sec7 domain 1	–	–	1.72435	1.45172
Rbbp4	RBBP4	rb binding protein 4, chromatin remodeling factor	–	–	1.72551	–
Rhot1	RHOT1	ras homolog family member t1	–	–	1.7269	2.77622
Pfkm	PFKM	phosphofructokinase, muscle	–	–	1.72927	1.60483
Ighg3	IGHG3	immunoglobulin heavy constant gamma 3 (g3m marker)	–	1.9064	1.72981	–
Ighv10-1	Ighv10-1		–	2.70362	1.73532	–
Ighv1-47	Ighv1-47		–	2.60303	1.74111	–
Hip1r	HIP1R	huntingtin interacting protein 1 related	–	–	1.74294	–
Sort1	SORT1	sortilin 1	2.49379	–	1.74347	–
App	APP	amyloid beta precursor protein	–	–	1.74486	–
Stxbp5l	STXBP5L	syntaxin binding protein 5 like	–	–	1.74559	1.86102
Igh	IGH	immunoglobulin heavy locus	–	2.54944	1.74593	–
Farp1	FARP1	ferm, arh/rhogef and pleckstrin domain protein 1	–	–	1.74606	–
Mccc2	MCCC2	methylcrotonoyl-coa carboxylase 2	–	1.68762	1.75084	–
Alcam	ALCAM	activated leukocyte cell adhesion molecule	–	–	1.75218	–
Tubb2a	TUBB2A	tubulin beta 2a class iia	–	1.87254	1.75718	–
Arr3	ARR3	arrestin 3	–	–	1.75901	–
Snap47	SNAP47	synaptosome associated protein 47	–	1.61663	1.75935	2.04971
Brinp1	BRINP1	bmp/retinoic acid inducible neural specific 1	–	–	1.76861	–
Ppp1r21	PPP1R21	protein phosphatase 1 regulatory subunit 21	2.69808	2.2789	1.76965	7.14597
Sdc3	SDC3	syndecan 3	1.55198	–	1.77035	–
Hnrnph2	HNRNPH2	heterogeneous nuclear ribonucleoprotein h2	–	2.65771	1.77105	–
Ddhd2	DDHD2	ddhd domain containing 2	–	–	1.77328	–
Ahcyl2	AHCYL2	adenosylhomocysteinase like 2	–	–	1.77527	–
Fgb	FGB	fibrinogen beta chain	1.85089	11.7757	1.77678	–
Gga3	GGA3	golgi associated, gamma adaptin ear containing, arf binding protein 3	–	–	1.78722	Infinite
Slc25a12	SLC25A12	solute carrier family 25 member 12	–	1.98515	1.78724	–
Dpp10	DPP10	dipeptidyl peptidase like 10	–	–	1.79121	–
Tfg	TFG	trk-fused gene	–	–	1.79124	–
Mtdh	MTDH	metadherin	1.63064	2.03971	1.79817	6.69979
Rapgef2	RAPGEF2	rap guanine nucleotide exchange factor 2	–	–	1.7997	1.5474
Mfn2	MFN2	mitofusin 2	–	–	1.80914	2.71875
A830010M20Rik	A830010M20Rik		–	–	1.8102	Infinite
Kiaa1107	KIAA1107	kiaa1107	–	–	1.8102	Infinite
Marcks	MARCKS	myristoylated alanine rich protein kinase c substrate	–	–	1.81466	–
Acss2	ACSL1	acyl-coa synthetase long chain family member 1	5.70308	–	1.81529	–
Pvrl1	NECTIN1	pyrroline-5-carboxylate reductase 3	–	–	1.81601	–
Ighv5-16	Ighv5-16		–	2.48273	1.8167	–
Gak	GAK	cyclin g associated kinase	–	–	1.82109	–
Rdx	RDX	radixin	–	–	1.8253	1.46112
Mark1	MARK1	microtubule affinity regulating kinase 1	–	–	1.82809	–
Rbbp7	RBBP7	rb binding protein 7, chromatin remodeling factor	–	–	1.82868	–
Ces1c	Ces1c		–	–	1.83975	–
Ntm	NTM	neurotrimin	–	–	1.8411	–
Pfkl	PFKL	phosphofructokinase, liver type	1.9165	1.87283	1.8412	2.50087
Vcan	VCAN	versican	–	1.56065	1.84211	–
Shisa7	SHISA7	shisa family member 7	–	–	1.84236	–
Prrt3	PRRT3	proline rich transmembrane protein 3	–	–	1.84272	–
Atp6v1g2	ATP6V1G2	atpase h+ transporting v1 subunit g2	–	1.53639	1.84354	–
Snx27	SNX27	sorting nexin family member 27	10.9258	1.46121	1.84462	–
Pde4d	PDE4D	phosphodiesterase 4d	3.09375	3.06796	1.84634	–
Syt2	SYT2	synaptotagmin 2	–	–	1.84683	–
Wnk2	WNK2	wnk lysine deficient protein kinase 2	5.1065	–	1.85263	–
Lsamp	LSAMP	limbic system associated membrane protein	–	–	1.85304	–
Ighv1-15	Ighv1-15		–	–	1.85433	–
Ago2	AGO2	argonaute risc catalytic component 2	31.438	4.36958	1.85435	Infinite
Inpp4a	INPP4A	inositol polyphosphate-4-phosphatase type i a	–	–	1.85565	–
Syn1	SYN1	synapsin i	–	–	1.85661	–
Hspa2	HSPA2	heat shock protein family a (hsp70) member 2	–	2.53421	1.85697	–
Slc7a14	SLC7A14	solute carrier family 7 member 14	–	–	1.86328	–
Apba1	APBA1	amyloid beta precursor protein binding family a member 1	–	–	1.86377	Infinite
Ighv1-42	Ighv1-42		–	2.49243	1.86833	–
Gsr	GSR	glutathione-disulfide reductase	–	–	1.87567	–
Cyld	CYLD	cyld lysine 63 deubiquitinase	–	–	1.88083	6.82914
Krt6a	KRT6A	keratin 6a	–	–	1.89172	3.06682
Krt6b	KRT6B	keratin 6b	–	–	1.89172	3.06682
Gclc	GCLC	glutamate-cysteine ligase catalytic subunit	–	–	1.89204	–
Asl	ASL	argininosuccinate lyase	–	–	1.89472	–
Wdr5	WDR5	wd repeat domain 5	–	2.24202	1.89876	–
Pten	PTEN	phosphatase and tensin homolog	–	Infinite	1.90245	Infinite
Wdr47	WDR47	wd repeat domain 47	–	–	1.90388	2.05867
Camk2d	CAMK2D	calcium/calmodulin dependent protein kinase ii delta	–	1.53808	1.90396	1.86632
Ptprz1	PTPRZ1	protein tyrosine phosphatase, receptor type z1	–	–	1.90509	–
Rnf14	RNF14	ring finger protein 14	3.28689	1.71467	1.90748	–
Dsp	DSP	desmoplakin	–	4.51986	1.91028	6.69456
Ighv1-76	Ighv1-76		–	2.67674	1.91667	–
Ighv9-1	Ighv9-1		–	2.41664	1.92351	–
Cars	CARS	cysteinyl-trna synthetase	–	–	1.9238	–
Tssc1	EIPR1	earp complex and garp complex interacting protein 1	–	1.70543	1.92692	–
Serpina3k	Serpina3k		–	–	1.92789	–
Serpina3m	Serpina3m		–	–	1.92789	–
Glo1	GLO1	glyoxalase i	–	2.22489	1.94037	–
Ppp2r5c	PPP2R5C	protein phosphatase 2 regulatory subunit b'gamma	–	–	1.94165	–
Eif4b	EIF4B	eukaryotic translation initiation factor 4b	–	5.93278	1.94244	1.91425
Kpna3	KPNA3	karyopherin subunit alpha 3	1.92064	1.97183	1.94532	11.8315
Dnajc7	DNAJC7	dnaj heat shock protein family (hsp40) member c7	–	–	1.94664	–
Ighv5-12	Ighv5-12		–	2.43035	1.94835	–
Sod1	SOD1	superoxide dismutase 1	–	1.85377	1.95917	–
Tfrc	TFRC	transferrin receptor	–	–	1.97428	–
Agap2	AGAP2	arfgap with gtpase domain, ankyrin repeat and ph domain 2	–	–	1.97649	1.8082
Pak3	PAK3	p21 (rac1) activated kinase 3	–	–	1.98586	–
Glb1	GLB1	galactosidase beta 1	–	22.1651	1.99453	–
Armc8	ARMC8	armadillo repeat containing 8	–	1.96073	1.99551	–
Bclaf1	BCLAF1	bcl2 associated transcription factor 1	4.84194	12.5078	2.00224	Infinite
HC	CLTC	clathrin heavy chain	–	2.34198	2.00567	–
Ighg1	IGHG1	immunoglobulin heavy constant gamma 1 (g1m marker)	–	2.34198	2.00567	–
Nmt2	NMT2	n-myristoyltransferase 2	–	–	2.00857	–
Vps52	VPS52	vps52 subunit of garp complex	–	–	2.01525	–
Serpina1a	Serpina1a		–	–	2.01602	–
Serpina1c	Serpina1c		–	–	2.01602	–
Luc7l3	LUC7L3	luc7 like 3 pre-mrna splicing factor	–	–	2.01826	–
Vwa5a	VWA5A	von willebrand factor a domain containing 5a	1.86268	2.38892	2.02442	2.01717
Ighv10-3	Ighv10-3		–	2.77396	2.02757	–
Tnks1bp1	TNKS1BP1	tankyrase 1 binding protein 1	–	Infinite	2.04752	Infinite
Vps51	VPS51	vps51 subunit of garp complex	–	–	2.05816	–
Cul1	CUL1	cullin 1	–	1.58298	2.05894	–
Tubb5	TUBB	tubulin beta class i	–	1.87684	2.06487	1.6177
Trim32	TRIM32	tripartite motif containing 32	21.0393	–	2.07312	–
Slc8a1	SLC8A1	solute carrier family 8 member a1	–	1.7916	2.07451	–
Iars	IARS	isoleucyl-trna synthetase	5.26502	–	2.07522	–
Clptm1	CLPTM1	clptm1 regulator of gaba type a receptor forward trafficking	–	–	2.07663	–
Plxna1	PLXNA1	plexin a1	–	–	2.07896	–
Ighv2-5	IGHV2-5	immunoglobulin heavy variable 2-5	1.67155	3.02495	2.10075	–
Dhx15	DHX15	deah-box helicase 15	2.27803	–	2.11751	–
Ighv5-6	Ighv5-6		–	3.166	2.12219	–
Ighv14-2	Ighv14-2		–	2.44424	2.12316	–
Arhgef9	ARHGEF9	cdc42 guanine nucleotide exchange factor 9	–	–	2.12758	–
Tmem30a	TMEM30A	transmembrane protein 30a	–	–	2.12875	–
Wdr44	WDR44	wd repeat domain 44	–	–	2.15947	–
Slc25a13	SLC25A13	solute carrier family 25 member 13	–	2.01062	2.18164	Infinite
Sf3b1	SF3B2	splicing factor 3b subunit 2	–	1.81447	2.18225	–
Hecw1	HECW1	hect, c2 and ww domain containing e3 ubiquitin protein ligase 1	–	–	2.19045	–
Flad1	FLAD1	flavin adenine dinucleotide synthetase 1	–	1.82733	2.19733	–
Ddx19a	DDX19A	dead-box helicase 19a	–	–	2.21281	–
Arhgap21	ARHGAP21	rho gtpase activating protein 21	–	–	2.21604	–
Thnsl1	THNSL1	threonine synthase like 1	–	–	2.21908	–
Pfkp	PFKP	phosphofructokinase, platelet	1.96344	1.77279	2.2251	2.49485
Ighv7-4	Ighv7-4		3.1732	2.25292	2.23587	–
Prmt5	PRMT5	protein arginine methyltransferase 5	1.72959	–	2.24346	1.5241
Nrxn1	NRXN1	neurexin 1	–	1.87308	2.24546	–
Ighg	Ighg		–	2.07186	2.25755	Infinite
Igh-3	Igh-3		–	2.07186	2.25755	–
Ighg2b	Ighg2b		–	2.07186	2.25755	–
Eif4g3	EIF4G3	eukaryotic translation initiation factor 4 gamma 3	2.59653	–	2.26198	–
Pcsk2	PCSK2	proprotein convertase subtilisin/kexin type 2	–	–	2.26877	–
IGHV	IGHV		–	–	2.27518	–
Hpx	HPX	hemopexin	–	–	2.27702	–
Ranbp9	RANBP9	ran binding protein 9	–	–	2.27774	Infinite
A2m	A2M	alpha-2-macroglobulin	–	–	2.27957	–
Ighv14-3	Ighv14-3		–	1.79515	2.28425	–
Map7	MAP7	microtubule associated protein 7	–	–	2.30132	–
Omg	OMG	oligodendrocyte myelin glycoprotein	–	–	2.30366	–
Hnrnpll	HNRNPLL	heterogeneous nuclear ribonucleoprotein l like	–	–	2.31147	–
Pgm3	PGM3	phosphoglucomutase 3	–	–	2.31648	–
Ralgapa1	RALGAPA1	ral gtpase activating protein catalytic alpha subunit 1	–	–	2.32306	–
Fsd1	FSD1	fibronectin type iii and spry domain containing 1	–	–	2.36279	2.27298
Trim46	TRIM46	tripartite motif containing 46	–	–	2.36576	–
Ighv1-85	Ighv1-85		–	2.41672	2.3863	–
Adam11	ACYP1	acylphosphatase 1	–	–	2.40801	–
Cit	CIT	citron rho-interacting serine/threonine kinase	–	–	2.42592	–
Ighg2a	Ighg2a		–	2.24115	2.44724	–
Ighg2c	Ighg2c		–	2.24115	2.44724	–
Srcin1	SRCIN1	src kinase signaling inhibitor 1	–	–	2.46628	–
Mtmr9	MTMR9	myotubularin related protein 9	–	–	2.47206	–
Lcp1	LCP1	lymphocyte cytosolic protein 1	–	–	2.48346	–
Cspg5	CSPG5	chondroitin sulfate proteoglycan 5	1.60181	7.30091	2.48494	–
Becn1	BECN1	beclin 1	–	10.21	2.49239	Infinite
mKIAA1101	mKIAA1101		–	–	2.4986	–
Oxsr1	OXSR1	oxidative stress responsive kinase 1	–	–	2.4986	–
Rcc2	RCC2	regulator of chromosome condensation 2	–	1.93513	2.51095	–
Txnrd2	TXNRD2	thioredoxin reductase 2	–	3.75957	2.51107	–
Hnrnpl	HNRNPL	heterogeneous nuclear ribonucleoprotein l	10.3989	2.77927	2.52536	1.57848
Pabpc4	PABPC4	poly(a) binding protein cytoplasmic 4	–	–	2.53103	–
C4b;Slp	C4B	complement c4b (chido blood group)	–	3.44176	2.53448	Infinite
Spock1	SPOCK1	sparc (osteonectin), cwcv and kazal like domains proteoglycan 1	–	–	2.54512	–
Sept3	SEPT3	septin 3	–	–	2.54778	1.78282
Mark2	MARK2	microtubule affinity regulating kinase 2	–	1.69221	2.54915	–
C3	C3	complement c3	1.52414	1.66651	2.55608	–
Minpp1	MINPP1	multiple inositol-polyphosphate phosphatase 1	–	Infinite	2.58098	–
Nampt	NAMPT	nicotinamide phosphoribosyltransferase	–	–	2.59998	–
Ighv9-4	Ighv9-4		–	1.96161	2.60858	–
Smap2	SMAP2	small arfgap2	–	3.69488	2.61704	–
Pcdh9	PCDH9	protocadherin 9	–	–	2.62135	–
Fcgr1	Fcgr1		1.53754	2.98855	2.62284	1.57173
Srpk2	SRPK2	srsf protein kinase 2	–	–	2.62617	1.73543
Sf3b3	SF3B3	stratifin	3.59286	–	2.62912	–
Mkl2	MRTFB	myocardin related transcription factor b	–	–	2.63222	–
Npm1	NPM1	nucleophosmin 1	–	–	2.63879	–
Pcdh1	PCDH1	protocadherin 1	–	–	2.65616	1.47656
Cyth2	CYTH2	cytohesin 2	–	5.85953	2.66777	27.008
Arhgap35	ARHGAP35	rho gtpase activating protein 35	–	–	2.67876	–
Nf1	NF1	neurofibromin 1	2.14089	–	2.68343	–
Ighv1-62-2	Ighv1-62-2		–	1.73685	2.73493	–
Inf2	INF2	inverted formin, fh2 and wh2 domain containing	–	–	2.73938	3.72961
Rbfox3	RBFOX3	rna binding fox-1 homolog 3	1.91596	2.85262	2.74577	–
Smarcc2	SMARCC2	swi/snf related, matrix associated, actin dependent regulator of chromatin subfamily c member 2	–	–	2.74862	2.7954
Lactb	LACTB	lactamase beta	3.27201	6.42944	2.75307	22.3027
Phactr1	PHACTR1	phosphatase and actin regulator 1	–	–	2.77135	1.45933
Kpna6	KPNA6	karyopherin subunit alpha 6	–	Infinite	2.77553	–
Tmem132b	TMEM132B	transmembrane protein 132b	–	–	2.77654	–
Hadha	HADHA	hydroxyacyl-coa dehydrogenase trifunctional multienzyme complex subunit alpha	1.74113	3.91919	2.8	5.02424
Nisch	NISCH	nischarin	1.59968	–	2.81454	–
Nln	NLN	neurolysin	–	–	2.81911	–
Cdkl5	CDKL5	cyclin dependent kinase like 5	–	–	2.82983	Infinite
Spire1	SPIRE1	spire type actin nucleation factor 1	–	–	2.84182	–
Braf	BRAF	b-raf proto-oncogene, serine/threonine kinase	–	1.48319	2.84394	3.7548
Hnrnpul1	HNRNPUL1	heterogeneous nuclear ribonucleoprotein u like 1	3.12836	–	2.87925	–
Uggt1	UGGT1	udp-glucose glycoprotein glucosyltransferase 1	1.54415	1.62568	2.88097	1.82687
Htt	HTT	huntingtin	–	–	2.91309	–
Cadps2	CADPS2	calcium dependent secretion activator 2	–	–	2.92443	–
Ighv1-39	Ighv1-39		–	2.70426	2.9479	–
Rims1	RIMS1	regulating synaptic membrane exocytosis 1	–	1.62375	2.96713	–
Ighv1-81	Ighv1-81		–	2.58725	2.98622	–
Cd34	CD34	cd34 molecule	–	–	3.00035	Infinite
Rbm39	RBM39	rna binding motif protein 39	7.1083	2.08853	3.07858	–
Exoc5	EXOC5	exocyst complex component 5	–	–	3.12294	–
Ddx17	DDX17	dead-box helicase 17	2.96313	3.00187	3.12458	3.42659
Ctnnd1	CTNND1	catenin delta 1	1.682	3.83224	3.12583	–
Gldc	GLDC	glycine decarboxylase	–	–	3.13483	–
Scamp3	SCAMP3	secretory carrier membrane protein 3	–	–	3.14448	–
Tu52	Tu52		–	–	3.14448	–
Cul2	CUL2	cullin 2	–	1.64664	3.16707	–
Dip2c	DIP2C	disco interacting protein 2 homolog c	–	–	3.17135	–
Krt14	KRT14	keratin 14	–	–	3.17574	–
Pmpca	PMPCA	peptidase, mitochondrial processing alpha subunit	–	–	3.18308	1.84707
Ighv1-22	Ighv1-22		–	–	3.19087	Infinite
Rftn2	RFTN2	raftlin family member 2	–	–	3.19618	–
Ipo4	IPO4	importin 4	–	–	3.19675	–
Dbi	DBI	diazepam binding inhibitor, acyl-coa binding protein	–	2.17316	3.22724	–
Pla2g15	PLA2G15	phospholipase a2 group xv	–	–	3.28551	–
Gaa	GAA	glucosidase alpha, acid	–	3.96131	3.30045	–
Smarce1	SMARCE1	swi/snf related, matrix associated, actin dependent regulator of chromatin, subfamily e, member 1	–	–	3.30756	–
Psap	PSAP	prosaposin	–	1.62502	3.33889	–
Mug1	Mug1		–	–	3.34925	–
Mtor	MTOR	mechanistic target of rapamycin kinase	–	6.23459	3.38563	–
Pabpc1	PABPC1	poly(a) binding protein cytoplasmic 1	–	4.63404	3.40024	3.9695
Slc27a1	SLC27A1	solute carrier family 27 member 1	–	–	3.47664	–
Por	POR	cytochrome p450 oxidoreductase	1.69868	1.82991	3.56994	–
Eif5b	EIF5B	eukaryotic translation initiation factor 5b	–	–	3.63933	–
Mark3	MARK3	microtubule affinity regulating kinase 3	37.0093	2.14049	3.67051	–
Pck2	PCK2	phosphoenolpyruvate carboxykinase 2, mitochondrial	2.02074	2.12944	3.71046	1.69792
Clasp1	CLASP1	cytoplasmic linker associated protein 1	2.51435	–	3.78529	–
Prrt1	PRRT1	proline rich transmembrane protein 1	–	–	3.81342	19.5636
Nde1	NDE1	nude neurodevelopment protein 1	7.19879	291.395	3.85127	Infinite
Cpeb2	CPEB2	cytoplasmic polyadenylation element binding protein 2	–	–	3.87106	–
Cpeb3	CPEB3	cytoplasmic polyadenylation element binding protein 3	–	–	3.87106	–
Cpeb4	CPEB4	cytoplasmic polyadenylation element binding protein 4	–	–	3.87106	–
Metap2	METAP2	methionyl aminopeptidase 2	2.90235	–	3.93234	–
Sf1	NR5A1	splicing factor 3a subunit 1	–	–	4.06928	–
Tsc2	TSC2	tsc complex subunit 2	Infinite	Infinite	4.11455	Infinite
Vcam1	VCAM1	vascular cell adhesion molecule 1	–	–	4.12608	–
Kcna1	KCNA1	potassium voltage-gated channel subfamily a member 1	–	–	4.17934	–
Kcna3	KCNA3	potassium voltage-gated channel subfamily a member 3	–	–	4.17934	–
Ighv1-54	Ighv1-54		1.87909	2.24462	4.18681	–
Ccdc177	CCDC177	coiled-coil domain containing 177	–	–	4.31634	Infinite
Hsdl2	HSDL2	hydroxysteroid dehydrogenase like 2	–	–	4.41487	–
Impdh2	IMPDH2	inosine monophosphate dehydrogenase 2	1.64091	–	4.41947	–
Sdc4	SDC4	syndecan 4	–	–	4.51396	–
Chl1	CHL1	cell adhesion molecule l1 like (dead/h-box helicase 11)	–	1.51519	4.57543	–
Ppp6r1	PPP6R1	protein phosphatase 6 regulatory subunit 1	1.82326	–	4.60049	–
Kalrn	KALRN	kalirin rhogef kinase	–	–	4.74412	–
Rasgrf1	RASGRF1	ras protein specific guanine nucleotide releasing factor 1	–	–	4.75374	–
Fam120a	FAM120A	family with sequence similarity 120a	–	3.94336	4.76943	–
Vps13a	VPS13A	vacuolar protein sorting 13 homolog a	–	5.13835	4.78484	–
Thrap3	THRAP3	thyroid hormone receptor associated protein 3	11.3378	7.50211	4.85607	36.3423
Rnf181	RNF181	ring finger protein 181	–	–	4.88623	–
Cad	CAD	carbamoyl-phosphate synthetase 2, aspartate transcarbamylase, and dihydroorotase	4.88714	14.7961	4.88946	–
Atxn2	ATXN2	ataxin 2	–	2.53712	4.89742	Infinite
Eps15	EPS15	epidermal growth factor receptor pathway substrate 15	–	–	4.93216	–
Asph	ASPH	aspartate beta-hydroxylase	–	2.82205	4.95357	–
Gpx1	GPX1	glutathione peroxidase 1	–	–	4.98578	–
Pik3r4	PIK3R4	phosphoinositide-3-kinase regulatory subunit 4	3.49724	–	5.15149	–
Fmrp	FMRP	fragile x mental retardation 1	1.8149	4.32299	5.32642	Infinite
Ighv13-2	Ighv13-2		–	1.79657	5.3367	1.54582
Nup93	NUP93	nucleoporin 93	–	Infinite	5.563	–
Pik3c3	PIK3C3	phosphatidylinositol 3-kinase catalytic subunit type 3	–	Infinite	5.67965	–
Wdr91	WDR91	wd repeat domain 91	–	–	6.08124	Infinite
Adck1	ADAP1	arfgap with dual ph domains 1	–	2.42726	6.18967	Infinite
Arhgef18	ARHGEF18	rho/rac guanine nucleotide exchange factor 18	–	–	6.26893	Infinite
Acan	ACAN	aggrecan	–	–	6.38899	–
Spats2l	SPATS2L	spermatogenesis associated serine rich 2 like	–	–	6.66441	Infinite
Mecp2	MECP2	methyl-cpg binding protein 2	–	–	6.73977	–
Robo2	ROBO2	roundabout guidance receptor 2	–	–	7.01256	Infinite
Shmt2	SHMT2	serine hydroxymethyltransferase 2	–	2.3295	7.66319	4.42085
Dpp7	DPP7	dipeptidyl peptidase 7	–	–	7.68677	–
Cnksr2	CNKSR2	connector enhancer of kinase suppressor of ras 2	2.39418	5.82728	7.94255	19.3936
Ighv6-3	Ighv6-3		–	1.56263	7.98406	3.13885
Khdrbs3	KHDRBS3	kh rna binding domain containing, signal transduction associated 3	–	–	8.27142	Infinite
Ighv1-20	Ighv1-20		–	2.02991	8.30761	Infinite
Luzp1	LUZP1	leucine zipper protein 1	–	–	8.34732	Infinite
Dlgap4	DLGAP4	dlg associated protein 4	1.94716	10.2666	9.52616	34.6317
Rasal2	RASAL2	ras protein activator like 2	–	–	9.86236	Infinite
Apbb1	APBB1	amyloid beta precursor protein binding family b member 1	–	–	10.0049	–
Upf1	UPF1	upf1 rna helicase and atpase	4.15766	7.64795	11.3427	8.18207
Shank3	SHANK3	sh3 and multiple ankyrin repeat domains 3	–	–	11.4251	Infinite
Rrbp1	RRBP1	ribosome binding protein 1	5.02641	2.53881	11.5566	11.6837
Srgap2	SRGAP2	slit-robo rho gtpase activating protein 2	3.4258	8.14725	11.9646	65.6148
Lppr4	PLPPR4	phospholipid phosphatase related 4	8.50582	24.7508	12.3222	24.5361
Hdac2	HDAC2	histone deacetylase 2	4.84429	7.217	12.4782	4.4921
Dmwd	DMWD	dm1 locus, wd repeat containing	4.93743	Infinite	13.4406	14.8371
Rptor	RPTOR	regulatory associated protein of mtor complex 1	12.2638	6.64371	14.6424	–
Wdr48	WDR48	wd repeat domain 48	21.4158	40.7974	15.7935	35.9807
Ddx3y	DDX3Y	dead-box helicase 3 y-linked	1.87545	34.1039	15.8374	65.2533
Wrnip1	WRNIP1	werner helicase interacting protein 1	3.20898	7.6155	21.2059	135.325
Ppp1r12c	PPP1R12C	protein phosphatase 1 regulatory subunit 12c	2.58154	7.14684	21.7934	Infinite
Tsc1	TSC1	tsc complex subunit 1	11.331	9.00312	23.087	Infinite
Ppp1r12b	PPP1R12B	protein phosphatase 1 regulatory subunit 12b	1.50892	–	23.5186	299.091
Ddx3x	DDX3X	dead-box helicase 3 x-linked	10.7114	Infinite	25.2357	Infinite
Ipcef1	IPCEF1	interaction protein for cytohesin exchange factors 1	7.8537	27.1336	30.0343	Infinite
Tenm4	TENM4	teneurin transmembrane protein 4	14.8619	–	37.7164	Infinite
Specc1l	SPECC1L	sperm antigen with calponin homology and coiled-coil domains 1 like	–	Infinite	41.9765	69.3767
Mycbp2	MYCBP2	myc binding protein 2, e3 ubiquitin protein ligase	9.74793	2.50127	42.6375	24.0581
Ppig	PPIG	peptidylprolyl isomerase g	142.773	68.1193	43.7002	Infinite
Cobl	COBL	cordon-bleu wh2 repeat protein	16.9679	–	52.0748	Infinite
Khdrbs1	KHDRBS1	kh rna binding domain containing, signal transduction associated 1	49.6068	147.018	53.8881	107.198
Gramd1b	GRAMD1B	gram domain containing 1b	Infinite	22.172	62.7536	–
Cep170b	CEP170B	centrosomal protein 170b	5.53042	2088.77	67.63	918.761
Pitpnm2	PITPNM2	phosphatidylinositol transfer protein membrane associated 2	169.567	858.047	72.2496	457.686
Wdr20	WDR20	wd repeat domain 20	31.4795	27.6031	96.9038	Infinite
Snph	SNPH	syntaphilin	8.41345	146.652	96.9088	443.17
Osbpl8	OSBPL8	oxysterol binding protein like 8	40.9055	78.164	99.6207	143.414
Ppp1r12a	PPP1R12A	protein phosphatase 1 regulatory subunit 12a	6.23382	66.021	113.866	1115.13
Arhgap39	ARHGAP39	rho gtpase activating protein 39	2.71801	–	163.024	19.8116
Atrx	ATRX	atrx chromatin remodeler	117.983	64.9273	179.773	102.093
Zmym2	ZMYM2	zinc finger mym-type containing 2	237.466	362.537	281.492	Infinite
Sdpr	CAVIN2	caveolae associated protein 2	35.5123	193.2	304.428	Infinite
Sh3kbp1	SH3KBP1	sh3 domain containing kinase binding protein 1	24.1098	–	334.492	Infinite
Aff4	AFF4	af4/fmr2 family member 4	Infinite	Infinite	467.849	Infinite
Anapc5	ANAPC5	anaphase promoting complex subunit 5	1449.31	881.452	581.904	1087.72
Glyr1	GLYR1	glyoxylate reductase 1 homolog	22.8054	191.385	680.616	184.215
Kdm1a	KDM1A	lysine demethylase 1a	29.9989	146.54	1017.87	Infinite
Anapc4	ANAPC4	anaphase promoting complex subunit 4	193.038	1457.05	1133.3	Infinite
Trip11	TRIP11	thyroid hormone receptor interactor 11	2.13726	Infinite	1424.08	37.9126
Specc1	SPECC1	sperm antigen with calponin homology and coiled-coil domains 1	7.39583	517.948	1664.25	4566.13
Fsd1l	FSD1L	fibronectin type iii and spry domain containing 1 like	380.792	1854.61	2227.55	2550.86
Anapc1	ANAPC1	anaphase promoting complex subunit 1	2120.8	2156.79	4725.6	7424.8
Anapc7	ANAPC7	anaphase promoting complex subunit 7	7513.5	6026.74	8918.08	Infinite
Cdc16	CDC16	cell division cycle 16	2264.37	1339.93	21730.6	7556.12
Pum1	PUM1	pumilio rna binding family member 1	2768.58	6143.54	30366	2330.68
Hnrnpa2b1	HNRNPA2B1	heterogeneous nuclear ribonucleoprotein a2/b1	–	1.45007	–	–
Atp5b	ATP5F1B	atp synthase f1 subunit beta	–	1.45037	–	–
Syp	SYP	synaptophysin	–	1.45099	–	–
Ddah1	DDAH1	dimethylarginine dimethylaminohydrolase 1	–	1.45099	–	–
Psmc3	PSMC3	proteasome 26s subunit, atpase 3	–	1.45127	–	–
Calb1	CALB1	calbindin 1	–	1.45384	–	–
Arsb	ARSB	arylsulfatase b	–	1.45434	–	–
Gad1	GAD1	glutamate decarboxylase 1	–	1.45434	–	–
Anxa7	ANXA7	annexin a7	–	1.45445	–	–
Gdi2	GDI2	gdp dissociation inhibitor 2	–	1.45605	–	–
Eif4a1	EIF4A1	eukaryotic translation initiation factor 4a1	–	1.46074	–	–
Ndrg3	NDRG3	ndrg family member 3	–	1.46107	–	–
U2af2	U2AF2	u2 small nuclear rna auxiliary factor 2	–	1.46123	–	–
Rtn3	RTN3	reticulon 3	–	1.4615	–	–
Gstm1	GSTM1	glutathione s-transferase mu 1	–	1.46198	–	–
Syt12	SYT12	synaptotagmin 12	–	1.46279	–	–
Cap1	CAP1	cyclase associated actin cytoskeleton regulatory protein 1	–	1.46387	–	–
Lmna	LMNA	lamin a/c	–	1.46417	–	1.83148
Bcan	BCAN	brevican	–	1.46458	–	–
Gpsm1	GPSM1	g protein signaling modulator 1	–	1.46467	–	–
Gdi1	GDI1	gdp dissociation inhibitor 1	–	1.46546	–	–
Calm1	CALM1	calmodulin 1	–	1.46565	–	–
Bcas1	BCAS1	breast carcinoma amplified sequence 1	–	1.46832	–	–
Eprs	EPRS	glutamyl-prolyl-trna synthetase	–	1.46974	–	1.45092
Luc7l2	LUC7L2	luc7 like 2, pre-mrna splicing factor	–	1.47475	–	–
Idh3b	IDH3B	isocitrate dehydrogenase 3 (nad(+)) beta	–	1.47695	–	–
Cul4b	CUL4B	cullin 4b	–	1.47913	–	–
Cap2	CAP2	cyclase associated actin cytoskeleton regulatory protein 2	–	1.47955	–	–
Pafah1b1	PAFAH1B1	platelet activating factor acetylhydrolase 1b regulatory subunit 1	–	1.4808	–	–
Rpl19	RPL19	ribosomal protein l19	–	1.48094	–	–
Dync1li1	DYNC1LI1	dynein cytoplasmic 1 light intermediate chain 1	–	1.48187	–	–
Sae1	SAE1	sumo1 activating enzyme subunit 1	–	1.4835	–	–
Aldh1a1	ALDH1A1	aldehyde dehydrogenase 1 family member a1	–	1.49286	–	–
Prkaca	PRKACA	protein kinase camp-activated catalytic subunit alpha	–	1.49313	–	–
Pacsin2	PACSIN2	protein kinase c and casein kinase substrate in neurons 2	2.48591	1.49527	–	1.60127
Epn2	EPN2	epsin 2	–	1.50244	–	–
Gltp	GLTP	glycolipid transfer protein	–	1.5038	–	–
Pfn2	PFN2	profilin 2	–	1.50453	–	–
Rps3	RPS3	ribosomal protein s3	–	1.5087	–	–
Fah	FAH	fumarylacetoacetate hydrolase	–	1.50904	–	–
G6pdx	G6pdx		–	1.50934	–	–
Psmd6	PSMD6	proteasome 26s subunit, non-atpase 6	–	1.50944	–	1.94399
Prpf19	PRPF19	pre-mrna processing factor 19	–	1.5128	–	–
Pdxk	PDXK	pyridoxal kinase	–	1.51785	–	–
Cdk5	CDK5	cyclin dependent kinase 5	–	1.51851	–	–
Appl1	APPL1	adaptor protein, phosphotyrosine interacting with ph domain and leucine zipper 1	–	1.51977	–	1.85705
Pccb	PCCB	propionyl-coa carboxylase subunit beta	–	1.51991	–	–
Hmgn5	HMGN5	high mobility group nucleosome binding domain 5	–	1.52097	–	–
Hadhb	HADHB	hydroxyacyl-coa dehydrogenase trifunctional multienzyme complex subunit beta	–	1.52122	–	–
p16	CDKN2A	cyclin dependent kinase inhibitor 2a	–	1.52229	–	–
Rbm14	RBM14	rna binding motif protein 14	–	1.52229	–	–
Txnrd1	TXNRD1	thioredoxin reductase 1	–	1.52348	–	–
Vta1	VTA1	vesicle trafficking 1	–	1.52738	–	–
Acat2	ACAT2	acetyl-coa acetyltransferase 2	–	1.53033	–	–
Acat3	ACAT3		–	1.53033	–	–
Pgp	PGP	phosphoglycolate phosphatase	–	1.5347	–	–
Adk	ADH5	alcohol dehydrogenase 5 (class iii), chi polypeptide	–	1.53505	–	Infinite
Ppp2r2a	PPP2R2A	protein phosphatase 2 regulatory subunit balpha	–	1.53731	–	–
Uba5	UBA5	ubiquitin like modifier activating enzyme 5	–	1.538	–	–
Fam162a	FAM162A	family with sequence similarity 162 member a	–	1.53821	–	–
Ahsa1	AHSA1	activator of hsp90 atpase activity 1	–	1.53848	–	–
Ephx1	EPHX1	epoxide hydrolase 1	–	1.5397	–	1.50767
Pcbp1	PCBP1	poly(rc) binding protein 1	–	1.53995	–	–
Etfdh	ETFDH	electron transfer flavoprotein dehydrogenase	–	1.54015	–	–
Mapk10	MAPK10	mitogen-activated protein kinase 10	–	1.54096	–	–
Slc32a1	SLC32A1	solute carrier family 32 member 1	–	1.54263	–	–
Got2	GOT2	glutamic-oxaloacetic transaminase 2	–	1.54495	–	–
Snx1	SNX1	sorting nexin 1	–	1.5453	–	–
Tuba1b	TUBA1B	tubulin alpha 1b	–	1.54609	–	–
Prdx2	PRDX2	peroxiredoxin 2	–	1.54914	–	–
Rps9	RPS9	ribosomal protein s9	–	1.5493	–	–
Pgk1	PGK1	phosphoglycerate kinase 1	–	1.55137	–	–
Selenbp1	SELENBP1		–	1.5518	–	–
Selenbp2	SELENBP2		–	1.5518	–	–
Ppp5c	PPP5C	protein phosphatase 5 catalytic subunit	–	1.55204	–	–
Erk2	MAPK1	mitogen-activated protein kinase 1	–	1.55541	–	–
Mapk1	MAPK1	mitogen-activated protein kinase 1	–	1.55541	–	–
Agk	AGK	acylglycerol kinase	–	1.55543	–	–
Slc25a4	SLC25A4	solute carrier family 25 member 4	–	1.55591	–	–
Pcbp2	PCBP2	poly(rc) binding protein 2	–	1.55597	–	–
Cd47	CD47	cd47 molecule	–	1.55647	–	–
Rplp0	RPLP0	ribosomal protein lateral stalk subunit p0	–	1.55728	–	–
Eif2s3x	Eif2s3x		1.684	1.55857	–	–
Eif2s3y	Eif2s3y		1.684	1.55857	–	–
Tceal5	TCEAL5	transcription elongation factor a like 5	–	1.56163	–	–
Srrt	SRRT	serrate, rna effector molecule	–	1.56172	–	–
Itpr3	ITPR3	inositol 1,4,5-trisphosphate receptor type 3	–	1.5649	–	–
Ppa1	PPA1	pyrophosphatase (inorganic) 1	–	1.56559	–	–
Eif2s2	EIF2S2	eukaryotic translation initiation factor 2 subunit beta	2.27598	1.56575	–	–
Ivd	IVD	isovaleryl-coa dehydrogenase	–	1.56609	–	–
Thumpd1	THUMPD1	thump domain containing 1	–	1.56643	–	–
Cotl1	COTL1	coactosin like f-actin binding protein 1	–	1.56824	–	–
Hdgf	HDGF	heparin binding growth factor	–	1.56901	–	–
Adssl1	ADSSL1	adenylosuccinate synthase like 1	–	1.57132	–	–
Fbxo2	FBXO2	f-box protein 2	–	1.57138	–	–
Grhpr	GRHPR	glyoxylate and hydroxypyruvate reductase	–	1.57236	–	–
Vps26b	VPS26B	vps26, retromer complex component b	–	1.57302	–	–
Lmnb1	LMNB1	lamin b1	–	1.57437	–	–
Iglv1	Iglv1		–	1.57482	–	–
LOC207685	LOC207685		–	1.57482	–	–
Adrbk1	GRK2	g protein-coupled receptor kinase 2	–	1.57536	–	–
Cd82	CD82	cd82 molecule	–	1.5761	–	–
Smarcb1	SMARCB1	swi/snf related, matrix associated, actin dependent regulator of chromatin, subfamily b, member 1	–	1.57853	–	Infinite
Ighv1-52	Ighv1-52		1.67616	1.58571	–	–
Arrb1	ARRB1	arrestin beta 1	–	1.59144	–	2.12784
Maob	MAOB	monoamine oxidase b	–	1.59161	–	–
Mapk3	MAPK3	mitogen-activated protein kinase 3	–	1.59245	–	–
Gm6793	Gm6793		–	1.5937	–	–
Gm9242	Gm9242		–	1.5937	–	–
Hnrnpa3	HNRNPA3	heterogeneous nuclear ribonucleoprotein a3	–	1.5937	–	–
Hist1h1d	HIST1H1D	histone cluster 1 h1 family member d	–	1.59474	–	1.51084
Vat1l	VAT1L	vesicle amine transport 1 like	–	1.59518	–	–
Dbt	DBT	dihydrolipoamide branched chain transacylase e2	–	1.59645	–	–
Tubal3	TUBAL3	tubulin alpha like 3	1.74651	1.59752	–	–
Slc1a3	SLC1A3	solute carrier family 1 member 3	–	1.60042	–	–
Plekho2	PLEKHO2	pleckstrin homology domain containing o2	–	1.60702	–	–
Psat1	PSAT1	phosphoserine aminotransferase 1	–	1.61051	–	–
Acsl1	ACSF2	acyl-coa synthetase family member 2	–	1.61164	–	–
Itpr1	ITPR1	inositol 1,4,5-trisphosphate receptor type 1	–	1.61714	–	–
Psma4	PSMA4	proteasome subunit alpha 4	–	1.61816	–	–
Sept2	SEPT2	septin 2	–	1.6265	–	–
Dgkg	DGKG	diacylglycerol kinase gamma	–	1.631	–	1.54881
Gc	GC	gc vitamin d binding protein	–	1.63238	–	Infinite
Dnpep	DNPEP	aspartyl aminopeptidase	–	1.635	–	–
Pdk2	PDK2	pyruvate dehydrogenase kinase 2	–	1.63918	–	–
Hnrnpk	HNRNPK	heterogeneous nuclear ribonucleoprotein k	–	1.64052	–	–
Mog	MOG	myelin oligodendrocyte glycoprotein	–	1.64144	–	–
Serpinb1a	SERPINB1A		–	1.6451	–	–
Pmpcb	PMPCB	peptidase, mitochondrial processing beta subunit	–	1.64599	–	–
Kcnab2	KCNAB2	potassium voltage-gated channel subfamily a regulatory beta subunit 2	–	1.64681	–	–
Phyhip	PHYHIP	phytanoyl-coa 2-hydroxylase interacting protein	–	1.64826	–	–
Nudcd3	NUDCD3	nudc domain containing 3	–	1.64864	–	–
Adh5	ADCYAP1R1	adcyap receptor type i	–	1.65059	–	–
Sms	SMS	spermine synthase	–	1.65114	–	–
Hsd17b10	HSD17B10	hydroxysteroid 17-beta dehydrogenase 10	–	1.6523	–	–
Ppm1a	PPM1A	protein phosphatase, mg2+/mn2+ dependent 1a	–	1.65296	–	–
Prdx3	PRDX3	peroxiredoxin 3	–	1.65412	–	–
Sparcl1	SPARCL1	sparc like 1	–	1.65442	–	Infinite
Rab7	RAB7A	rab7a, member ras oncogene family	–	1.65489	–	–
Rab7a	RAB7A	rabaptin, rab gtpase binding effector protein 1	–	1.65489	–	–
Ddx39b	DDX39B	dexd-box helicase 39b	–	1.659	–	–
Ptbp1	PTBP1	polypyrimidine tract binding protein 1	–	1.65918	–	–
Ptbp3	PTBP3	polypyrimidine tract binding protein 3	–	1.65918	–	–
Anxa2	ANXA2	annexin a2	–	1.66067	–	1.87295
Strap	STRAP	serine/threonine kinase receptor associated protein	–	1.66284	–	1.46723
Glod4	GLOD4	glyoxalase domain containing 4	–	1.66377	–	–
Cops4	COPS4	cop9 signalosome subunit 4	–	1.66482	–	–
Sept6	SEPT6	septin 6	–	1.67164	–	–
Prdx1	PRDX1	peroxiredoxin 1	–	1.67357	–	–
Scn2b	SCN2B	sodium voltage-gated channel beta subunit 2	–	1.67463	–	–
C1qb	C1QB	complement c1q b chain	–	1.67647	–	–
Eif4a2	EIF4A2	eukaryotic translation initiation factor 4a2	–	1.67746	–	–
mKIAA1480	mKIAA1480		–	1.68236	–	–
Nlgn3	NLGN3	neuroligin 3	–	1.68236	–	–
Atic	ATIC	5-aminoimidazole-4-carboxamide ribonucleotide formyltransferase/imp cyclohydrolase	1.59343	1.68281	–	–
Hgs	HGS	hepatocyte growth factor-regulated tyrosine kinase substrate	–	1.68845	–	–
Dnm1l	DNM1L	dynamin 1 like	–	1.69116	–	–
Atcay	ATCAY	atcay kinesin light chain interacting caytaxin	–	1.69366	–	–
Sept5	SEPT5	septin 5	–	1.69452	–	–
Ppp3cb	PPP3CB	protein phosphatase 3 catalytic subunit beta	–	1.69614	–	–
Nadk2	NADK2	nad kinase 2, mitochondrial	–	1.69615	–	–
Prkar2a	PRKAR2A	protein kinase camp-dependent type ii regulatory subunit alpha	–	1.70144	–	–
Abhd12	ABHD12	abhydrolase domain containing 12	–	1.70155	–	–
Scamp5	SCAMP5		–	1.70168	–	–
Puf60	PUF60	poly(u) binding splicing factor 60	–	1.70291	–	–
Gfm1	GFM1	g elongation factor mitochondrial 1	–	1.70294	–	–
Impa1	IMPA1	inositol monophosphatase 1	–	1.70337	–	–
Eef1b	EEF1B2P2	eukaryotic translation elongation factor 1 beta 2 pseudogene 2	–	1.7038	–	–
Eef1b2	EEF1B2	eukaryotic translation elongation factor 1 beta 2	–	1.7038	–	–
Setd7	SF1	nuclear receptor subfamily 5 group a member 1	–	1.70813	–	2.14988
Exoc7	EXOC7	exocyst complex component 7	–	1.70858	–	–
mKIAA1067	mKIAA1067		–	1.70858	–	–
Arhgef7	ARHGEF7	rho guanine nucleotide exchange factor 7	–	1.70904	–	–
Atl1	ATL1	atlastin gtpase 1	–	1.71014	–	1.52468
Ighv1-5	Ighv1-5		–	1.71051	–	–
Acadl	ACADL	acyl-coa dehydrogenase long chain	–	1.71114	–	–
Cds2	CDS2	cdp-diacylglycerol synthase 2	–	1.71247	–	–
Myef2	MYEF2	myelin expression factor 2	2.02188	1.71399	–	2.77302
Gpm6a	GPM6A	glycoprotein m6a	–	1.71429	–	–
Cops5	COPS5	cop9 signalosome subunit 5	–	1.71466	–	–
Usp7	USP7	ubiquitin specific peptidase 7	–	1.72007	–	–
Xpo1	XPO1	exportin 1	–	1.72081	–	–
Hspd1	HSPD1	heat shock protein family d (hsp60) member 1	–	1.72183	–	–
Sept7	SEPT7	septin 7	–	1.72387	–	1.48046
Purb	PURB	purine rich element binding protein b	–	1.73262	–	–
Anln	ANLN	anillin actin binding protein	–	1.73445	–	5.41557
Celf2	CELF2	cugbp elav-like family member 2	–	1.73478	–	–
Atp5i	ATP5ME	atp synthase membrane subunit e	–	1.73492	–	–
Atp5k	Atp5k		–	1.73492	–	–
Acaa2	ACAA2	acetyl-coa acyltransferase 2	–	1.73567	–	–
Mtss1l	MTSS2	mtss i-bar domain containing 2	–	1.73588	–	–
1700009N14Rik	1700009N14Rik		–	1.73739	–	–
Ran	RAN	ran, member ras oncogene family	–	1.73739	–	–
Sacm1l	SACM1L	sac1 like phosphatidylinositide phosphatase	–	1.74191	–	2.16111
Gbas	NIPSNAP2	nipsnap homolog 2	–	1.74434	–	–
Aarsd1	AARSD1	alanyl-trna synthetase domain containing 1	–	1.74521	–	–
Gm27029	Gm27029		–	1.74521	–	–
Map2k4	MAP2K4	mitogen-activated protein kinase kinase 4	–	1.75143	–	–
Stk24	STK24	serine/threonine kinase 24	–	1.75307	–	–
Wdr37	WDR37	wd repeat domain 37	–	1.75396	–	1.46302
Mut	MMUT	methylmalonyl-coa mutase	2.18356	1.7559	–	–
Git2	GIT2	git arfgap 2	–	1.75635	–	–
Gsk3a	GSK3A	glycogen synthase kinase 3 alpha	–	1.75667	–	–
Gm12666	Gm12666		–	1.759	–	–
Larp7	LARP7	la ribonucleoprotein domain family member 7	–	1.759	–	–
Krt77	KRT77	keratin 77	–	1.75932	–	10.9122
Tubb4b	TUBB4B	tubulin beta 4b class ivb	–	1.76148	–	–
Ap1m1	AP1M1	adaptor related protein complex 1 subunit mu 1	–	1.76509	–	–
Acat1	ACAT1	acetyl-coa acetyltransferase 1	–	1.76743	–	–
Pde1c	PDE1C	phosphodiesterase 1c	–	1.77231	–	–
Prodh	PRODH	proline dehydrogenase 1	–	1.77473	–	–
Map2k1	MAP2K1	mitogen-activated protein kinase kinase 1	–	1.78004	–	–
Rab14	RAB14	rab14, member ras oncogene family	–	1.78078	–	–
Bub3	BUB3	bub3 mitotic checkpoint protein	–	1.781	–	–
Got1	GOT1	glutamic-oxaloacetic transaminase 1	–	1.78369	–	–
Krt75	KRT75	keratin 75	–	1.78495	–	–
Rtcb	RTCB	rna 2',3'-cyclic phosphate and 5'-oh ligase	–	1.78585	–	–
Slc25a25	SLC25A25	solute carrier family 25 member 25	–	1.78881	–	3.23054
Dek	DEK	dek proto-oncogene	–	1.79348	–	–
Timm50	TIMM50	translocase of inner mitochondrial membrane 50	–	1.79919	–	–
Ptbp2	PTBP2	polypyrimidine tract binding protein 2	–	1.79953	–	–
Uba3	UBA3	ubiquitin like modifier activating enzyme 3	–	1.81026	–	–
Maoa	MAOA	monoamine oxidase a	–	1.81592	–	–
Eci2;Eci3	ECI2;ECI3	enoyl-coa delta isomerase 2	–	1.81596	–	–
Plcb3	PLCB3	phospholipase c beta 3	–	1.81671	–	–
Tufm	TUFM	tu translation elongation factor, mitochondrial	–	1.81696	–	–
Rab2a	RAB2A	rab34, member ras oncogene family	–	1.82028	–	–
Qdpr	QDPR	ribonuclease a family member 4	–	1.8225	–	–
Tubb4a	TUBB4A	tubulin beta 4a class iva	–	1.82545	–	–
Gprin1	GPRIN1	g protein regulated inducer of neurite outgrowth 1	–	1.82871	–	1.58209
Ppp1cb	PPP1CB	protein phosphatase 1 catalytic subunit beta	–	1.82882	–	3.48701
Dnajb2	DNAJB2	dnaj heat shock protein family (hsp40) member b2	–	1.82883	–	–
Snx2	SNX2	sorting nexin 2	2.12591	1.82903	–	–
Acaa1a	Acaa1a		–	1.8319	–	2.62614
Acaa1b	Acaa1b		–	1.8319	–	2.62614
Nploc4	NPLOC4	npl4 homolog, ubiquitin recognition factor	–	1.83211	–	–
Kpna4	KPNA4	karyopherin subunit alpha 4	1.87836	1.83737	–	2.48652
Snx5	SNX5	sorting nexin 5	–	1.83892	–	–
Gcdh	GCDH	glutaryl-coa dehydrogenase	–	1.83899	–	–
Ssbp1	SSBP1	single stranded dna binding protein 1	–	1.8392	–	–
Xpnpep1	XPNPEP1	x-prolyl aminopeptidase 1	3.91664	1.83998	–	–
Krt5	KRT5	keratin 5	–	1.84052	–	2.03003
Fkbp1a	FKBP1A	fkbp prolyl isomerase 1a	–	1.84672	–	–
Eml2	EML2	emap like 2	–	1.84832	–	–
Cnn3	CNN3	calponin 3	–	1.8494	–	–
Wars	WARS	tryptophanyl-trna synthetase	2.12787	1.85474	–	–
Grm4	GRM4	glutamate metabotropic receptor 4	–	1.8554	–	–
Akr7a2	AKR7A2	aldo-keto reductase family 7 member a2	–	1.85639	–	–
Psmd1	PSMD1	proteasome 26s subunit, non-atpase 1	–	1.86239	–	–
Hp1bp3	HP1BP3	heterochromatin protein 1 binding protein 3	2.15178	1.86785	–	–
Eif5	EIF5	eukaryotic translation initiation factor 5	1.69969	1.86808	–	–
Apoe	APOE	apolipoprotein e	–	1.87244	–	–
Cd81	CD81	cd81 molecule	–	1.87792	–	–
Hibch	HIBCH	3-hydroxyisobutyryl-coa hydrolase	–	1.88472	–	–
Igkv4-86	Igkv4-86		–	1.88729	–	–
Krt85	KRT85	keratin 85	–	1.90073	–	8.13543
Cryl1	CRYL1	crystallin lambda 1	–	1.90161	–	–
Tcerg1	TCERG1	transcription elongation regulator 1	–	1.90454	–	–
Gm20431	Gm20431		–	1.90611	–	–
Ube2v1	UBE2V1	ubiquitin conjugating enzyme e2 v1	–	1.90611	–	–
Ube2v2	UBE2V2	ubiquitin conjugating enzyme e2 v2	–	1.90611	–	–
Mt2	MT2A	metallothionein 2a	–	1.91307	–	–
Sf3a1	SF3A1	splicing factor 3b subunit 1	–	1.91358	–	–
Grid2	GRID2	glutamate ionotropic receptor delta type subunit 2	–	1.91499	–	2.40788
Nt5dc3	NT5DC3	5'-nucleotidase domain containing 3	1.60963	1.91786	–	–
Nif3l1	NIF3L1	ngg1 interacting factor 3 like 1	–	1.9253	–	–
Macrod2	MACROD2	mono-adp ribosylhydrolase 2	–	1.93765	–	–
Sfxn5	SFXN5	sideroflexin 5	–	1.93824	–	–
Hnrnpf	HNRNPF	heterogeneous nuclear ribonucleoprotein f	–	1.9427	–	–
Armc1	ARMC1	armadillo repeat containing 1	–	1.94322	–	–
Rtn4	RTN4	reticulon 4	–	1.94729	–	–
Ighv8-13	Ighv8-13		–	1.94773	–	–
Ighv8-14	Ighv8-14		–	1.94773	–	–
Lyz1	Lyz1		–	1.9801	–	–
Cyb5b	CYB5B	cytochrome b5 type b	–	1.98248	–	–
Mpp6	MPP6	membrane palmitoylated protein 6	–	1.98472	–	–
Rab1b	RAB1B	rab21, member ras oncogene family	–	1.99302	–	–
Rpl3	RPL3	ribosomal protein l3	–	1.99501	–	–
Sh3gl1	SH3GL1	sh3 domain containing grb2 like 1, endophilin a2	–	1.999	–	–
Fis1	FIS1	fission, mitochondrial 1	–	2.00401	–	–
Dstn	DSTN	destrin, actin depolymerizing factor	–	2.00912	–	–
Acy1	ACTR1A	actin related protein 1a	–	2.01066	–	–
D10Jhu81e	D10JHU81E		–	2.01741	–	–
Acox1	ACOX1	acyl-coa oxidase 1	–	2.01795	–	–
Cpne1	CPNE1	copine 1	–	2.01891	–	–
Inadl	PATJ	patj crumbs cell polarity complex component	–	2.0194	–	–
Stim1	STIM1	stromal interaction molecule 1	–	2.02007	–	–
Dnm1	DNM1	dynamin 1	–	2.02379	–	–
Tubb2b	TUBB2B	tubulin beta 2b class iib	2.45808	2.02845	–	3.27846
Crkl	CRKL	crk like proto-oncogene, adaptor protein	–	2.0295	–	–
Fgg	FGG	fibrinogen gamma chain	2.09752	2.03089	–	–
Apex1	APEX1	apurinic/apyrimidinic endodeoxyribonuclease 1	–	2.03815	–	–
Gna13	GNA13	g protein subunit alpha 13	–	2.04564	–	–
Dj1	PARK7	parkinsonism associated deglycase	–	2.06275	–	–
Park7	PARK7	parkinsonism associated deglycase	–	2.06275	–	–
Igkv2-137	Igkv2-137		–	2.07314	–	–
M6pr	M6PR	mannose-6-phosphate receptor, cation dependent	–	2.08394	–	–
Pdk3	PDK3	pyruvate dehydrogenase kinase 3	–	2.086	–	–
Ppm1b	PPM1B	protein phosphatase, mg2+/mn2+ dependent 1b	–	2.09253	–	–
Lgi2	LGI2	leucine rich repeat lgi family member 2	–	2.09519	–	–
Hagh	HAGH	hydroxyacylglutathione hydrolase	–	2.09671	–	–
Wdr13	WDR13	wd repeat domain 13	–	2.10238	–	–
Cnrip1	CNRIP1	cannabinoid receptor interacting protein 1	–	2.10536	–	–
Ate1	ATE1	arginyltransferase 1	–	2.10904	–	–
Igkv4-80	Igkv4-80		–	2.11061	–	–
Atp2b4	ATP2B4	atpase plasma membrane ca2+ transporting 4	–	2.12221	–	–
Iglc2	IGLC2	immunoglobulin lambda constant 2	1.501	2.12363	–	–
Iglc3	IGLC3	immunoglobulin lambda constant 3 (kern-oz+ marker)	1.501	2.12363	–	–
Ndrg4	NDRG4	ndrg family member 4	–	2.12382	–	–
Txn	TXN	thioredoxin	–	2.12993	–	–
Tuba8	TUBA8	tubulin alpha 8	1.63434	2.13804	–	–
Prkar2b	PRKAR2B	protein kinase camp-dependent type ii regulatory subunit beta	–	2.14674	–	–
Snta1	SNTA1	syntrophin alpha 1	–	2.15128	–	–
Timm44	TIMM44	translocase of inner mitochondrial membrane 44	–	2.15649	–	–
Chkb	CHKB	choline kinase beta	–	2.15983	–	–
Slc25a11	SLC25A11	solute carrier family 25 member 11	–	2.16082	–	–
Hdac6	HDAC6	histone deacetylase 6	–	2.16319	–	Infinite
Fam213a	PRXL2A	peroxiredoxin like 2a	–	2.16641	–	–
Ttc7b	TTC7B	tetratricopeptide repeat domain 7b	–	2.16948	–	–
Cpsf6	CPSF6	cleavage and polyadenylation specific factor 6	–	2.171	–	–
Bin1	BIN1	bridging integrator 1	–	2.17734	–	–
Krt10	KRT10	keratin 10	–	2.18209	–	–
Nfix	NFIX	nuclear factor i x	–	2.18483	–	–
Psmd14	PSMD14	proteasome 26s subunit, non-atpase 14	–	2.18754	–	–
Rtn1	RTN1	reticulon 1	2.03079	2.19271	–	–
Spr	SPR	sepiapterin reductase	–	2.1979	–	–
Arf1	ARF1	adp ribosylation factor 1	–	2.20362	–	–
Arf2	ARF4	adp ribosylation factor 4	–	2.20362	–	–
Arf3	ARF3	adp ribosylation factor 3	–	2.20362	–	–
Stx12	STX12	syntaxin 12	–	2.21124	–	–
Pex5l	PEX5L	peroxisomal biogenesis factor 5 like	1.50489	2.21428	–	–
Ppp2r5b	PPP2R5B	protein phosphatase 2 regulatory subunit b'beta	–	2.22613	–	–
Dclk1	DCLK1	doublecortin like kinase 1	–	2.24115	–	–
Igkv12-47	Igkv12-47		–	2.25099	–	–
scFv 6H8	scFv 6H8		–	2.25099	–	–
Cadm1	CADM1	cell adhesion molecule 1	–	2.25176	–	–
Ca2	C4A	complement c4a (rodgers blood group)	–	2.26125	–	–
Mlc1	MLC1	megalencephalic leukoencephalopathy with subcortical cysts 1	–	2.27403	–	–
Prune2	PRUNE2	prune homolog 2 with bch domain	–	2.28236	–	–
Agfg2	AGFG2	arfgap with fg repeats 2	–	2.28284	–	–
Krt73	KRT73	keratin 73	–	2.28731	–	–
Ptpn23	PTPN23	protein tyrosine phosphatase, non-receptor type 23	–	2.29208	–	–
Gabrb3	GABRB3	gamma-aminobutyric acid type a receptor beta3 subunit	–	2.29376	–	1.58212
Plcb4	PLCB4	phospholipase c beta 4	–	2.30752	–	–
Sfxn3	SFXN3	sideroflexin 3	–	2.31173	–	–
Adap1	ADAM11	adam metallopeptidase domain 11	–	2.31197	–	–
Atad3	Atad3		–	2.31479	–	2.09745
Igk	IGK	immunoglobulin kappa locus	–	2.3262	–	–
Ahnak	AHNAK	ahnak nucleoprotein	–	2.33536	–	–
Arih1	ARIH1	ariadne rbr e3 ubiquitin protein ligase 1	–	2.33588	–	–
Ctsd	CTSD	cathepsin d	–	2.34569	–	1.54317
Rpl13	RPL13	ribosomal protein l13	–	2.36508	–	3.10251
Snrnp70	SNRNP70	small nuclear ribonucleoprotein u1 subunit 70	–	2.36948	–	–
Vps13d	VPS13D	vacuolar protein sorting 13 homolog d	–	2.38229	–	32.9608
Psmb6	PSMB6	proteasome subunit beta 6	–	2.3825	–	–
Igkv5-39	Igkv5-39		–	2.39109	–	–
Akr1b10	AKR1B10	aldo-keto reductase family 1 member b10	–	2.39376	–	–
Gyg; Gyg1	GYG1	glycogenin 1	–	2.39534	–	–
Agl	AGL	amylo-alpha-1, 6-glucosidase, 4-alpha-glucanotransferase	1.79438	2.39935	–	–
Acaca	ACACA	acetyl-coa carboxylase alpha	–	2.41247	–	–
Gpx4	GPX4	glutathione peroxidase 4	–	2.44697	–	–
PHGPx	GPX4	glutathione peroxidase 4	–	2.44697	–	–
U2af1	U2AF1	u2 small nuclear rna auxiliary factor 1	–	2.45279	–	–
U2af1l4	U2AF1L4	u2 small nuclear rna auxiliary factor 1 like 4	–	2.45279	–	–
Igkv8-28	Igkv8-28		–	2.45473	–	–
Igkv8-19	Igkv8-19		–	2.45849	–	–
Rap1gap2	RAP1GAP2	rap1 gtpase activating protein 2	–	2.47042	–	–
Ewsr1	EWSR1	ews rna binding protein 1	–	2.47113	–	–
Ighv1-9	Ighv1-9		–	2.50879	–	–
Rab1	RNASE4	rab1a, member ras oncogene family	–	2.51128	–	–
Rab1A	RAB1A	rab1a, member ras oncogene family	–	2.51128	–	–
Psmd13	PSMD13	proteasome 26s subunit, non-atpase 13	–	2.51292	–	–
Hsdl1	HSDL1	hydroxysteroid dehydrogenase like 1	–	2.51315	–	–
Ighv1-78	Ighv1-78		–	2.51662	–	–
Ighv1-58	IGHV1-58	immunoglobulin heavy variable 1-58	–	2.51696	–	–
Sephs1	SEPHS1		–	2.52076	–	–
Mtx1	MTX1	metaxin 1	–	2.53287	–	–
Erp44	ERP44	endoplasmic reticulum protein 44	–	2.53931	–	–
Erp29	ERP29	endoplasmic reticulum protein 29	–	2.54504	–	–
Rtca	RTCA	rna 3'-terminal phosphate cyclase	–	2.55447	–	–
Pdxp	PDXP	pyridoxal phosphatase	–	2.55607	–	–
Prps1	PRPS1	phosphoribosyl pyrophosphate synthetase 1	–	2.59035	–	–
Prps1l3	Prps1l3		–	2.59035	–	–
Prps2	PRPS2	phosphoribosyl pyrophosphate synthetase 2	–	2.59035	–	–
Nans	NANS	n-acetylneuraminate synthase	–	2.60428	–	–
Sec14l2	SEC14L2	sec14 like lipid binding 2	–	2.6149	–	–
Rars	RARS	arginyl-trna synthetase	–	2.62616	–	–
Efr3b	EFR3B	efr3 homolog b	–	2.62895	–	–
Fbxo22	FBXO22	f-box protein 22	–	2.66404	–	Infinite
Igkv4-57	Igkv4-57		–	2.6645	–	–
Acadm	ACADM	acyl-coa dehydrogenase medium chain	–	2.68729	–	–
Slc1a6	SLC1A6	solute carrier family 1 member 6	–	2.69093	–	–
Mga	MGA	max dimerization protein mga	–	2.70904	–	–
Naca	NACA	nascent polypeptide associated complex subunit alpha	–	2.71723	–	–
Gm5153	Gm5153		–	2.7183	–	–
Igkv2-112	Igkv2-112		–	2.7183	–	–
Igkv9-124	Igkv9-124		–	2.73213	–	–
Myo9b	MYO9B	myosin ixb	–	2.73335	–	–
Kif3a	KIF3A	kinesin family member 3a	–	2.74261	–	–
Igkv8-27;Vk	Igkv8-27;Vk		–	2.75736	–	–
Hist2h2ac;Hist2h2aa1;Hist1h2ah;Hist1h2aa;Hist1h2ad;Hist3h2a;H2afj;Hist1h2ak;Hist1h2af;H2afv;H2afz;Hist2h2ab;H2afx	HIST2H2AC	histone cluster 2 h2a family member c	–	2.75864	–	–
Igkv14-100	Igkv14-100		–	2.76326	–	–
Gas7	GAS7	growth arrest specific 7	–	2.76811	–	–
Stam	STAM	signal transducing adaptor molecule	1.70971	2.80482	–	3.48019
Rhob	RHOB	ras homolog family member b	–	2.80941	–	–
Csnk2a2	CSNK2A2	casein kinase 2 alpha 2	–	2.80979	–	–
Set;BC085271	SET	splicing factor 1	–	2.81076	–	–
Gstm5	GSTM5	glutathione s-transferase mu 5	–	2.84181	–	–
Pycrl	PYCR3	quinoid dihydropteridine reductase	–	2.84208	–	–
Igkv8-16	Igkv8-16		–	2.85351	–	–
Asap2	ASAP2	arfgap with sh3 domain, ankyrin repeat and ph domain 2	–	2.87021	–	–
Acyp1	ACY1	aminoacylase 1	–	2.88532	–	–
Igkv2-109	Igkv2-109		–	2.89369	–	–
Ccbl1	KYAT1	kynurenine aminotransferase 1	–	2.90882	–	–
Tns3	TNS3	tensin 3	–	2.94031	–	–
Krt2	KRT2	keratin 2	–	2.96781	–	–
Wipi2	WIPI2	wd repeat domain, phosphoinositide interacting 2	–	2.96968	–	–
Baiap2	BAIAP2	bai1 associated protein 2	–	3.01193	–	–
Krt13	KRT13	keratin 13	–	3.02087	–	–
Slc24a2	SLC24A2	solute carrier family 24 member 2	–	3.03544	–	–
Psd3	PSD3	pleckstrin and sec7 domain containing 3	–	3.04139	–	1.58641
Serbp1	SERBP1	serpine1 mrna binding protein 1	–	3.04674	–	–
Psmc6	PSMC6	proteasome 26s subunit, atpase 6	–	3.11582	–	–
Psmb5	PSMB5	proteasome subunit beta 5	–	3.12292	–	–
Ogdh	OGDH	oxoglutarate dehydrogenase	–	3.13023	–	–
Ktn1	KTN1	kinectin 1	–	3.13606	–	–
Igkv10-96	Igkv10-96		–	3.13637	–	–
Ilf2	ILF2	interleukin enhancer binding factor 2	–	3.16112	–	2.61534
IgG1 TS1 VH	IgG1 TS1 VH		–	3.18976	–	1.55281
Igkv8-30	Igkv8-30		–	3.23268	–	–
Plcl1	PLCL1	phospholipase c like 1 (inactive)	–	3.23771	–	–
Sept4	SEPT4	septin 4	–	3.23884	–	2.45003
Eif3i	EIF3I	eukaryotic translation initiation factor 3 subunit i	–	3.25181	–	–
Cyb5r3	CYB5R3	cytochrome b5 reductase 3	–	3.26149	–	–
Igkv3-2	Igkv3-2		–	3.31404	–	–
Ddx42	DDX42	dead-box helicase 42	–	3.34407	–	–
Immt	IMMT	inner membrane mitochondrial protein	–	3.42726	–	–
Ighv1-62-3	Ighv1-62-3		–	3.42899	–	–
Ighv1-72	Ighv1-72		–	3.42899	–	–
IgVH	IgVH		–	3.42899	–	–
VH186.2-D-J-C mu	VH186.2-D-J-C mu		–	3.42899	–	–
Rab21	RAB21	rab2a, member ras oncogene family	–	3.42986	–	–
Abcb7	ABCB7	atp binding cassette subfamily b member 7	–	3.44577	–	–
Gmfb	GMFB	glia maturation factor beta	–	3.46238	–	–
Ighv1-12	IGHV1-12	immunoglobulin heavy variable 1-12 (pseudogene)	–	3.51572	–	–
Reps2	REPS2	ralbp1 associated eps domain containing 2	–	3.53084	–	–
L2hgdh	L2HGDH	l-2-hydroxyglutarate dehydrogenase	–	3.54814	–	–
Eif2s1	EIF2S1	eukaryotic translation initiation factor 2 subunit alpha	–	3.72766	–	–
Abhd16a	ABHD16A	abhydrolase domain containing 16a	–	3.72946	–	–
Tbl1x	TBL1X	transducin beta like 1 x-linked	–	3.74172	–	–
Tbl1xr1	TBL1XR1	transducin beta like 1 x-linked receptor 1	–	3.74172	–	–
Ccnt1	CCNT1	cyclin t1	–	3.78424	–	–
Gm10881	Gm10881		–	3.81598	–	–
Dynll1	DYNLL1	dynein light chain lc8-type 1	–	3.82355	–	–
BC048507	BC048507		–	3.82355	–	–
Hadh	HADH	hydroxyacyl-coa dehydrogenase	–	3.83996	–	–
Ppib	PPIB	peptidylprolyl isomerase b	–	3.8563	–	–
Ccbl2	KYAT3	kynurenine aminotransferase 3	–	3.94862	–	–
Igkv6-14	Igkv6-14		–	4.03152	–	–
Grn	GRN	granulin precursor	–	4.05642	–	–
Hist1h4a	HIST1H4A	histone cluster 1 h4 family member a	–	4.06033	–	–
Hist2h4	Hist2h4		–	4.06033	–	–
Ighv1-61	Ighv1-61		–	4.07826	–	–
Nptn	NPTN	neuroplastin	–	4.08408	–	–
Rab18	RAB18	rab18, member ras oncogene family	–	4.08578	–	–
Htf9-a/RanBP1	Htf9-a		–	4.16947	–	–
Ranbp1	RANBP1	ran binding protein 1	–	4.16947	–	–
Cdk9	CDK9	cyclin dependent kinase 9	–	4.22169	–	3.05376
Dnaja3	DNAJA3	dnaj heat shock protein family (hsp40) member a3	–	4.25795	–	–
Smc3	SMC3	structural maintenance of chromosomes 3	–	4.29455	–	–
H3f3a;Hist2h3b;Hist1h3b;Hist1h3a;Hist1h3e;Hist1h3i;H3f3c	H3F3A	h3 histone family member 3a	–	4.35211	–	–
Gria3	GRIA3	glutamate ionotropic receptor ampa type subunit 3	–	4.3832	–	–
Igkv5-43	Igkv5-43		–	4.42139	–	–
Acp1	ACP1	acid phosphatase 1	–	4.5133	–	–
Bckdha	BCKDHA	branched chain keto acid dehydrogenase e1, alpha polypeptide	–	4.57868	–	–
Ptgds	PTGDS	prostaglandin d2 synthase	–	4.63061	–	–
Taok3	TAOK3	tao kinase 3	–	4.70518	–	2.91982
Rab6a	RAB6A	rab6a, member ras oncogene family	–	4.86555	–	–
Fabp3	FABP3	fatty acid binding protein 3	–	4.88099	–	–
Hint1	HINT1	histidine triad nucleotide binding protein 1	–	5.02938	–	–
Reep5	REEP5	receptor accessory protein 5	–	5.16266	–	–
Coro7	CORO7	coronin 7	3.40686	5.19166	–	–
Nyap2	NYAP2	neuronal tyrosine-phosphorylated phosphoinositide-3-kinase adaptor 2	–	5.1948	–	–
Pde1b	PDE1B	phosphodiesterase 1b	–	5.3368	–	1.78553
Srrm2	SRRM2	serine/arginine repetitive matrix 2	–	5.63974	–	–
Fxr1	FXR1	fmr1 autosomal homolog 1	–	5.98418	–	–
Parva	PARVA	parvin alpha	–	6.38973	–	–
Tbl2	TBL2	transducin beta like 2	–	6.43128	–	Infinite
Sec13	SEC13	sec13 homolog, nuclear pore and copii coat complex component	–	6.7337	–	–
Gria4	GRIA4	glutamate ionotropic receptor ampa type subunit 4	–	6.84429	–	–
Glrx3	GLRX3	glutaredoxin 3	–	7.72855	–	2.749
Ephx2	EPHX2	epoxide hydrolase 2	–	7.76575	–	–
Igkv17-121	Igkv17-121		–	7.92016	–	–
Igkv17-127	Igkv17-127		–	7.92016	–	–
Ilvbl	ILVBL	ilvb acetolactate synthase like	–	7.99978	–	–
Agap1	AGAP1	arfgap with gtpase domain, ankyrin repeat and ph domain 1	4.702	8.0577	–	1.81176
Ass1	ASS1	argininosuccinate synthase 1	–	8.40218	–	–
Ryr2	RYR2	ryanodine receptor 2	–	9.49273	–	–
Ighv1-75	Ighv1-75		–	9.59844	–	–
Nxf1	NXF1	nuclear rna export factor 1	–	10.1004	–	Infinite
Hnrnpc	HNRNPC	heterogeneous nuclear ribonucleoprotein c (c1/c2)	–	12.1333	–	5.3375
Fga	FGA	fibrinogen alpha chain	3.45005	13.1322	–	–
Slc2a1	SLC2A1	solute carrier family 2 member 1	–	14.0024	–	7.19143
Abce1	ABCE1	atp binding cassette subfamily e member 1	–	14.3446	–	–
Htra2	HTRA2	htra serine peptidase 2	–	15.2739	–	52.8725
Gmpr	GMPR	guanosine monophosphate reductase	–	19.0152	–	–
Olfr397	Olfr397		–	20.5349	–	5.56728
Ttn	TTN	titin	–	28.6598	–	53.0247
Elavl4	ELAVL4	elav like rna binding protein 4	–	30.0274	–	Infinite
Eif4a3	EIF4A3	eukaryotic translation initiation factor 4a3	–	30.7921	–	12.8816
Gm8994	Gm8994		–	30.7921	–	12.8816
Usp46	USP46	ubiquitin specific peptidase 46	–	47.554	–	33.0645
Lhx1	LHX1	lim homeobox 1	–	332.432	–	2.63976
Ryr1	RYR1	ryanodine receptor 1	24.0484	52113.6	–	2.33812
Ighv1-66	Ighv1-66		1.49619	–	–	–
Ighv1-84	Ighv1-84		1.49619	–	–	–
Hsph1	HSPH1	heat shock protein family h (hsp110) member 1	1.5095	–	–	–
Dync1li2	DYNC1LI2	dynein cytoplasmic 1 light intermediate chain 2	1.50983	–	–	–
Ighv1-69	IGHV1-69	immunoglobulin heavy variable 1-69	1.5197	–	–	–
Suclg2	SUCLG2	succinate-coa ligase gdp-forming beta subunit	1.52318	–	–	–
Ccar2	CCAR2	cell cycle and apoptosis regulator 2	1.52391	–	–	–
Agfg1	AGFG1	arfgap with fg repeats 1	1.53882	–	–	3.19229
Aldh4a1	ALDH4A1	aldehyde dehydrogenase 4 family member a1	1.53887	–	–	–
Dpp3	DPP3	dipeptidyl peptidase 3	1.53902	–	–	–
Nae1	NAE1	nedd8 activating enzyme e1 subunit 1	1.55047	–	–	–
Nos1	NOS1	nitric oxide synthase 1	1.60433	–	–	2.67764
Fam169a	FAM169A	family with sequence similarity 169 member a	1.61528	–	–	–
Eea1	EEA1	early endosome antigen 1	1.61858	–	–	–
Lta4h	LTA4H	leukotriene a4 hydrolase	1.62357	–	–	–
Ppp6r2	PPP6R2	protein phosphatase 6 regulatory subunit 2	1.62827	–	–	–
Birc6	BIRC6	baculoviral iap repeat containing 6	1.63392	–	–	–
Madd	MADD	map kinase activating death domain	1.6367	–	–	1.57426
Lrpprc	LRPPRC	leucine rich pentatricopeptide repeat containing	1.64168	–	–	–
Ighv2-4	Ighv2-4		1.67155	–	–	–
Copa	COPA	coatomer protein complex subunit alpha	1.69907	–	–	–
Eif3l	EIF3L	eukaryotic translation initiation factor 3 subunit l	1.71785	–	–	–
Gm5571	Gm5571		1.71999	–	–	–
Pfas	PFAS	phosphoribosylformylglycinamidine synthase	1.76261	–	–	Infinite
Pde10a	PDE10A	phosphodiesterase 10a	1.76628	–	–	–
Msn	MSN	moesin	1.78759	–	–	–
Rab11fip5	RAB11FIP5	rab11 family interacting protein 5	1.7983	–	–	–
Aifm1	AIFM1	apoptosis inducing factor mitochondria associated 1	1.80818	–	–	–
Clip2	CLIP2	cap-gly domain containing linker protein 2	1.83778	–	–	–
Pip4k2a	PIP4K2A	phosphatidylinositol-5-phosphate 4-kinase type 2 alpha	1.84379	–	–	–
Acsf2	ACP6	acid phosphatase 6, lysophosphatidic	1.85036	–	–	–
Fnbp1	FNBP1	formin binding protein 1	1.88071	–	–	–
Ruvbl1	RUVBL1	ruvb like aaa atpase 1	1.88794	–	–	1.67213
Paip1	PAIP1	poly(a) binding protein interacting protein 1	1.92781	–	–	–
Cul5	CUL5	cullin 5	2.02696	–	–	–
Pgd	PGD	phosphogluconate dehydrogenase	2.03711	–	–	–
Camkk2	CAMKK2	calcium/calmodulin dependent protein kinase kinase 2	2.10644	–	–	–
Pitpnm1	PITPNM1	phosphatidylinositol transfer protein membrane associated 1	2.15629	–	–	–
Rab39	RAB34	rab39a, member ras oncogene family	2.21576	–	–	–
Sptan1	SPTAN1	spectrin alpha, non-erythrocytic 1	2.29366	–	–	–
Snx4	SNX4	sorting nexin 4	2.35082	–	–	–
Ide	IDE	insulin degrading enzyme	2.36797	–	–	–
Rangap1	RANGAP1	ran gtpase activating protein 1	2.36857	–	–	–
Pspc1	PSPC1	paraspeckle component 1	2.42283	–	–	2.1486
Lingo1	LINGO1	leucine rich repeat and ig domain containing 1	2.47988	–	–	1.73579
Pcyox1l	PCYOX1L	prenylcysteine oxidase 1 like	2.55998	–	–	–
Snd1	SND1	staphylococcal nuclease and tudor domain containing 1	2.57514	–	–	2.35046
Eif3b	EIF3B	eukaryotic translation initiation factor 3 subunit b	2.72657	–	–	1.70736
Ak5	AK5	adenylate kinase 5	3.04208	–	–	–
Fry	FRY	fry microtubule binding protein	3.14151	–	–	–
Mon2	MON2	mon2 homolog, regulator of endosome-to-golgi trafficking	4.76522	–	–	–
Tarsl2	TARSL2	threonyl-trna synthetase like 2	4.84249	–	–	–
Itsn2	ITSN2	intersectin 2	8.00792	–	–	–
Atg7	ATG7	autophagy related 7	9.49546	–	–	–
Actbl2	ACSS2	acyl-coa synthetase short chain family member 2	615.332	–	–	–
Cul4a	CUL4A	cullin 4a	–	–	–	Infinite
4732456N10Rik	4732456N10Rik		–	–	–	Infinite
5430421N21Rik	5430421N21Rik		–	–	–	Infinite
Abcb8	ABCB8	atp binding cassette subfamily b member 8	–	–	–	Infinite
Abcf1	ABCF1	atp binding cassette subfamily f member 1	–	–	–	Infinite
Acp6	NDUFAB1	nadh:ubiquinone oxidoreductase subunit ab1	–	–	–	Infinite
Actn2	ACTL6B	actin like 6b	–	–	–	Infinite
Appl2	APPL2	adaptor protein, phosphotyrosine interacting with ph domain and leucine zipper 2	–	–	–	Infinite
Arhgef33	ARHGEF33	rho guanine nucleotide exchange factor 33	–	–	–	Infinite
Cenpf	CENPF	centromere protein f	–	–	–	Infinite
Cntnap1	CNTNAP1	contactin associated protein 1	–	–	–	Infinite
Dapk3	DAPK3	death associated protein kinase 3	–	–	–	Infinite
Ddhd1	DDHD1	ddhd domain containing 1	–	–	–	Infinite
Dlgap1	DLGAP1	dlg associated protein 1	–	–	–	Infinite
Dlgap3	DLGAP3	dlg associated protein 3	–	–	–	Infinite
Dock3	DOCK3	dedicator of cytokinesis 3	–	–	–	Infinite
Ecsit	Ecsit		–	–	–	Infinite
Elfn2	ELFN2	extracellular leucine rich repeat and fibronectin type iii domain containing 2	–	–	–	Infinite
Epb4.1l2	Epb4.1l2		–	–	–	Infinite
Exoc6b	EXOC6B	exocyst complex component 6b	–	–	–	Infinite
Fam120c	FAM120C	family with sequence similarity 120c	–	–	–	Infinite
Gmppb	GMPPB	gdp-mannose pyrophosphorylase b	–	–	–	Infinite
Gpr179	GPR179	g protein-coupled receptor 179	–	–	–	Infinite
Grk5	GRK5	g protein-coupled receptor kinase 5	–	–	–	Infinite
Grk6	GRK6	g protein-coupled receptor kinase 6	–	–	–	Infinite
Hcn1	HCN1	hyperpolarization activated cyclic nucleotide gated potassium channel 1	–	–	–	Infinite
Jph3	JPH3	junctophilin 3	–	–	–	Infinite
Kri1	KRI1	kri1 homolog	–	–	–	Infinite
Krt31	KRT31	keratin 31	–	–	–	Infinite
Krt33b	KRT33B	keratin 33b	–	–	–	Infinite
Krt34	KRT34	keratin 34	–	–	–	Infinite
Krt81	KRT81	keratin 81	–	–	–	Infinite
Krt82	KRT82	keratin 82	–	–	–	Infinite
Ksr1	KSR1	kinase suppressor of ras 1	–	–	–	Infinite
Lama1	LAMA1	laminin subunit alpha 1	–	–	–	Infinite
Lmo3	LMO3	lim domain only 3	–	–	–	Infinite
Lrrc7	LRRC7	leucine rich repeat containing 7	–	–	–	Infinite
Macrod1	MACROD1	mono-adp ribosylhydrolase 1	–	–	–	Infinite
Mri1	MRI1	methylthioribose-1-phosphate isomerase 1	–	–	–	Infinite
Mtpn	MTPN	myotrophin	–	–	–	Infinite
Nexn	NEXN	nexilin f-actin binding protein	–	–	–	Infinite
Ninl	NINL	ninein like	–	–	–	Infinite
Pick1	PICK1	protein interacting with prkca 1	–	–	–	Infinite
Prkcd	PRKCD	protein kinase c delta	–	–	–	Infinite
Prkcdbp	CAVIN3	caveolae associated protein 3	–	–	–	Infinite
Rab3gap1	RAB3GAP1	rab3 gtpase activating protein catalytic subunit 1	–	–	–	Infinite
Rps26	RPS26	ribosomal protein s26	–	–	–	Infinite
Scfd1	SCFD1	sec1 family domain containing 1	–	–	–	Infinite
Sipa1l1	SIPA1L1	signal induced proliferation associated 1 like 1	–	–	–	Infinite
Slc17a6	SLC17A6	solute carrier family 17 member 6	–	–	–	Infinite
Slc22a28	Slc22a28		–	–	–	Infinite
Slc22a30	Slc22a30		–	–	–	Infinite
Smarcd1	SMARCD1	swi/snf related, matrix associated, actin dependent regulator of chromatin, subfamily d, member 1	–	–	–	Infinite
Smyd5	SMYD5	smyd family member 5	–	–	–	Infinite
Snrpb	SNRPB	small nuclear ribonucleoprotein polypeptides b and b1	–	–	–	Infinite
Snrpn	SNRPN	small nuclear ribonucleoprotein polypeptide n	–	–	–	Infinite
Spata13	SPATA13	spermatogenesis associated 13	–	–	–	Infinite
Syne2	SYNE2	spectrin repeat containing nuclear envelope protein 2	–	–	–	Infinite
Tdrkh	TDRKH	tudor and kh domain containing	–	–	–	Infinite
Thoc3	THOC3	tho complex 3	–	–	–	Infinite
Tial1	TIAL1	tia1 cytotoxic granule associated rna binding protein like 1	–	–	–	Infinite
Usp12	USP12	ubiquitin specific peptidase 12	–	–	–	Infinite
Vps11	VPS11	vps11 core subunit of corvet and hops complexes	–	–	–	Infinite
Wdr77	WDR77	wd repeat domain 77	–	–	–	Infinite
Smchd1	SMCHD1	structural maintenance of chromosomes flexible hinge domain containing 1	–	–	–	8.19557
Scn2a1	SCN2A	sodium voltage-gated channel alpha subunit 2	–	–	–	7.56883
Vps16	VPS16	vps16 core subunit of corvet and hops complexes	–	–	–	6.78461
Dsg1a	Dsg1a		–	–	–	5.56032
Dsg1b	Dsg1b		–	–	–	5.56032
Dsg1c	Dsg1c		–	–	–	5.56032
Brsk2	BRSK2	br serine/threonine kinase 2	–	–	–	4.78252
Vps45	VPS45	vacuolar protein sorting 45 homolog	–	–	–	4.73171
Bag5	BAG5	bcl2 associated athanogene 5	–	–	–	4.69199
Bcl2l13	BCL2L13	bcl2 like 13	–	–	–	4.35157
Sik3	SIK3	sik family kinase 3	–	–	–	3.88556
Arfgap1	ARFGAP1	adp ribosylation factor gtpase activating protein 1	–	–	–	3.76635
Anxa11	ANXA11	annexin a11	–	–	–	3.22819
Csnk1d	CSNK1D	casein kinase 1 delta	–	–	–	3.16013
Csnk1e	CSNK1E	casein kinase 1 epsilon	–	–	–	3.16013
Plec	PLEC	plectin	–	–	–	2.81643
Ppfia2	PPFIA2	ptprf interacting protein alpha 2	–	–	–	2.75784
Anxa3	ANXA3	annexin a3	–	–	–	2.71231
Itsn1	ITSN1	intersectin 1	–	–	–	2.52437
Gnl1	GNL1	g protein nucleolar 1 (putative)	–	–	–	2.52321
Macf1	MACF1	microtubule-actin crosslinking factor 1	–	–	–	2.43818
Actr10	ACTN2	actinin alpha 2	–	–	–	2.37509
Rap1gap	RAP1GAP	rap1 gtpase activating protein	–	–	–	2.29646
Pdhx	PDHX	pyruvate dehydrogenase complex component x	–	–	–	2.23247
Hook3	HOOK3	hook microtubule tethering protein 3	–	–	–	2.19947
Dnaja4	DNAJA4	dnaj heat shock protein family (hsp40) member a4	–	–	–	2.1635
Ctnnd2	CTNND2	catenin delta 2	–	–	–	2.12107
Unc13a	UNC13A	unc-13 homolog a	–	–	–	2.08938
Usp14	USP14	ubiquitin specific peptidase 14	–	–	–	2.0889
Hacd3	HACD3	3-hydroxyacyl-coa dehydratase 3	–	–	–	2.08182
Rabep1	RABEP1	ribonucleic acid export 1	–	–	–	2.05167
Rbmx	RBMX	rna binding motif protein x-linked	–	–	–	2.04276
Rbmxl1	RBMXL1	rbmx like 1	–	–	–	2.04276
Mprip	MPRIP	myosin phosphatase rho interacting protein	–	–	–	2.01317
Ank3	ANK3	ankyrin 3	–	–	–	1.98236
Jup	JUP	junction plakoglobin	–	–	–	1.95199
Eps15l1	EPS15L1	epidermal growth factor receptor pathway substrate 15 like 1	–	–	–	1.93077
Ranbp2	RANBP2	ran binding protein 2	–	–	–	1.89642
Arhgef2	ARHGEF2	rho/rac guanine nucleotide exchange factor 2	–	–	–	1.89292
Caskin1	CASKIN1	cask interacting protein 1	–	–	–	1.8713
Atp1b3	ATP1B3	atpase na+/k+ transporting subunit beta 3	–	–	–	1.85492
Plxna4	PLXNA4	plexin a4	–	–	–	1.82144
Eif3d	EIF3D	eukaryotic translation initiation factor 3 subunit d	–	–	–	1.81044
Rock2	ROCK2	rho associated coiled-coil containing protein kinase 2	–	–	–	1.80055
Gnas	GNAS	gnas complex locus	–	–	–	1.79018
Psmd11	PSMD11	proteasome 26s subunit, non-atpase 11	–	–	–	1.77137
Krt42	Krt42		–	–	–	1.76516
Tln2	TLN2	talin 2	–	–	–	1.76012
Cyp46a1	CYP46A1	cytochrome p450 family 46 subfamily a member 1	–	–	–	1.75799
Gnaz	GNAZ	g protein subunit alpha z	–	–	–	1.75135
Ehd1	EHD1	eh domain containing 1	–	–	–	1.70042
Dclk2	DCLK2	doublecortin like kinase 2	–	–	–	1.69653
G3bp2	G3BP2	g3bp stress granule assembly factor 2	–	–	–	1.68736
Map4k4	MAP4K4	mitogen-activated protein kinase kinase kinase kinase 4	–	–	–	1.67368
Mink1	MINK1	misshapen like kinase 1	–	–	–	1.67368
Dtna	DTNA	dystrobrevin alpha	–	–	–	1.67288
Hnrnph1	HNRNPH1	heterogeneous nuclear ribonucleoprotein h1	–	–	–	1.64774
Trnt1	TRNT1	trna nucleotidyl transferase 1	–	–	–	1.6426
Bcr	BCR	bcr activator of rhogef and gtpase	–	–	–	1.63788
Rnpep	RNPEP	arginyl aminopeptidase	–	–	–	1.62387
Hspa1a	HSPA1A	heat shock protein family a (hsp70) member 1a	–	–	–	1.61027
Hspa1b	HSPA1B	heat shock protein family a (hsp70) member 1b	–	–	–	1.61027
Mapk8ip3	MAPK8IP3	mitogen-activated protein kinase 8 interacting protein 3	–	–	–	1.60875
Dlg3	DLG3	discs large maguk scaffold protein 3	–	–	–	1.60619
Sugt1	SUGT1	sgt1 homolog, mis12 kinetochore complex assembly cochaperone	–	–	–	1.59283
Ap3d1	AP3D1	adaptor related protein complex 3 subunit delta 1	–	–	–	1.58448
Hnrnpu	HNRNPU	heterogeneous nuclear ribonucleoprotein u	–	–	–	1.57268
Fubp1	FUBP1	far upstream element binding protein 1	–	–	–	1.55848
Dlat	DLAT	dihydrolipoamide s-acetyltransferase	–	–	–	1.53308
Ptprs	PTPRS	protein tyrosine phosphatase, receptor type s	–	–	–	1.51994
Pacs1	PACS1	phosphofurin acidic cluster sorting protein 1	–	–	–	1.51897
Rpl10	RPL10	ribosomal protein l15	–	–	–	1.50557
Rpl10l	RPL10L	ribosomal protein l10 like	–	–	–	1.50557
Actr1a	ACTR10	actin related protein 10	–	–	–	1.49626
Nefm	NEFM	neurofilament medium	–	–	–	1.49384
Krt17	KRT17	keratin 17	–	–	–	1.48603
Pde2a	PDE2A	phosphodiesterase 2a	–	–	–	1.48176
Pitpnc1	PITPNC1	phosphatidylinositol transfer protein cytoplasmic 1	–	–	–	1.46608
Ssb	SSB	small rna binding exonuclease protection factor la	–	–	–	1.45984
Homer1	HOMER1	homer scaffold protein 1	–	–	–	1.45885
Smpd3	SMPD3	sphingomyelin phosphodiesterase 3	–	–	–	1.45739
Magi1	MAGI1	membrane associated guanylate kinase, ww and pdz domain containing 1	Infinite	–	–	–
Snrnp200	SNRNP200	small nuclear ribonucleoprotein u5 subunit 200	Infinite	–	–	–
Ppm1e	PPM1E	protein phosphatase, mg2+/mn2+ dependent 1e	1.60241	Infinite	–	2.05873
Maged1	MAGED1	mage family member d1	2.46265	Infinite	–	–
1200014J11Rik	1200014J11Rik		–	Infinite	–	Infinite
Brd1	BRD1	bromodomain containing 1	–	Infinite	–	Infinite
Coil	COIL	coilin	–	Infinite	–	Infinite
Ddx21	DDX21	dexd-box helicase 21	–	Infinite	–	Infinite
Lmo1	LMO1	lim domain only 1	–	Infinite	–	Infinite
mKIAA4254	mKIAA4254		–	Infinite	–	Infinite
Nt5c1a	NT5C1A	5'-nucleotidase, cytosolic ia	–	Infinite	–	Infinite
Pgam5	PGAM5	pgam family member 5, mitochondrial serine/threonine protein phosphatase	–	Infinite	–	Infinite
Ppt1	PPT1	palmitoyl-protein thioesterase 1	–	Infinite	–	Infinite
Prox1	PROX1	prospero homeobox 1	–	Infinite	–	Infinite
Rpl27a	RPL27A	ribosomal protein l27a	–	Infinite	–	Infinite
Ssbp4	SSBP4	single stranded dna binding protein 4	–	Infinite	–	Infinite
Thoc5	THOC5	tho complex 5	–	Infinite	–	Infinite
Unc13b	UNC13B	unc-13 homolog b	–	Infinite	–	Infinite
Akap10	AKAP10	a-kinase anchoring protein 10	–	Infinite	–	–
Als2	ALS2	alsin rho guanine nucleotide exchange factor als2	–	Infinite	–	–
Anp32b	ANP32B	acidic nuclear phosphoprotein 32 family member b	–	Infinite	–	–
Babam1	BABAM1	brisc and brca1 a complex member 1	–	Infinite	–	–
BC048546	BC048546		–	Infinite	–	–
Bpnt1	BPNT1	3'(2'), 5'-bisphosphate nucleotidase 1	–	Infinite	–	–
Bzw1	BZW1	basic leucine zipper and w2 domains 1	–	Infinite	–	–
Cadps	CADPS	calcium dependent secretion activator	–	Infinite	–	–
Ccdc92	CCDC92	coiled-coil domain containing 92	–	Infinite	–	–
Crbn	CRBN	cereblon	–	Infinite	–	–
Cyth1	CYTH1	cytohesin 1	–	Infinite	–	–
Eif2a	EIF2A	eukaryotic translation initiation factor 2a	–	Infinite	–	–
Gimap8	GIMAP8	gtpase, imap family member 8	–	Infinite	–	–
Gm10093	Gm10093		–	Infinite	–	–
Gm17430	Gm17430		–	Infinite	–	–
Hdac1	HDAC1	histone deacetylase 1	–	Infinite	–	–
Hsd17b11	HSD17B11	hydroxysteroid 17-beta dehydrogenase 11	–	Infinite	–	–
Ighv1-43	Ighv1-43		–	Infinite	–	–
Ighv8-5	Ighv8-5		–	Infinite	–	–
Igkv4-50	Igkv4-50		–	Infinite	–	–
Ilkap	ILKAP	ilk associated serine/threonine phosphatase	–	Infinite	–	–
Kbtbd2	KBTBD2	kelch repeat and btb domain containing 2	–	Infinite	–	–
Krt12	KRT12	keratin 12	–	Infinite	–	–
Lhx5	LHX5	lim homeobox 5	–	Infinite	–	–
Map1lc3a	MAP1LC3A	microtubule associated protein 1 light chain 3 alpha	–	Infinite	–	–
Mgll	MGLL	monoglyceride lipase	–	Infinite	–	–
Ndel1	NDEL1	nude neurodevelopment protein 1 like 1	–	Infinite	–	–
Nfia	NFIA	nuclear factor i a	–	Infinite	–	–
Nfib	NFIB	nuclear factor i b	–	Infinite	–	–
Nfic	NFIC	nuclear factor i c	–	Infinite	–	–
Nrbp2	NRBP2	nuclear receptor binding protein 2	–	Infinite	–	–
Ovos	Ovos		–	Infinite	–	–
Pdpr	PDPR	pyruvate dehydrogenase phosphatase regulatory subunit	–	Infinite	–	–
Pramef8	PRAMEF8	prame family member 8	–	Infinite	–	–
Prpf4b	PRPF4B	pre-mrna processing factor 4b	–	Infinite	–	–
Psma2	PSMA2	proteasome subunit alpha 2	–	Infinite	–	–
Rcor3	RCOR3	rest corepressor 3	–	Infinite	–	–
Retnlg	Retnlg		–	Infinite	–	–
Rpl35	RPL35	ribosomal protein l35	–	Infinite	–	–
Rps10	RPS10	ribosomal protein s10	–	Infinite	–	–
Rps14	RPS14	ribosomal protein s14	–	Infinite	–	–
Rps8	RPS8	ribosomal protein s8	–	Infinite	–	–
Scarb2	SCARB2	scavenger receptor class b member 2	–	Infinite	–	–
Smn	STMN1	stathmin 1	–	Infinite	–	–
Smn1	SMN1	survival of motor neuron 1, telomeric	–	Infinite	–	–
Srgap1	SRGAP1	slit-robo rho gtpase activating protein 1	–	Infinite	–	–
Stmn1	STMN1	stathmin 1	–	Infinite	–	–
Stmn2	STMN2	stathmin 2	–	Infinite	–	–
Tcea1	TCEA1	transcription elongation factor a1	–	Infinite	–	–
Tcea2	TCEA2	transcription elongation factor a2	–	Infinite	–	–
Tmem163	TMEM163	transmembrane protein 163	–	Infinite	–	–
Trim23	TRIM23	tripartite motif containing 23	–	Infinite	–	–
Tub	TUB	tubby bipartite transcription factor	–	Infinite	–	–
Tuba1c	TUBA1C	tubulin alpha 1c	–	Infinite	–	–
Tubg1	TUBG1	tubulin gamma 1	–	Infinite	–	–
Tubg2	TUBG2	tubulin gamma 2	–	Infinite	–	–
Uqcrfs1	UQCRFS1	ubiquinol-cytochrome c reductase, rieske iron-sulfur polypeptide 1	–	Infinite	–	–
Vps36	VPS36	vacuolar protein sorting 36 homolog	–	Infinite	–	–
Zbtb7a	ZBTB7A	zinc finger and btb domain containing 7a	–	Infinite	–	–
Rpl24	RPL24	ribosomal protein l24	–	Infinite	–	–
Cenpv	CENPV	centromere protein v	–	Infinite	–	8.23291
Eef1d	EEF1D	eukaryotic translation elongation factor 1 delta	–	Infinite	–	7.90408
Wfs1	WFS1	wolframin er transmembrane glycoprotein	–	Infinite	–	1.47059
Mapt	MAPT	microtubule associated protein tau	–	1.75166	Infinite	–
Tmpo	TMPO	thymopoietin	–	1.8687	Infinite	–
Znf512	ZNF512		–	1.91747	Infinite	–
Chd4	CHD4	chromodomain helicase dna binding protein 4	–	2.07993	Infinite	–
Chd5	CHD5	chromodomain helicase dna binding protein 5	–	2.07993	Infinite	–
Plxnb1	PLXNB1	plexin b1	–	2.14806	Infinite	–
Ogt	OGT	o-linked n-acetylglucosamine (glcnac) transferase	–	2.57344	Infinite	1.67211
St7	ST7	suppression of tumorigenicity 7	–	2.6117	Infinite	Infinite
Ighv11-1	Ighv11-1		–	2.84769	Infinite	–
Ighv11-2	Ighv11-2		–	2.84769	Infinite	–
Mapkap1	MAPKAP1	mitogen-activated protein kinase associated protein 1	Infinite	4.28227	Infinite	–
Igkv1-135	Igkv1-135		–	4.9027	Infinite	–
Zfr	ZFR	zinc finger rna binding protein	6.96311	6.90531	Infinite	Infinite
Cnot2	CNOT2	ccr4-not transcription complex subunit 2	–	11.1426	Infinite	–
Mtcl1	MTCL1	microtubule crosslinking factor 1	–	13.9726	Infinite	–
Pcdhac2	PCDHAC2	protocadherin alpha subfamily c, 2	5.01626	14.7745	Infinite	Infinite
Akap13	AKAP13	a-kinase anchoring protein 13	29.2773	42.0747	Infinite	43.2062
Anapc2	ANAPC2	anaphase promoting complex subunit 2	1748.14	98.4583	Infinite	Infinite
Ppp1r16b	PPP1R16B	protein phosphatase 1 regulatory subunit 16b	10.7591	163.835	Infinite	Infinite
Ptrf	CAVIN1	caveolae associated protein 1	3724.69	176.416	Infinite	1502.2
Fat1	FAT1	fat atypical cadherin 1	–	208.306	Infinite	Infinite
Ncoa5	NCOA5	nuclear receptor coactivator 5	78.5798	255.369	Infinite	58.2189
Fzr1	FZR1	fizzy and cell division cycle 20 related 1	Infinite	385.177	Infinite	Infinite
Ylpm1	YLPM1	ylp motif containing 1	108.625	440.152	Infinite	27.5012
Otud7a	OTUD7A	otu deubiquitinase 7a	66.9866	842.042	Infinite	Infinite
Cdc23	CDC23	cell division cycle 23	3355.29	1007.45	Infinite	652.186
Scaper	SCAPER		2769.7	3648.94	Infinite	Infinite
Acin1	ACIN1	apoptotic chromatin condensation inducer 1	2.26533	–	Infinite	–
Ldb2	LDB2	lim domain binding 2	9.42847	–	Infinite	Infinite
Agbl4	AGBL4	atp/gtp binding protein like 4	–	–	Infinite	Infinite
Itgb1	ITGB1	integrin subunit beta 1	–	–	Infinite	Infinite
Pkp1	PKP1	plakophilin 1	–	–	Infinite	Infinite
Ighv5-2	Ighv5-2		–	–	Infinite	–
Pum2	PUM2	pumilio rna binding family member 2	–	–	Infinite	–
8430419L09Rik	8430419L09Rik		–	–	Infinite	–
Acot11	ACOT11	acyl-coa thioesterase 11	–	–	Infinite	–
Actg1	ACTBL2	actin beta like 2	–	–	Infinite	–
Amigo1	AMIGO1	adhesion molecule with ig like domain 1	–	–	Infinite	–
Arhgap26	ARHGAP26	rho gtpase activating protein 26	–	–	Infinite	–
Celf1	CELF1	cugbp elav-like family member 1	–	–	Infinite	–
Celf4	CELF4	cugbp elav-like family member 4	–	–	Infinite	–
Celf5	CELF5	cugbp elav-like family member 5	–	–	Infinite	–
Clec16a	CLEC16A	c-type lectin domain containing 16a	–	–	Infinite	–
Clstn3	CLSTN3	calsyntenin 3	–	–	Infinite	–
Cnot10	CNOT10	ccr4-not transcription complex subunit 10	–	–	Infinite	–
Cpt1a	CPT1A	carnitine palmitoyltransferase 1a	–	–	Infinite	–
Cr1l	CR1L	complement c3b/c4b receptor 1 like	–	–	Infinite	–
Cx3cl1	CX3CL1	c-x3-c motif chemokine ligand 1	–	–	Infinite	–
Dagla	DAGLA	diacylglycerol lipase alpha	–	–	Infinite	–
Dgkh	DGKH	diacylglycerol kinase eta	–	–	Infinite	–
Dock4	DOCK4	dedicator of cytokinesis 4	–	–	Infinite	–
Fto	FTO	fto alpha-ketoglutarate dependent dioxygenase	–	–	Infinite	–
Ighv3-3	Ighv3-3		–	–	Infinite	–
Kiaa1467	FAM234B	family with sequence similarity 234 member b	–	–	Infinite	–
Kif2c	KIF2C	kinesin family member 2c	–	–	Infinite	–
Kif5a	KIF5A	kinesin family member 5a	–	–	Infinite	–
lig-2a	lig-2a		–	–	Infinite	–
Lmnb2	LMNB2	lamin b2	–	–	Infinite	–
Lrp2	LRP2	ldl receptor related protein 2	–	–	Infinite	–
Megf9	MEGF9	multiple egf like domains 9	–	–	Infinite	–
Ncald	NCALD	neurocalcin delta	–	–	Infinite	–
Nop58	NOP58	nop58 ribonucleoprotein	–	–	Infinite	–
Nucb1	NUCB1	nucleobindin 1	–	–	Infinite	–
Pcdhb2	PCDHB2	protocadherin beta 2	–	–	Infinite	–
Pde12	PDE12	phosphodiesterase 12	–	–	Infinite	–
Pea15	PEA15	proliferation and apoptosis adaptor protein 15	–	–	Infinite	–
Ppfia4	PPFIA4	ptprf interacting protein alpha 4	–	–	Infinite	–
Ppm1g	PPM1G	protein phosphatase, mg2+/mn2+ dependent 1g	–	–	Infinite	–
Rbfox1	RBFOX1	rna binding fox-1 homolog 1	–	–	Infinite	–
Sf3b2	SF3B2	splicing factor 3b subunit 3	–	–	Infinite	–
Shc3	SHC3	shc adaptor protein 3	–	–	Infinite	–
Smpd1	SMPD1	sphingomyelin phosphodiesterase 1	–	–	Infinite	–
Suox	SUOX	sulfite oxidase	–	–	Infinite	–
Syap1	SYAP1	synapse associated protein 1	–	–	Infinite	–
Tbce	TBCE	tubulin folding cofactor e	–	–	Infinite	–
Tgm2	TGM2	transglutaminase 2	–	–	Infinite	–
Ttr	TTR	transthyretin	–	–	Infinite	–
Ubap2l	UBAP2L	ubiquitin associated protein 2 like	–	–	Infinite	–
Uhrf1bp1l	UHRF1BP1L	uhrf1 binding protein 1 like	–	–	Infinite	–
Vac14	VAC14	vac14, pikfyve complex component	–	–	Infinite	–
Zc3h15	ZC3H15	zinc finger ccch-type containing 15	–	–	Infinite	–
Zyx	ZYX	zyxin	–	–	Infinite	–
Ighv2-6	Ighv2-6		–	–	Infinite	–
Ssbp2	SSBP2	single stranded dna binding protein 2	–	–	Infinite	–
VM13	VM13		–	–	Infinite	–
Lppr2	PLPPR2	phospholipid phosphatase related 2	–	–	Infinite	8.26103
Ctif	CTIF	cap binding complex dependent translation initiation factor	Infinite	–	Infinite	–
Vwa8	VWA8	von willebrand factor a domain containing 8	Infinite	–	Infinite	–
Rictor	RICTOR	rptor independent companion of mtor complex 2	5.39785	Infinite	Infinite	Infinite
Ssbp3	SSBP3	single stranded dna binding protein 3	34.7358	Infinite	Infinite	Infinite
Cnot1	CNOT1	ccr4-not transcription complex subunit 1	103.722	Infinite	Infinite	Infinite
Pfkfb2	PFKFB2	6-phosphofructo-2-kinase/fructose-2,6-biphosphatase 2	519.191	Infinite	Infinite	2055.56
Sgk223	PRAG1	peak1 related, kinase-activating pseudokinase 1	6366.53	Infinite	Infinite	Infinite
Cdc27	CDC27	cell division cycle 27	7623.17	Infinite	Infinite	Infinite
Anapc10	ANAPC10	anaphase promoting complex subunit 10	–	Infinite	Infinite	Infinite
D8Ertd82e	D8Ertd82e		–	Infinite	Infinite	Infinite
Anapc16	ANAPC16	anaphase promoting complex subunit 16	–	Infinite	Infinite	Infinite
Dnajc13	DNAJC13	dnaj heat shock protein family (hsp40) member c13	–	Infinite	Infinite	Infinite
Kat7	KAT7	lysine acetyltransferase 7	–	Infinite	Infinite	Infinite
Rbfox2	RBFOX2	rna binding fox-1 homolog 2	–	Infinite	Infinite	Infinite
Rcor1	RCOR1	rest corepressor 1	–	Infinite	Infinite	Infinite
Srpr	SRPRA	srp receptor subunit alpha	–	Infinite	Infinite	Infinite
Tceb3	ELOA	elongin a	–	Infinite	Infinite	Infinite
Tmem57	MACO1	macoilin 1	–	Infinite	Infinite	Infinite
Gm15800	Gm15800		–	Infinite	Infinite	–
Igkc	Igkc		–	Infinite	Infinite	–
Osbpl7	OSBPL7	oxysterol binding protein like 7	–	Infinite	Infinite	–
Rnps1	RNPS1	rna binding protein with serine rich domain 1	–	Infinite	Infinite	–
Sorl1	SORL1	sortilin related receptor 1	–	Infinite	Infinite	–
Usp4	USP4	ubiquitin specific peptidase 4	–	Infinite	Infinite	–
Vprbp	DCAF1	ddb1 and cul4 associated factor 1	–	Infinite	Infinite	–
Zfp326	ZNF326	zinc finger protein 326	–	Infinite	Infinite	–
Znf326	ZNF326	zinc finger protein 326	–	Infinite	Infinite	–
Znf638	ZNF638	zinc finger protein 638	–	Infinite	Infinite	–
Ccser2	CCSER2	coiled-coil serine rich protein 2	Infinite	Infinite	Infinite	Infinite
Ldb1	LDB1	lim domain binding 1	Infinite	Infinite	Infinite	Infinite
Mllt1	MLLT1	mllt1 super elongation complex subunit	Infinite	Infinite	Infinite	Infinite
Mllt3	MLLT3	mllt3 super elongation complex subunit	Infinite	Infinite	Infinite	Infinite
Rlim	RLIM	ring finger protein, lim domain interacting	Infinite	Infinite	Infinite	Infinite
Zfml	ZNF638	zinc finger protein 638	Infinite	Infinite	Infinite	–
