# Supplementary material for: Dosage sensitivity to Pumilio1 variants in the mouse brain reflects distinct molecular mechanisms
Source: EMBO J. 2023 Apr 18;42(11):e112721. doi: 10.15252/embj.2022112721 (PMC10233381; doi:10.15252/embj.2022112721)
Supplement: Supplementary file 4 — Dataset EV2 [file EMBJ-42-e112721-s014.xlsx]

## Sheet: Sheet1
Dataset EV2. Gene Ontology analysis of Pum1 mass spectrometry from whole brain and the three brain regions. Only categories with fold enrichment of >1.5 and FDR<0.05 are shown.
Whole brain					Hippocampus					Cerebellum					Cortex
Terms	Fold Enrichment	Count	FDR		Terms	Fold_Enrichment	Count	FDR		Terms	Fold_Enrichment	Count	FDR		Terms	Fold_Enrichment	Count	FDR
anaphase-promoting complex	7.32804	10	3.99588		anaphase-promoting complex	7.39066	11	4.96722		acetyl-CoA C-acyltransferase activity	4.46964	8	1.53954		hypersensitivity	6.38899	5	0.313342
protein K11-linked ubiquitination	7.04373	9	3.01843		protein K11-linked ubiquitination	6.57988	9	2.78873		anaphase-promoting complex	3.82794	11	2.21979		positive regulation of B cell mediated immunity	5.59036	7	1.24029
E2 E3 ubiquitin ligase complex	6.95403	17	1.35106		E2 E3 ubiquitin ligase complex	6.00491	13	1.09163		Ribosomal proteins	3.5714	12	0.60558		observational learning	5.47628	6	0.556793
protein kinase A regulatory subunit binding	6.34477	6	0.774376		poly-purine tract binding	5.22754	6	0.342872		immunoglobulin complex	3.39294	12	1.89156		anaphase-promoting complex	5.41481	11	3.65301
regulation of extrinsic apoptotic signaling pathway via death domain receptors	5.63499	6	0.408787		mRNA metabolism	4.95571	17	0.922487		protein K11-linked ubiquitination	3.34708	9	0.613419		protein K11-linked ubiquitination	4.79174	9	1.74514
extrinsic apoptotic signaling pathway via death domain receptors	4.69582	7	0.437846		histone lysine methylation	4.38659	8	0.697197		regulation of megakaryocyte differentiation	3.34708	9	0.613419		E2 E3 ubiquitin ligase complex	4.59953	16	2.40112
regulation of epithelial cell apoptotic process	4.69582	7	0.437846		regulation of action potential	4.12855	8	0.513072		phagocytosis, recognition	3.28836	14	2.35782		Complement and coagulation cascades	3.72468	12	1.9747
RNA silencing complex	4.4731	20	3.62468		RNA silencing complex	3.55525	9	1.35465		immunoglobulin receptor binding	3.22807	13	1.94472		cytoplasmic stress granule	3.59962	9	0.692257
epithelial cell apoptotic process	3.95438	8	0.365409		Ribosomal proteins	3.51342	6	0.66879		RNA silencing complex	3.08246	29	0.46065		mRNA splicing, via spliceosome	3.38241	18	0.378911
nuclear-transcribed mRNA catabolic process	3.75666	10	0.896772		single-stranded RNA binding	3.48502	12	1.36068		megakaryocyte differentiation	2.97519	10	1.39172		positive regulation of mRNA metabolic process	3.36263	10	0.677816
ATP-dependent RNA helicase activity	3.42617	9	0.348858		Cell cycle	3.03492	11	0.612553		regulation of cardiac muscle hypertrophy	2.83995	14	1.39172		social behavior	3.31281	14	1.87418
Cell cycle	3.32763	12	1.245		keratin filament	3.00245	11	0.496358		phagocytosis, engulfment	2.83995	14	0.398503		acute inflammatory response	3.19449	12	1.07616
translational initiation	3.06666	16	1.7296		Progesterone-mediated oocyte maturation	2.87087	11	0.417415		Ras oncogene family	2.63796	13	0.97		RNA degradation	3.1039	10	0.54129
mRNA metabolism	3.04594	12	0.682829		core promoter binding	2.8257	12	0.495175		mRNA 3-UTR binding	2.60729	14	0.497372		RNA silencing complex	3.04312	13	1.28093
protein activation cascade	3.03847	11	0.422994		intermediate filament	2.70644	22	2.45035		B cell receptor signaling pathway	2.52244	13	1.8606		regulation of mRNA stability	3.04238	10	0.308487
Ubiquitin mediated proteolysis	2.94634	17	1.98392		Heat Shock Proteins	2.70263	4	0.677516		muscle hypertrophy	2.43424	18	1.36403		mRNA 3'-UTR binding	2.99494	11	0.584065
Progesterone-mediated oocyte maturation	2.88544	11	0.434406		RNA transport	2.377	16	0.653706		RNA-dependent ATPase activity	2.40673	14	0.549621		organelle envelope lumen	2.93302	11	0.534371
RNA transport	2.6877	18	1.68012		central nervous system neuron differentiation	2.33037	17	0.520727		E2 E3 ubiquitin ligase complex	2.3231	19	1.32236		regulation of chromosome segregation	2.86403	13	0.840649
mTOR	2.34838	10	0.629232		cardiac muscle tissue development	2.30116	16	0.305976		regulation of mRNA splicing, via spliceosome	2.30337	16	0.630483		Cell cycle	2.73143	14	1.02535
regulation of hormone secretion	2.34791	16	0.382329		ribonucleoprotein granule	2.29099	16	0.382224		antigen binding	2.23482	24	1.90993		Progesterone-mediated oocyte maturation	2.58378	14	0.764015
Ras oncogene family	2.13489	5	0.492389		regulation of Ras protein signal transduction	2.28343	19	0.726931		Cell cycle	2.1803	18	0.9033		Heat Shock Proteins	2.4579	5	0.431104
Phagosome	2.05876	14	-0.208208		regulation of chromosome organization	2.25257	19	0.653534		fatty acid oxidation	2.01888	19	0.352857		regulation of mRNA processing	2.33743	15	0.315848
transferase complex	2.03231	32	1.7371		covalent chromatin modification	2.02458	24	0.692373		ribonucleoprotein granule	1.85407	25	0.606742		negative regulation of peptidase activity	2.31091	17	0.593043
posttranscriptional regulation of gene expression	2.02282	28	1.13931		Ras oncogene family	1.99626	5	0.466928		Valine, leucine and isoleucine degradation	1.84797	17	-0.119873		external side of plasma membrane	2.24538	20	1.00775
protein ubiquitination	1.86501	28	0.569604		mTOR	1.9763	9	0.462793		spliceosomal complex	1.83784	26	0.648197		ribonucleoprotein granule	2.09814	20	0.60869
negative regulation of protein metabolic process	1.61419	44	0.664128		structural molecule activity	1.90358	52	3.27688		mRNA binding	1.80794	36	1.49892		cytoplasmic ribonucleoprotein granule	2.09633	19	0.471441
					nucleoplasm part	1.73636	33	0.597312		pallium development	1.79951	25	0.316963		Ubiquitin mediated proteolysis	2.07296	17	0.24621
					ribonucleoprotein complex	1.56686	47	0.660881		regulation of sequence-specific DNA binding transcription factor activity	1.78511	26	0.357247		blood microparticle	2.01122	22	0.614071
					regulation of transcription from RNA polymerase II promoter	1.50742	50	0.372287		HTLV-I infection	1.77784	26	0.573161		mRNA binding	1.90893	26	0.700998
										RNA transport	1.76101	27	0.600907		mRNA metabolic process	1.77243	43	1.60342
										ribonucleoprotein complex biogenesis	1.72511	46	1.82049		RNA splicing	1.77174	33	0.742592
										Oocyte meiosis	1.72228	26	0.352903		protein ubiquitination	1.72185	38	0.908463
										Heat Shock Proteins	1.71702	5	0.359301		mTOR	1.59764	10	0.32666
										phosphatase activity	1.66312	32	0.411601		cell surface	1.59154	48	0.934061
										mRNA processing	1.65158	47	1.38013
										mitochondrial matrix	1.58734	40	0.579002
										regulation of cell cycle process	1.58677	48	0.993212
										transcription factor binding	1.54996	43	0.524434
										response to inorganic substance	1.51875	65	1.43206
