# Supplementary material for: Dosage sensitivity to Pumilio1 variants in the mouse brain reflects distinct molecular mechanisms
Source: EMBO J. 2023 Apr 18;42(11):e112721. doi: 10.15252/embj.2022112721 (PMC10233381; doi:10.15252/embj.2022112721)
Supplement: Supplementary file 5 — Dataset EV3 [file EMBJ-42-e112721-s003.xlsx]

## Sheet: Sheet1
Dataset EV3. MicroRNA names and sequences with log2 fold change as represented in Fig 4D. PC = Predicted Candidate.
MicroRNA names	Cerebellum male	Cerebellum female	Sequence
Alphabetical order	Fold change (log2)	Fold change (log2)	MicroRNA sequence
mmu-miR-1193-5p_L+1R-1	-3	3	ATGGTAGACCGGTGACGTAC
mmu-miR-297a-5p	-3	0.21	ATGTATGTGTGCATGTGCATGT
mmu-miR-3572-3p_L+1R-1_1ss10TC	-3	3	TTACACTTGCCCTTCTTTCCCCA
mmu-mir-466f-1-p3	-3	3	ATACACATACACACACACATAC
mmu-miR-466h-5p_R+1	-3	1.15	TGTGTGCATGTGCTTGTGTGTAT
mmu-miR-6994-3p	-3	3	AACGATCTTCTCCGTCTTTGC
mmu-miR-7661-3p	-3	3	TTGACTCCCAGTTTCTCTCTGC
PC-3p-27461_25	-3	3	TCACCATGTGAATCTGTGC
PC-3p-32730_16	-3	3	TCTGTGGGTCTGTTTGTCCGTCT
PC-3p-35163_13	-3	3	TAGCCAGGGGCTTGACTGCAAT
PC-3p-37017_12	-3	3	CGTGGATCGCCTCAGCTG
PC-3p-38523_11	-3	3	TTCTTCCATTCTCTTTCCCCAGT
mmu-miR-3093-3p	-2.7	0.03	TGTGGACACCGTGGGAGGTTGGT
mmu-miR-145b_R-2_1ss18GA	-2.18	1.48	GTCCAGTTTTCCCAGGAAA
mmu-miR-10b-3p_L+1R-1	-2.05	0.38	ACAGATTCGATTCTAGGGGAAT
mmu-miR-466b-5p_R-2	-1.67	1.29	TGATGTGTGTGTACATGTAC
mmu-miR-466n-3p	-1.56	0.01	TATACATGAGAGCATACATAGA
mmu-miR-7224-3p_L+2R-1	-1.33	0.35	TCTCCACTGAGAGGACCACCCA
PC-3p-22967_38	-1.31	0.2	TTTCTTGTCTTCCACTCTAGT
mmu-miR-511-3p	-1.16	0.92	AATGTGTAGCAAAAGACAGGAT
mmu-miR-1198-3p	-1.13	0.68	AAGCTAGCCTCTAACTCATGGC
mmu-miR-672-3p	-1.13	0.06	ACACACAGTCACTATCTTCGA
mmu-miR-6958-3p	-1.12	3	TCAGCTGCCTCTTGCCATCACAG
mmu-miR-200c-3p	-1.11	0.69	TAATACTGCCGGGTAATGATGGA
mmu-mir-28b-p5_1ss13AG	-1.1	3	AAGGAGCTCACAGTCTATTT
PC-3p-19122_57	-1.08	0.06	ATAACCCGGGCCAAAAGCTCAC
mmu-miR-34a-3p_R+1	-1.03	0.52	AATCAGCAAGTATACTGCCCTA
PC-3p-22735_39	-1.02	1.58	GTTTGGCCTTTTCTCTCCAGT
mmu-miR-670-5p	-0.97	0.38	ATCCCTGAGTGTATGTGGTGAA
PC-5p-13375_111	-0.93	0.47	AAGTTTAACTTCTGCCAGCCA
mmu-miR-467e-5p	-0.91	0.16	ATAAGTGTGAGCATGTATATGT
mmu-miR-3064-3p_L+1R-1	-0.84	1.06	TTGCCACACTGCAACACCTTAC
mmu-miR-325-3p_R-1	-0.83	0.07	TTTATTGAGCACCTCCTATCA
mmu-mir-328-p5	-0.71	0.06	TGTCTCGGAGCCTGGGGCA
mmu-mir-142a-p5	-0.7	0.03	CCCATAAAGTAGAAAGCACT
mmu-miR-496a-3p_L-2R+1	-0.68	0.27	AGTATTACATGGCCAATCTCC
mmu-miR-466e-3p_L-1	-0.66	0.17	ATACATACACGCACACATAAGA
mmu-miR-466p-3p	-0.66	0.17	ATACATACACGCACACATAAGA
mmu-miR-491-3p	-0.6	0.34	CTTATGCAAGATTCCCTTCTAC
mmu-let-7f-5p	-0.58	0.13	TGAGGTAGTAGATTGTATAGTT
mmu-miR-1a-3p	-0.58	0.15	TGGAATGTAAAGAAGTATGTAT
mmu-miR-541-3p	-0.58	0.12	TGGCGAACACAGAATCCATACT
mmu-miR-378b_L+1	-0.57	0.22	ACTGGACTTGGAGTCAGAAGA
mmu-miR-429-3p	-0.57	0.02	TAATACTGTCTGGTAATGCCGT
mmu-miR-1258-3p_R-1_1ss6GA	-0.56	1.6	TTAGGAAATTAGCTCAGCAGT
mmu-miR-16-2-3p	-0.56	0.29	ACCAATATTATTGTGCTGCTTT
mmu-miR-28c_L+1R+1	-0.56	0.14	AAGGAGCTCACAGTCTATTGAA
mmu-let-7k_R+1_1ss9GT	-0.55	0.37	TGAGGTAGTAGGTTGTGTGC
mmu-miR-301b-3p	-0.54	0.84	CAGTGCAATGGTATTGTCAAAGC
mmu-miR-322-3p_R-1	-0.54	0.08	AAACATGAAGCGCTGCAACA
mmu-miR-669a-3p	-0.54	0.02	ACATAACATACACACACACGTAT
mmu-miR-379-3p_R-1	-0.53	0.11	TATGTAACATGGTCCACTAAC
mmu-miR-544-3p_1ss22CT	-0.52	0.14	ATTCTGCATTTTTAGCAAGCTT
mmu-miR-181b-1-3p	-0.51	0.25	CTCACTGAACAATGAATGCAA
mmu-miR-379-5p	-0.51	0.17	TGGTAGACTATGGAACGTAGG
PC-3p-4232_659	-0.5	0.18	TCCACTGAGAGGACCACCCACT
mmu-miR-15b-5p	-0.48	0.02	TAGCAGCACATCATGGTTTACA
PC-3p-26578_27	-0.47	0.49	CCCACTCCCTCCTTCACGCAGT
mmu-miR-141-3p_R-1	-0.46	2.39	TAACACTGTCTGGTAAAGATG
mmu-miR-299a-5p	-0.44	0.09	TGGTTTACCGTCCCACATACAT
mmu-miR-3087-3p_R+1	-0.44	0.25	TAACTCACTGTCATGTCCTCAG
mmu-mir-3970-p5_1ss7TA	-0.44	0.08	TGAGGTAGTAGTTTGTGCTT
mmu-miR-7a-1-3p	-0.44	0.04	CAACAAATCACAGTCTGCCATA
PC-3p-21983_42	-0.44	0.86	CCTTCCCCCCCTCTGGCCTAGT
mmu-miR-144-3p_R-1	-0.43	0.04	TACAGTATAGATGATGTAC
mmu-miR-376c-3p	-0.43	0.37	AACATAGAGGAAATTTCACGT
mmu-miR-376c-5p_R+1_1ss19TG	-0.43	0.47	GTGGATATTCCTTCTATGGTTAT
mmu-miR-192-5p	-0.42	0.2	CTGACCTATGAATTGACAGCC
mmu-miR-466h-3p_R+3	-0.42	0.41	TACGCACGCACACACACACACA
mmu-miR-126a-5p_R+1	-0.41	0.33	CATTATTACTTTTGGTACGCGA
mmu-miR-151-5p	-0.4	0.33	TCGAGGAGCTCACAGTCTAGT
mmu-miR-384-3p	-0.4	0.36	ATTCCTAGAAATTGTTCACAAT
mmu-miR-411-5p_L+1_1ss6AG	-0.4	0.11	ATAGTGGACCGTATAGCGTACG
mmu-miR-6516-5p_R+3	-0.4	0.1	TTTGCAGTAACAGGTGTGGACATCC
mmu-miR-9b-5p	-0.4	1.46	TTCGGTTATCTAGCTTTATGA
mmu-miR-1191a_R+1	-0.39	0.49	CAGTCTTACTATGTAGCCCTAT
mmu-miR-200b-3p	-0.39	0.34	TAATACTGCCTGGTAATGATGA
mmu-miR-325-5p_R-2	-0.39	0.23	CCTAGTAGGTGCTCAGTAAGT
mmu-let-7g-5p	-0.38	0.27	TGAGGTAGTAGTTTGTACAGTT
mmu-miR-582-5p_L-1R+1	-0.37	0.11	TACAGTTGTTCAACCAGTTACT
mmu-miR-380-3p_R-1	-0.36	0.28	TATGTAGTATGGTCCACATCT
mmu-miR-501-5p_R-1	-0.36	0.04	AATCCTTTGTCCCTGGGTGAA
mmu-miR-378c_R-1	-0.34	0.15	ACTGGACTTGGAGTCAGAAG
mmu-miR-194-5p	-0.33	0.12	TGTAACAGCAACTCCATGTGGA
mmu-miR-329-3p	-0.32	0.1	AACACACCCAGCTAACCTTTTT
mmu-mir-374b-p3	-0.32	0.08	CTTAGCAGGTTGTATTATCATT
mmu-miR-544-5p	-0.31	0.18	TCTTGTTAAAAAGCAGAGTCT
mmu-miR-433-5p	-0.3	0.3	TACGGTGAGCCTGTCATTATTC
mmu-miR-669d-5p	-0.3	0.07	ACTTGTGTGTGCATGTATATGT
mmu-let-7a-2-3p_R+1	-0.29	0.11	CTGTACAGCCTCCTAGCTTTCC
mmu-miR-188-3p	-0.29	0.53	CTCCCACATGCAGGGTTTGCA
mmu-miR-337-5p	-0.29	0.18	CGGCGTCATGCAGGAGTTGATT
mmu-miR-134-3p	-0.28	0.32	CTGTGGGCCACCTAGTCACC
mmu-miR-134-5p_R-2	-0.28	0.12	TGTGACTGGTTGACCAGAGG
mmu-miR-30b-5p	-0.28	0.17	TGTAAACATCCTACACTCAGCT
mmu-miR-337-3p	-0.28	0.34	TCAGCTCCTATATGATGCCTTT
mmu-miR-6540-3p_R-1	-0.28	0.66	TCTGAAGCTTGCTTACCTCC
mmu-miR-3084-5p	-0.27	0.49	GTTGAAGGTTAATTAGCAGAGT
mmu-miR-574-5p_R-2	-0.27	0.21	TGAGTGTGTGTGTGTGAGTGT
mmu-miR-195a-5p_R+1	-0.26	0.23	TAGCAGCACAGAAATATTGGCA
mmu-miR-199b-3p_R-1	-0.26	0.21	ACAGTAGTCTGCACATTGGTT
mmu-miR-29a-3p_R-1	-0.26	0.12	TAGCACCATCTGAAATCGGTT
mmu-miR-380-5p_R-1	-0.26	0.06	ATGGTTGACCATAGAACATGC
mmu-miR-381-5p	-0.26	0.31	AGCGAGGTTGCCCTTTGTATATT
mmu-miR-148b-5p_R-2	-0.25	0.15	GAAGTTCTGTTATACACTCAGG
mmu-miR-350-3p	-0.25	0.19	TTCACAAAGCCCATACACTTTC
mmu-miR-376a-5p	-0.25	0.24	GGTAGATTCTCCTTCTATGAGT
mmu-miR-499-5p	-0.24	0.42	TTAAGACTTGCAGTGATGTTT
mmu-miR-99a-5p_R-1	-0.24	0.01	AACCCGTAGATCCGATCTTGT
mmu-miR-154-5p	-0.23	0.41	TAGGTTATCCGTGTTGCCTTCG
mmu-miR-297b-5p	-0.23	0.1	ATGTATGTGTGCATGAACATGT
mmu-miR-34a-5p	-0.22	0.66	TGGCAGTGTCTTAGCTGGTTGT
mmu-miR-539-5p	-0.22	0.15	GGAGAAATTATCCTTGGTGTGT
mmu-miR-16-5p	-0.21	0.23	TAGCAGCACGTAAATATTGGCG
mmu-miR-106b-5p	-0.19	0.33	TAAAGTGCTGACAGTGCAGAT
mmu-miR-129-2-3p	-0.19	0.01	AAGCCCTTACCCCAAAAAGCAT
mmu-miR-200a-3p	-0.18	0.5	TAACACTGTCTGGTAACGATGT
mmu-miR-29a-5p_R-1	-0.18	0.14	ACTGATTTCTTTTGGTGTTCA
mmu-miR-376b-5p_R-1	-0.18	0.36	GTGGATATTCCTTCTATGGTT
mmu-miR-449a-5p	-0.18	0.03	TGGCAGTGTATTGTTAGCTGGT
mmu-miR-3105-3p	-0.17	0.73	ACTGCTTATGAGCTTGCACTCC
mmu-miR-135a-2-3p_R+1	-0.16	0.25	TGTAGGGATGGAAGCCATGAAT
mmu-miR-300-3p	-0.16	0.27	TATGCAAGGGCAAGCTCTCTTC
mmu-miR-362-3p_R-1	-0.16	0.24	AACACACCTGTTCAAGGATTC
mmu-miR-99b-5p	-0.16	0.11	CACCCGTAGAACCGACCTTGCG
mmu-miR-139-5p_R+1	-0.14	0.06	TCTACAGTGCACGTGTCTCCAGT
mmu-miR-124-3p_R-1	-0.13	0.37	TAAGGCACGCGGTGAATGC
mmu-miR-21a-5p	-0.12	0.3	TAGCTTATCAGACTGATGTTGA
mmu-miR-30d-5p_R-1	-0.12	0.05	TGTAAACATCCCCGACTGGAA
mmu-miR-33-3p_1ss22CT	-0.12	0.06	CAATGTTTCCACAGTGCATCAT
mmu-miR-331-3p	-0.12	0.07	GCCCCTGGGCCTATCCTAGAA
mmu-miR-369-5p	-0.12	0.08	AGATCGACCGTGTTATATTCGC
mmu-miR-674-5p	-0.11	0.58	GCACTGAGATGGGAGTGGTGTA
mmu-miR-103-3p	-0.1	0.05	AGCAGCATTGTACAGGGCTATGA
mmu-miR-3084-3p_R+1	-0.09	0.26	TTCTGCCAGTCTCCTTCAGACA
mmu-miR-455-5p_R+1	-0.09	0.55	TATGTGCCTTTGGACTACATCGT
mmu-miR-493-5p_R+3	-0.09	0.04	TTGTACATGGTAGGCTTTCATT
mmu-miR-700-5p	-0.09	0.22	TAAGGCTCCTTCCTGTGCTTGC
mmu-miR-879-5p_R-1	-0.09	0.2	AGAGGCTTATAGCTCTAAGC
mmu-miR-27a-3p	-0.08	0.13	TTCACAGTGGCTAAGTTCCGC
mmu-miR-301a-3p	-0.08	0.07	CAGTGCAATAGTATTGTCAAAGC
mmu-miR-3086-5p_R+1	-0.08	0.56	TAGATTGTAGGCCCATTGGAA
mmu-miR-503-5p	-0.08	0.44	TAGCAGCGGGAACAGTACTGCAG
mmu-miR-22-5p_R-1	-0.07	0.1	AGTTCTTCAGTGGCAAGCTTT
mmu-miR-495-3p	-0.07	0.31	AAACAAACATGGTGCACTTCTT
mmu-miR-615-3p_R-1	-0.07	0.3	TCCGAGCCTGGGTCTCCCTCT
mmu-miR-1983	-0.06	0.06	CTCACCTGGAGCATGTTTTCT
PC-3p-20805_48	-0.05	0.64	TGTGCTTCTTGCCTCTTCTCAGT
mmu-miR-136-3p_L+1R-1	-0.04	0.14	CATCATCGTCTCAAATGAGTCT
mmu-miR-3068-5p_R-1	-0.04	0.11	TTGGAGTTCATGCAAGTTCTAAC
mmu-miR-376b-3p_1ss6AG	-0.04	0.46	ATCATGGAGGAACATCCACTT
mmu-miR-665-3p_R+3	-0.14	0.4	ACCAGGAGGCTGAGGTCCCTTAC
mmu-miR-127-3p	-0.03	0.17	CATTATTACTTTTGGTACGCGA
mmu-miR-140-5p	-0.23	0.31	CAGTGGTTTTACCCTATGGTAG
mmu-miR-532-3p_R-1	-0.03	0.12	CCTCCCACACCCAAGGCTTGC
mmu-miR-181a-1-3p	-0.02	0.27	ACCATCGACCGTTGATTGTACC
mmu-miR-338-3p_R-1	-0.02	0.15	TCCAGCATCAGTGATTTTGTT
mmu-miR-409-3p	-0.02	0.33	GAATGTTGCTCGGTGAACCCCT
mmu-miR-484	-0.02	0.03	TCAGGCTCAGTCCCCTCCCGAT
mmu-miR-664-3p_R+1	-0.12	0.13	TATTCATTTACTCCCCAGCCTAC
mmu-miR-8112_R+2	-0.12	0.39	TCTCCGCCACCTCCACCGCAGC
mmu-miR-872-5p_R+1	-0.12	0.11	AAGGTTACTTGTTAGTTCAGGA
mmu-miR-29c-5p	-0.01	0.2	CTGGTTTCACATGGTGGCTTAGA
mmu-miR-495-5p	-0.01	3	GAAGTTGCCCATGTTATTTTTCG
mmu-miR-1839-3p_R-2	-0.23	0.32	AGACCTACTTATCTACCAACA
mmu-miR-29b-2-5p_R-2	-0.22	0.07	CTGGTTTCACATGGTGGCTTAGA
