# Supplementary material for: Dosage sensitivity to Pumilio1 variants in the mouse brain reflects distinct molecular mechanisms
Source: EMBO J. 2023 Apr 18;42(11):e112721. doi: 10.15252/embj.2022112721 (PMC10233381; doi:10.15252/embj.2022112721)
Supplement: Supplementary file 6 — Dataset EV4 [file EMBJ-42-e112721-s013.xlsx]

## Sheet: list.comparison.results
Dataset EV4. Predicted target genes for all the differentially expressed miRNA (with at least 25% change) in cerebellum of male and female in wild-type and Pum1-/- mice at 10 weeks of age. The target genes tested to generated Fig 4E and Appendix Fig S5 have at least 8 co-bound miRNAs.
Item	Occurences	Present In	Tested
Aak1	11	mmu-miR-134-3p, mmu-miR-188-3p, mmu-miR-200b/c-3p, mmu-miR-337-3p, mmu-miR-376a-5p, mmu-miR-381-5p, mmu-miR-384-3p, mmu-miR-511-3p, mmu-miR-1198-3p, mmu-miR-3084-5p, mmu-miR-6958-3p	Yes
Plekhm3	11	mmu-miR-30b-5p, mmu-miR-134-3p, mmu-miR-188-3p, mmu-miR-200b/c-3p, mmu-miR-337-3p, mmu-miR-337-5p, mmu-miR-376a-5p, mmu-miR-433-5p, mmu-miR-1198-3p, mmu-miR-3084-5p, mmu-miR-6958-3p	Yes
Zbtb20	11	mmu-miR-34a-5p, mmu-miR-134-3p, mmu-miR-188-3p, mmu-miR-200b/c-3p, mmu-miR-337-3p, mmu-miR-376a-5p, mmu-miR-433-5p, mmu-miR-511-3p, mmu-miR-1198-3p, mmu-miR-3084-5p, mmu-miR-6958-3p	Yes
Ago3	10	mmu-miR-134-3p, mmu-miR-188-3p, mmu-miR-200b/c-3p, mmu-miR-337-3p, mmu-miR-384-3p, mmu-miR-433-5p, mmu-miR-499-5p, mmu-miR-511-3p, mmu-miR-3084-5p, mmu-miR-6958-3p	Yes
Dgkh	10	mmu-miR-30b-5p, mmu-miR-34a-5p, mmu-miR-134-3p, mmu-miR-188-3p, mmu-miR-200b/c-3p, mmu-miR-337-3p, mmu-miR-376a-5p, mmu-miR-433-5p, mmu-miR-3084-5p, mmu-miR-6958-3p	Yes
Fto	10	mmu-miR-134-3p, mmu-miR-188-3p, mmu-miR-337-3p, mmu-miR-337-5p, mmu-miR-381-5p, mmu-miR-433-5p, mmu-miR-511-3p, mmu-miR-1198-3p, mmu-miR-3084-5p, mmu-miR-6958-3p	Yes
Grin2b	10	mmu-miR-34a-5p, mmu-miR-154-5p, mmu-miR-188-3p, mmu-miR-337-3p, mmu-miR-376a-5p, mmu-miR-433-5p, mmu-miR-511-3p, mmu-miR-1198-3p, mmu-miR-3084-5p, mmu-miR-6958-3p	Yes
Lpp	10	mmu-miR-30b-5p, mmu-miR-188-3p, mmu-miR-337-3p, mmu-miR-376a-5p, mmu-miR-381-5p, mmu-miR-433-5p, mmu-miR-511-3p, mmu-miR-1198-3p, mmu-miR-3084-5p, mmu-miR-6958-3p	Yes
Sh3tc2	10	mmu-miR-134-3p, mmu-miR-188-3p, mmu-miR-337-3p, mmu-miR-337-5p, mmu-miR-376a-5p, mmu-miR-433-5p, mmu-miR-511-3p, mmu-miR-1198-3p, mmu-miR-3084-5p, mmu-miR-6958-3p	Yes (low expression)
Stx17	10	mmu-miR-134-3p, mmu-miR-188-3p, mmu-miR-337-5p, mmu-miR-376a-5p, mmu-miR-381-5p, mmu-miR-433-5p, mmu-miR-511-3p, mmu-miR-1198-3p, mmu-miR-3084-5p, mmu-miR-6958-3p	Yes
Acvr2b	9	mmu-miR-154-5p, mmu-miR-188-3p, mmu-miR-200b/c-3p, mmu-miR-337-5p, mmu-miR-381-5p, mmu-miR-384-3p, mmu-miR-511-3p, mmu-miR-3084-5p, mmu-miR-6958-3p	Yes
Ap5m1	9	mmu-miR-30b-5p, mmu-miR-154-5p, mmu-miR-188-3p, mmu-miR-337-3p, mmu-miR-376a-5p, mmu-miR-381-5p, mmu-miR-1198-3p, mmu-miR-3084-5p, mmu-miR-6958-3p	Yes
Chl1	9	mmu-miR-34a-5p, mmu-miR-134-3p, mmu-miR-188-3p, mmu-miR-337-3p, mmu-miR-376a-5p, mmu-miR-499-5p, mmu-miR-511-3p, mmu-miR-3084-5p, mmu-miR-6958-3p	Yes
Gpr161	9	mmu-miR-30b-5p, mmu-miR-134-3p, mmu-miR-188-3p, mmu-miR-200b/c-3p, mmu-miR-337-3p, mmu-miR-381-5p, mmu-miR-1198-3p, mmu-miR-3084-5p, mmu-miR-6958-3p	Yes
Grap2	9	mmu-miR-188-3p, mmu-miR-200b/c-3p, mmu-miR-337-3p, mmu-miR-376a-5p, mmu-miR-433-5p, mmu-miR-511-3p, mmu-miR-1198-3p, mmu-miR-3084-5p, mmu-miR-6958-3p	Yes (low expression)
Kcnn3	9	mmu-miR-134-3p, mmu-miR-188-3p, mmu-miR-337-3p, mmu-miR-433-5p, mmu-miR-499-5p, mmu-miR-511-3p, mmu-miR-1198-3p, mmu-miR-3084-5p, mmu-miR-6958-3p	Yes
Klf7	9	mmu-miR-188-3p, mmu-miR-337-3p, mmu-miR-376a-5p, mmu-miR-381-5p, mmu-miR-499-5p, mmu-miR-511-3p, mmu-miR-1198-3p, mmu-miR-3084-5p, mmu-miR-6958-3p	Yes
Nfat5	9	mmu-miR-30b-5p, mmu-miR-188-3p, mmu-miR-337-3p, mmu-miR-376a-5p, mmu-miR-384-3p, mmu-miR-511-3p, mmu-miR-1198-3p, mmu-miR-3084-5p, mmu-miR-6958-3p	Yes
Onecut1	9	mmu-miR-134-3p, mmu-miR-188-3p, mmu-miR-337-3p, mmu-miR-376a-5p, mmu-miR-381-5p, mmu-miR-433-5p, mmu-miR-511-3p, mmu-miR-3084-5p, mmu-miR-6958-3p	Yes (low expression)
P2ry2	9	mmu-miR-134-3p, mmu-miR-188-3p, mmu-miR-337-3p, mmu-miR-376a-5p, mmu-miR-433-5p, mmu-miR-511-3p, mmu-miR-1198-3p, mmu-miR-3084-5p, mmu-miR-6958-3p	Yes (one exon)
Plxna4	9	mmu-miR-134-3p, mmu-miR-188-3p, mmu-miR-200b/c-3p, mmu-miR-337-3p, mmu-miR-433-5p, mmu-miR-511-3p, mmu-miR-1198-3p, mmu-miR-3084-5p, mmu-miR-6958-3p	Yes
Slc1a2	9	mmu-miR-188-3p, mmu-miR-200b/c-3p, mmu-miR-337-3p, mmu-miR-376a-5p, mmu-miR-433-5p, mmu-miR-511-3p, mmu-miR-1198-3p, mmu-miR-3084-5p, mmu-miR-6958-3p	Yes
Slc8a1	9	mmu-miR-134-3p, mmu-miR-188-3p, mmu-miR-337-3p, mmu-miR-376a-5p, mmu-miR-384-3p, mmu-miR-433-5p, mmu-miR-511-3p, mmu-miR-3084-5p, mmu-miR-6958-3p	Yes
Ston2	9	mmu-miR-134-3p, mmu-miR-188-3p, mmu-miR-337-3p, mmu-miR-337-5p, mmu-miR-433-5p, mmu-miR-511-3p, mmu-miR-1198-3p, mmu-miR-3084-5p, mmu-miR-6958-3p	Yes
Tsc22d2	9	mmu-miR-134-3p, mmu-miR-188-3p, mmu-miR-200b/c-3p, mmu-miR-337-3p, mmu-miR-384-3p, mmu-miR-511-3p, mmu-miR-1198-3p, mmu-miR-3084-5p, mmu-miR-6958-3p	Yes
Xkr4	9	mmu-miR-30b-5p, mmu-miR-200b/c-3p, mmu-miR-337-3p, mmu-miR-376a-5p, mmu-miR-499-5p, mmu-miR-511-3p, mmu-miR-1198-3p, mmu-miR-3084-5p, mmu-miR-6958-3p	Yes
Zeb2	9	mmu-miR-30b-5p, mmu-miR-134-3p, mmu-miR-154-5p, mmu-miR-188-3p, mmu-miR-200b/c-3p, mmu-miR-433-5p, mmu-miR-499-5p, mmu-miR-511-3p, mmu-miR-3084-5p	Yes (multiple isoforms)
Znf652	9	mmu-miR-134-3p, mmu-miR-188-3p, mmu-miR-337-3p, mmu-miR-381-5p, mmu-miR-433-5p, mmu-miR-511-3p, mmu-miR-1198-3p, mmu-miR-3084-5p, mmu-miR-6958-3p	Yes (multiple isoforms)
A1cf	8	mmu-miR-134-3p, mmu-miR-188-3p, mmu-miR-200b/c-3p, mmu-miR-376a-5p, mmu-miR-511-3p, mmu-miR-1198-3p, mmu-miR-3084-5p, mmu-miR-6958-3p	Yes
Adcyap1r1	8	mmu-miR-134-3p, mmu-miR-188-3p, mmu-miR-337-3p, mmu-miR-337-5p, mmu-miR-511-3p, mmu-miR-1198-3p, mmu-miR-3084-5p, mmu-miR-6958-3p	Yes (low expression)
Aff4	8	mmu-miR-188-3p, mmu-miR-200b/c-3p, mmu-miR-337-3p, mmu-miR-376a-5p, mmu-miR-511-3p, mmu-miR-1198-3p, mmu-miR-3084-5p, mmu-miR-6958-3p	Yes
Clstn2	8	mmu-miR-134-3p, mmu-miR-188-3p, mmu-miR-337-3p, mmu-miR-376a-5p, mmu-miR-511-3p, mmu-miR-1198-3p, mmu-miR-3084-5p, mmu-miR-6958-3p	Yes
Gan	8	mmu-miR-134-3p, mmu-miR-188-3p, mmu-miR-337-3p, mmu-miR-433-5p, mmu-miR-511-3p, mmu-miR-1198-3p, mmu-miR-3084-5p, mmu-miR-6958-3p	Yes (low expression)
Cnnm2	8	mmu-miR-134-3p, mmu-miR-188-3p, mmu-miR-337-3p, mmu-miR-376a-5p, mmu-miR-384-3p, mmu-miR-1198-3p, mmu-miR-3084-5p, mmu-miR-6958-3p	Yes
Csnk1a1	8	mmu-miR-30b-5p, mmu-miR-134-3p, mmu-miR-188-3p, mmu-miR-337-3p, mmu-miR-376a-5p, mmu-miR-1198-3p, mmu-miR-3084-5p, mmu-miR-6958-3p	Yes
Ctdspl2	8	mmu-miR-30b-5p, mmu-miR-154-5p, mmu-miR-188-3p, mmu-miR-200b/c-3p, mmu-miR-384-3p, mmu-miR-511-3p, mmu-miR-1198-3p, mmu-miR-3084-5p	Yes
Dcaf7	8	mmu-miR-34a-5p, mmu-miR-188-3p, mmu-miR-200b/c-3p, mmu-miR-337-3p, mmu-miR-376a-5p, mmu-miR-381-5p, mmu-miR-3084-5p, mmu-miR-6958-3p	Yes
Dst	8	mmu-miR-188-3p, mmu-miR-337-3p, mmu-miR-337-5p, mmu-miR-381-5p, mmu-miR-433-5p, mmu-miR-499-5p, mmu-miR-511-3p, mmu-miR-6958-3p	Yes (multiple isoforms)
Fmnl3	8	mmu-miR-188-3p, mmu-miR-337-3p, mmu-miR-376a-5p, mmu-miR-433-5p, mmu-miR-511-3p, mmu-miR-1198-3p, mmu-miR-3084-5p, mmu-miR-6958-3p	Yes
Foxp1	8	mmu-miR-34a-5p, mmu-miR-188-3p, mmu-miR-200b/c-3p, mmu-miR-337-3p, mmu-miR-376a-5p, mmu-miR-511-3p, mmu-miR-1198-3p, mmu-miR-3084-5p	Yes (low expression)
Frmd4a	8	mmu-miR-34a-5p, mmu-miR-188-3p, mmu-miR-200b/c-3p, mmu-miR-337-3p, mmu-miR-376a-5p, mmu-miR-381-5p, mmu-miR-511-3p, mmu-miR-1198-3p	Yes
Grin2a	8	mmu-miR-134-3p, mmu-miR-200b/c-3p, mmu-miR-337-3p, mmu-miR-337-5p, mmu-miR-511-3p, mmu-miR-1198-3p, mmu-miR-3084-5p, mmu-miR-6958-3p	Yes
Hipk2	8	mmu-miR-188-3p, mmu-miR-200b/c-3p, mmu-miR-337-3p, mmu-miR-376a-5p, mmu-miR-381-5p, mmu-miR-1198-3p, mmu-miR-3084-5p, mmu-miR-6958-3p	Yes
Kctd16	8	mmu-miR-34a-5p, mmu-miR-134-3p, mmu-miR-188-3p, mmu-miR-337-3p, mmu-miR-376a-5p, mmu-miR-511-3p, mmu-miR-3084-5p, mmu-miR-6958-3p	Yes (low expression)
Kif26b	8	mmu-miR-188-3p, mmu-miR-200b/c-3p, mmu-miR-337-3p, mmu-miR-433-5p, mmu-miR-499-5p, mmu-miR-511-3p, mmu-miR-3084-5p, mmu-miR-6958-3p	Yes
Klf12	8	mmu-miR-30b-5p, mmu-miR-134-3p, mmu-miR-188-3p, mmu-miR-200b/c-3p, mmu-miR-337-3p, mmu-miR-381-5p, mmu-miR-511-3p, mmu-miR-3084-5p	Yes
Lmln	8	mmu-miR-30b-5p, mmu-miR-134-3p, mmu-miR-188-3p, mmu-miR-337-3p, mmu-miR-511-3p, mmu-miR-1198-3p, mmu-miR-3084-5p, mmu-miR-6958-3p	Yes
Lrrc40	8	mmu-miR-30b-5p, mmu-miR-134-3p, mmu-miR-188-3p, mmu-miR-337-3p, mmu-miR-384-3p, mmu-miR-511-3p, mmu-miR-3084-5p, mmu-miR-6958-3p	Yes
Mafg	8	mmu-miR-30b-5p, mmu-miR-134-3p, mmu-miR-188-3p, mmu-miR-200b/c-3p, mmu-miR-337-5p, mmu-miR-511-3p, mmu-miR-3084-5p, mmu-miR-6958-3p	Yes (low expression)
Mbnl3	8	mmu-miR-30b-5p, mmu-miR-134-3p, mmu-miR-188-3p, mmu-miR-337-3p, mmu-miR-376a-5p, mmu-miR-511-3p, mmu-miR-1198-3p, mmu-miR-6958-3p	Yes (low expression)
Myo5a	8	mmu-miR-134-3p, mmu-miR-188-3p, mmu-miR-337-3p, mmu-miR-381-5p, mmu-miR-511-3p, mmu-miR-1198-3p, mmu-miR-3084-5p, mmu-miR-6958-3p	Yes
Nav2	8	mmu-miR-134-3p, mmu-miR-337-3p, mmu-miR-376a-5p, mmu-miR-381-5p, mmu-miR-384-3p, mmu-miR-433-5p, mmu-miR-499-5p, mmu-miR-3084-5p	Yes
Psd3	8	mmu-miR-30b-5p, mmu-miR-188-3p, mmu-miR-337-3p, mmu-miR-381-5p, mmu-miR-511-3p, mmu-miR-1198-3p, mmu-miR-3084-5p, mmu-miR-6958-3p	Yes
Ptbp2	8	mmu-miR-188-3p, mmu-miR-337-3p, mmu-miR-376a-5p, mmu-miR-499-5p, mmu-miR-511-3p, mmu-miR-1198-3p, mmu-miR-3084-5p, mmu-miR-6958-3p	Yes
Onecut2	8	mmu-miR-30b-5p, mmu-miR-134-3p, mmu-miR-188-3p, mmu-miR-337-3p, mmu-miR-511-3p, mmu-miR-1198-3p, mmu-miR-3084-5p, mmu-miR-6958-3p	Yes (low expression)
Rimkla	8	mmu-miR-134-3p, mmu-miR-154-5p, mmu-miR-188-3p, mmu-miR-337-3p, mmu-miR-337-5p, mmu-miR-381-5p, mmu-miR-433-5p, mmu-miR-3084-5p	Yes
Snx30	8	mmu-miR-30b-5p, mmu-miR-134-3p, mmu-miR-188-3p, mmu-miR-200b/c-3p, mmu-miR-337-3p, mmu-miR-511-3p, mmu-miR-3084-5p, mmu-miR-6958-3p	Yes
Taok1	8	mmu-miR-30b-5p, mmu-miR-134-3p, mmu-miR-154-5p, mmu-miR-200b/c-3p, mmu-miR-337-3p, mmu-miR-511-3p, mmu-miR-3084-5p, mmu-miR-6958-3p	Yes
Zbtb10	8	mmu-miR-134-3p, mmu-miR-188-3p, mmu-miR-337-3p, mmu-miR-376a-5p, mmu-miR-499-5p, mmu-miR-511-3p, mmu-miR-1198-3p, mmu-miR-3084-5p	Yes
Apbb2	8	mmu-miR-134-3p, mmu-miR-376a-5p, mmu-miR-381-5p, mmu-miR-433-5p, mmu-miR-511-3p, mmu-miR-1198-3p, mmu-miR-3084-5p, mmu-miR-6958-3p	Yes
Palm2	8	mmu-miR-188-3p, mmu-miR-200b/c-3p, mmu-miR-376a-5p, mmu-miR-381-5p, mmu-miR-511-3p, mmu-miR-1198-3p, mmu-miR-3084-5p, mmu-miR-6958-3p	Yes (low expression)
Pawr	8	mmu-miR-134-3p, mmu-miR-154-5p, mmu-miR-188-3p, mmu-miR-337-3p, mmu-miR-511-3p, mmu-miR-1198-3p, mmu-miR-3084-5p, mmu-miR-6958-3p	Yes (low expression)
Ptar1	8	mmu-miR-134-3p, mmu-miR-376a-5p, mmu-miR-381-5p, mmu-miR-499-5p, mmu-miR-511-3p, mmu-miR-1198-3p, mmu-miR-3084-5p, mmu-miR-6958-3p	Yes (multiple isoforms)
Acap2	8	mmu-miR-30b-5p, mmu-miR-188-3p, mmu-miR-200b/c-3p, mmu-miR-337-3p, mmu-miR-376a-5p, mmu-miR-381-5p, mmu-miR-3084-5p, mmu-miR-6958-3p	Yes
Acer2	8	mmu-miR-188-3p, mmu-miR-200b/c-3p, mmu-miR-337-3p, mmu-miR-376a-5p, mmu-miR-511-3p, mmu-miR-1198-3p, mmu-miR-3084-5p, mmu-miR-6958-3p	Yes
Slc5a3	8	mmu-miR-134-3p, mmu-miR-188-3p, mmu-miR-200b/c-3p, mmu-miR-337-3p, mmu-miR-376a-5p, mmu-miR-511-3p, mmu-miR-3084-5p, mmu-miR-6958-3p	Yes (one exon)
Slc7a11	8	mmu-miR-134-3p, mmu-miR-188-3p, mmu-miR-337-3p, mmu-miR-376a-5p, mmu-miR-384-3p, mmu-miR-511-3p, mmu-miR-3084-5p, mmu-miR-6958-3p	Yes (low expression)
Aebp2	8	mmu-miR-30b-5p, mmu-miR-188-3p, mmu-miR-200b/c-3p, mmu-miR-337-3p, mmu-miR-376a-5p, mmu-miR-499-5p, mmu-miR-511-3p, mmu-miR-3084-5p	Yes
Socs5	8	mmu-miR-134-3p, mmu-miR-154-5p, mmu-miR-200b/c-3p, mmu-miR-337-5p, mmu-miR-376a-5p, mmu-miR-433-5p, mmu-miR-511-3p, mmu-miR-3084-5p	Yes (one exon)
Sox5	8	mmu-miR-188-3p, mmu-miR-200b/c-3p, mmu-miR-337-3p, mmu-miR-376a-5p, mmu-miR-499-5p, mmu-miR-511-3p, mmu-miR-1198-3p, mmu-miR-6958-3p	Yes (low expression)
Tmem170b	8	mmu-miR-30b-5p, mmu-miR-188-3p, mmu-miR-200b/c-3p, mmu-miR-337-3p, mmu-miR-376a-5p, mmu-miR-511-3p, mmu-miR-3084-5p, mmu-miR-6958-3p	Yes (multiple isoforms)
Aldh5a1	7	mmu-miR-134-3p, mmu-miR-337-3p, mmu-miR-376a-5p, mmu-miR-381-5p, mmu-miR-511-3p, mmu-miR-1198-3p, mmu-miR-3084-5p
Amer2	7	mmu-miR-188-3p, mmu-miR-376a-5p, mmu-miR-433-5p, mmu-miR-511-3p, mmu-miR-1198-3p, mmu-miR-3084-5p, mmu-miR-6958-3p
Ankrd40	7	mmu-miR-134-3p, mmu-miR-188-3p, mmu-miR-200b/c-3p, mmu-miR-337-3p, mmu-miR-499-5p, mmu-miR-3084-5p, mmu-miR-6958-3p
Ankrd52	7	mmu-miR-30b-5p, mmu-miR-34a-5p, mmu-miR-188-3p, mmu-miR-200b/c-3p, mmu-miR-337-3p, mmu-miR-3084-5p, mmu-miR-6958-3p
Arhgap19-slit1	7	mmu-miR-134-3p, mmu-miR-188-3p, mmu-miR-337-3p, mmu-miR-376a-5p, mmu-miR-511-3p, mmu-miR-3084-5p, mmu-miR-6958-3p
Astn1	7	mmu-miR-188-3p, mmu-miR-200b/c-3p, mmu-miR-376a-5p, mmu-miR-511-3p, mmu-miR-1198-3p, mmu-miR-3084-5p, mmu-miR-6958-3p
Atxn1	7	mmu-miR-188-3p, mmu-miR-200b/c-3p, mmu-miR-337-3p, mmu-miR-376a-5p, mmu-miR-381-5p, mmu-miR-3084-5p, mmu-miR-6958-3p
Bbx	7	mmu-miR-30b-5p, mmu-miR-188-3p, mmu-miR-200b/c-3p, mmu-miR-511-3p, mmu-miR-1198-3p, mmu-miR-3084-5p, mmu-miR-6958-3p
Bcat1	7	mmu-miR-188-3p, mmu-miR-337-3p, mmu-miR-376a-5p, mmu-miR-381-5p, mmu-miR-511-3p, mmu-miR-3084-5p, mmu-miR-6958-3p
Bcl11b	7	mmu-miR-134-3p, mmu-miR-188-3p, mmu-miR-200b/c-3p, mmu-miR-337-3p, mmu-miR-499-5p, mmu-miR-3084-5p, mmu-miR-6958-3p
Bcl2	7	mmu-miR-30b-5p, mmu-miR-188-3p, mmu-miR-200b/c-3p, mmu-miR-337-3p, mmu-miR-1198-3p, mmu-miR-3084-5p, mmu-miR-6958-3p
Bcl7a	7	mmu-miR-134-3p, mmu-miR-337-3p, mmu-miR-337-5p, mmu-miR-381-5p, mmu-miR-511-3p, mmu-miR-3084-5p, mmu-miR-6958-3p
Bnc2	7	mmu-miR-30b-5p, mmu-miR-188-3p, mmu-miR-200b/c-3p, mmu-miR-337-3p, mmu-miR-511-3p, mmu-miR-1198-3p, mmu-miR-6958-3p
Brwd3	7	mmu-miR-134-3p, mmu-miR-200b/c-3p, mmu-miR-337-3p, mmu-miR-376a-5p, mmu-miR-511-3p, mmu-miR-1198-3p, mmu-miR-6958-3p
Bsn	7	mmu-miR-134-3p, mmu-miR-188-3p, mmu-miR-337-3p, mmu-miR-376a-5p, mmu-miR-381-5p, mmu-miR-3084-5p, mmu-miR-6958-3p
Btbd7	7	mmu-miR-30b-5p, mmu-miR-188-3p, mmu-miR-337-5p, mmu-miR-376a-5p, mmu-miR-499-5p, mmu-miR-511-3p, mmu-miR-3084-5p
Btla	7	mmu-miR-188-3p, mmu-miR-337-5p, mmu-miR-376a-5p, mmu-miR-511-3p, mmu-miR-1198-3p, mmu-miR-3084-5p, mmu-miR-6958-3p
Btrc	7	mmu-miR-188-3p, mmu-miR-200b/c-3p, mmu-miR-337-3p, mmu-miR-337-5p, mmu-miR-376a-5p, mmu-miR-511-3p, mmu-miR-6958-3p
C20orf112	7	mmu-miR-30b-5p, mmu-miR-337-3p, mmu-miR-337-5p, mmu-miR-376a-5p, mmu-miR-499-5p, mmu-miR-3084-5p, mmu-miR-6958-3p
Cacna1c	7	mmu-miR-188-3p, mmu-miR-200b/c-3p, mmu-miR-337-3p, mmu-miR-376a-5p, mmu-miR-1198-3p, mmu-miR-3084-5p, mmu-miR-6958-3p
Cacna1e	7	mmu-miR-134-3p, mmu-miR-188-3p, mmu-miR-337-3p, mmu-miR-337-5p, mmu-miR-1198-3p, mmu-miR-3084-5p, mmu-miR-6958-3p
Camk4	7	mmu-miR-188-3p, mmu-miR-337-3p, mmu-miR-376a-5p, mmu-miR-511-3p, mmu-miR-1198-3p, mmu-miR-3084-5p, mmu-miR-6958-3p
Cbx5	7	mmu-miR-188-3p, mmu-miR-200b/c-3p, mmu-miR-337-3p, mmu-miR-376a-5p, mmu-miR-381-5p, mmu-miR-384-3p, mmu-miR-1198-3p
Cd47	7	mmu-miR-134-3p, mmu-miR-337-3p, mmu-miR-376a-5p, mmu-miR-381-5p, mmu-miR-1198-3p, mmu-miR-3084-5p, mmu-miR-6958-3p
Cdc73	7	mmu-miR-188-3p, mmu-miR-200b/c-3p, mmu-miR-337-3p, mmu-miR-376a-5p, mmu-miR-511-3p, mmu-miR-3084-5p, mmu-miR-6958-3p
Cdh2	7	mmu-miR-337-3p, mmu-miR-381-5p, mmu-miR-499-5p, mmu-miR-511-3p, mmu-miR-1198-3p, mmu-miR-3084-5p, mmu-miR-6958-3p
Cdk6	7	mmu-miR-188-3p, mmu-miR-337-3p, mmu-miR-384-3p, mmu-miR-511-3p, mmu-miR-1198-3p, mmu-miR-3084-5p, mmu-miR-6958-3p
Cdyl2	7	mmu-miR-30b-5p, mmu-miR-188-3p, mmu-miR-200b/c-3p, mmu-miR-337-3p, mmu-miR-384-3p, mmu-miR-511-3p, mmu-miR-6958-3p
Celf2	7	mmu-miR-188-3p, mmu-miR-200b/c-3p, mmu-miR-376a-5p, mmu-miR-433-5p, mmu-miR-499-5p, mmu-miR-511-3p, mmu-miR-1198-3p
Cep41	7	mmu-miR-134-3p, mmu-miR-188-3p, mmu-miR-200b/c-3p, mmu-miR-433-5p, mmu-miR-511-3p, mmu-miR-1198-3p, mmu-miR-6958-3p
Chrm3	7	mmu-miR-134-3p, mmu-miR-337-3p, mmu-miR-376a-5p, mmu-miR-511-3p, mmu-miR-1198-3p, mmu-miR-3084-5p, mmu-miR-6958-3p
Cmc1	7	mmu-miR-154-5p, mmu-miR-188-3p, mmu-miR-337-3p, mmu-miR-499-5p, mmu-miR-511-3p, mmu-miR-1198-3p, mmu-miR-3084-5p
Cmtm4	7	mmu-miR-30b-5p, mmu-miR-188-3p, mmu-miR-337-3p, mmu-miR-433-5p, mmu-miR-1198-3p, mmu-miR-3084-5p, mmu-miR-6958-3p
Cnksr3	7	mmu-miR-188-3p, mmu-miR-337-3p, mmu-miR-376a-5p, mmu-miR-433-5p, mmu-miR-511-3p, mmu-miR-3084-5p, mmu-miR-6958-3p
Creb1	7	mmu-miR-188-3p, mmu-miR-200b/c-3p, mmu-miR-337-3p, mmu-miR-384-3p, mmu-miR-511-3p, mmu-miR-3084-5p, mmu-miR-6958-3p
Dcun1d3	7	mmu-miR-30b-5p, mmu-miR-188-3p, mmu-miR-337-3p, mmu-miR-511-3p, mmu-miR-1198-3p, mmu-miR-3084-5p, mmu-miR-6958-3p
Ddi2	7	mmu-miR-188-3p, mmu-miR-337-3p, mmu-miR-376a-5p, mmu-miR-384-3p, mmu-miR-1198-3p, mmu-miR-3084-5p, mmu-miR-6958-3p
Dnajc10	7	mmu-miR-134-3p, mmu-miR-376a-5p, mmu-miR-381-5p, mmu-miR-511-3p, mmu-miR-1198-3p, mmu-miR-3084-5p, mmu-miR-6958-3p
Dnmt3a	7	mmu-miR-30b-5p, mmu-miR-154-5p, mmu-miR-188-3p, mmu-miR-200b/c-3p, mmu-miR-511-3p, mmu-miR-3084-5p, mmu-miR-6958-3p
Dok6	7	mmu-miR-134-3p, mmu-miR-188-3p, mmu-miR-337-3p, mmu-miR-337-5p, mmu-miR-376a-5p, mmu-miR-511-3p, mmu-miR-1198-3p
Dpy19l1	7	mmu-miR-30b-5p, mmu-miR-200b/c-3p, mmu-miR-337-3p, mmu-miR-381-5p, mmu-miR-1198-3p, mmu-miR-3084-5p, mmu-miR-6958-3p
Emb	7	mmu-miR-337-3p, mmu-miR-381-5p, mmu-miR-499-5p, mmu-miR-511-3p, mmu-miR-1198-3p, mmu-miR-3084-5p, mmu-miR-6958-3p
Enah	7	mmu-miR-134-3p, mmu-miR-188-3p, mmu-miR-376a-5p, mmu-miR-433-5p, mmu-miR-1198-3p, mmu-miR-3084-5p, mmu-miR-6958-3p
Fam168b	7	mmu-miR-134-3p, mmu-miR-188-3p, mmu-miR-200b/c-3p, mmu-miR-337-3p, mmu-miR-376a-5p, mmu-miR-511-3p, mmu-miR-6958-3p
Fam63b	7	mmu-miR-188-3p, mmu-miR-200b/c-3p, mmu-miR-381-5p, mmu-miR-433-5p, mmu-miR-511-3p, mmu-miR-1198-3p, mmu-miR-6958-3p
Fam83f	7	mmu-miR-188-3p, mmu-miR-376a-5p, mmu-miR-384-3p, mmu-miR-433-5p, mmu-miR-511-3p, mmu-miR-3084-5p, mmu-miR-6958-3p
Foxn2	7	mmu-miR-30b-5p, mmu-miR-134-3p, mmu-miR-200b/c-3p, mmu-miR-381-5p, mmu-miR-1198-3p, mmu-miR-3084-5p, mmu-miR-6958-3p
Foxo3	7	mmu-miR-30b-5p, mmu-miR-134-3p, mmu-miR-188-3p, mmu-miR-200b/c-3p, mmu-miR-337-3p, mmu-miR-511-3p, mmu-miR-6958-3p
Fut10	7	mmu-miR-134-3p, mmu-miR-188-3p, mmu-miR-337-3p, mmu-miR-376a-5p, mmu-miR-381-5p, mmu-miR-511-3p, mmu-miR-6958-3p
Gab2	7	mmu-miR-134-3p, mmu-miR-188-3p, mmu-miR-337-3p, mmu-miR-499-5p, mmu-miR-511-3p, mmu-miR-3084-5p, mmu-miR-6958-3p
Gabrb1	7	mmu-miR-34a-5p, mmu-miR-188-3p, mmu-miR-337-3p, mmu-miR-376a-5p, mmu-miR-381-5p, mmu-miR-511-3p, mmu-miR-3084-5p
Gpr26	7	mmu-miR-188-3p, mmu-miR-337-3p, mmu-miR-337-5p, mmu-miR-376a-5p, mmu-miR-1198-3p, mmu-miR-3084-5p, mmu-miR-6958-3p
Gprin3	7	mmu-miR-154-5p, mmu-miR-200b/c-3p, mmu-miR-337-3p, mmu-miR-376a-5p, mmu-miR-511-3p, mmu-miR-3084-5p, mmu-miR-6958-3p
Grik3	7	mmu-miR-134-3p, mmu-miR-188-3p, mmu-miR-337-3p, mmu-miR-376a-5p, mmu-miR-1198-3p, mmu-miR-3084-5p, mmu-miR-6958-3p
Gtdc1	7	mmu-miR-188-3p, mmu-miR-337-3p, mmu-miR-376a-5p, mmu-miR-511-3p, mmu-miR-1198-3p, mmu-miR-3084-5p, mmu-miR-6958-3p
Hic2	7	mmu-miR-188-3p, mmu-miR-200b/c-3p, mmu-miR-337-3p, mmu-miR-499-5p, mmu-miR-511-3p, mmu-miR-1198-3p, mmu-miR-6958-3p
Hnrnpr	7	mmu-miR-154-5p, mmu-miR-188-3p, mmu-miR-337-3p, mmu-miR-376a-5p, mmu-miR-511-3p, mmu-miR-3084-5p, mmu-miR-6958-3p
Hoxd4	7	mmu-miR-134-3p, mmu-miR-188-3p, mmu-miR-337-3p, mmu-miR-337-5p, mmu-miR-511-3p, mmu-miR-1198-3p, mmu-miR-3084-5p
Il1rapl1	7	mmu-miR-134-3p, mmu-miR-337-3p, mmu-miR-376a-5p, mmu-miR-384-3p, mmu-miR-499-5p, mmu-miR-1198-3p, mmu-miR-6958-3p
Inadl	7	mmu-miR-376a-5p, mmu-miR-381-5p, mmu-miR-433-5p, mmu-miR-511-3p, mmu-miR-1198-3p, mmu-miR-3084-5p, mmu-miR-6958-3p
Insr	7	mmu-miR-188-3p, mmu-miR-337-3p, mmu-miR-433-5p, mmu-miR-511-3p, mmu-miR-1198-3p, mmu-miR-3084-5p, mmu-miR-6958-3p
Kcnk12	7	mmu-miR-188-3p, mmu-miR-200b/c-3p, mmu-miR-337-3p, mmu-miR-433-5p, mmu-miR-511-3p, mmu-miR-1198-3p, mmu-miR-6958-3p
Kcnq3	7	mmu-miR-337-3p, mmu-miR-337-5p, mmu-miR-376a-5p, mmu-miR-511-3p, mmu-miR-1198-3p, mmu-miR-3084-5p, mmu-miR-6958-3p
Kiaa1614	7	mmu-miR-134-3p, mmu-miR-337-3p, mmu-miR-337-5p, mmu-miR-499-5p, mmu-miR-1198-3p, mmu-miR-3084-5p, mmu-miR-6958-3p
Kiaa2018	7	mmu-miR-188-3p, mmu-miR-337-3p, mmu-miR-337-5p, mmu-miR-499-5p, mmu-miR-1198-3p, mmu-miR-3084-5p, mmu-miR-6958-3p
Kiaa2022	7	mmu-miR-134-3p, mmu-miR-188-3p, mmu-miR-376a-5p, mmu-miR-511-3p, mmu-miR-1198-3p, mmu-miR-3084-5p, mmu-miR-6958-3p
Lrp6	7	mmu-miR-134-3p, mmu-miR-188-3p, mmu-miR-337-3p, mmu-miR-376a-5p, mmu-miR-499-5p, mmu-miR-511-3p, mmu-miR-6958-3p
Lrrc55	7	mmu-miR-188-3p, mmu-miR-337-5p, mmu-miR-433-5p, mmu-miR-511-3p, mmu-miR-1198-3p, mmu-miR-3084-5p, mmu-miR-6958-3p
Maneal	7	mmu-miR-337-3p, mmu-miR-337-5p, mmu-miR-376a-5p, mmu-miR-511-3p, mmu-miR-1198-3p, mmu-miR-3084-5p, mmu-miR-6958-3p
Mecp2	7	mmu-miR-134-3p, mmu-miR-188-3p, mmu-miR-200b/c-3p, mmu-miR-337-5p, mmu-miR-511-3p, mmu-miR-3084-5p, mmu-miR-6958-3p
Mkln1	7	mmu-miR-188-3p, mmu-miR-337-3p, mmu-miR-376a-5p, mmu-miR-433-5p, mmu-miR-511-3p, mmu-miR-3084-5p, mmu-miR-6958-3p
Mob1b	7	mmu-miR-188-3p, mmu-miR-337-3p, mmu-miR-376a-5p, mmu-miR-384-3p, mmu-miR-511-3p, mmu-miR-1198-3p, mmu-miR-3084-5p
Nav1	7	mmu-miR-34a-5p, mmu-miR-134-3p, mmu-miR-188-3p, mmu-miR-376a-5p, mmu-miR-381-5p, mmu-miR-1198-3p, mmu-miR-6958-3p
Ndnf	7	mmu-miR-134-3p, mmu-miR-188-3p, mmu-miR-337-3p, mmu-miR-376a-5p, mmu-miR-511-3p, mmu-miR-3084-5p, mmu-miR-6958-3p
Nebl	7	mmu-miR-134-3p, mmu-miR-154-5p, mmu-miR-188-3p, mmu-miR-376a-5p, mmu-miR-433-5p, mmu-miR-1198-3p, mmu-miR-3084-5p
Nfib	7	mmu-miR-134-3p, mmu-miR-200b/c-3p, mmu-miR-337-3p, mmu-miR-433-5p, mmu-miR-511-3p, mmu-miR-3084-5p, mmu-miR-6958-3p
Nova2	7	mmu-miR-188-3p, mmu-miR-200b/c-3p, mmu-miR-337-3p, mmu-miR-381-5p, mmu-miR-1198-3p, mmu-miR-3084-5p, mmu-miR-6958-3p
Nrg1	7	mmu-miR-134-3p, mmu-miR-200b/c-3p, mmu-miR-337-5p, mmu-miR-376a-5p, mmu-miR-511-3p, mmu-miR-3084-5p, mmu-miR-6958-3p
Pak3	7	mmu-miR-134-3p, mmu-miR-188-3p, mmu-miR-200b/c-3p, mmu-miR-337-3p, mmu-miR-433-5p, mmu-miR-511-3p, mmu-miR-6958-3p
Pcdh19	7	mmu-miR-188-3p, mmu-miR-200b/c-3p, mmu-miR-337-3p, mmu-miR-511-3p, mmu-miR-1198-3p, mmu-miR-3084-5p, mmu-miR-6958-3p
Pde7b	7	mmu-miR-200b/c-3p, mmu-miR-337-3p, mmu-miR-381-5p, mmu-miR-511-3p, mmu-miR-1198-3p, mmu-miR-3084-5p, mmu-miR-6958-3p
Phf20	7	mmu-miR-188-3p, mmu-miR-337-3p, mmu-miR-337-5p, mmu-miR-376a-5p, mmu-miR-381-5p, mmu-miR-511-3p, mmu-miR-6958-3p
Pik3ca	7	mmu-miR-134-3p, mmu-miR-188-3p, mmu-miR-200b/c-3p, mmu-miR-376a-5p, mmu-miR-511-3p, mmu-miR-3084-5p, mmu-miR-6958-3p
Pip4k2b	7	mmu-miR-30b-5p, mmu-miR-134-3p, mmu-miR-200b/c-3p, mmu-miR-337-3p, mmu-miR-337-5p, mmu-miR-3084-5p, mmu-miR-6958-3p
Pitpnc1	7	mmu-miR-34a-5p, mmu-miR-134-3p, mmu-miR-188-3p, mmu-miR-337-3p, mmu-miR-511-3p, mmu-miR-3084-5p, mmu-miR-6958-3p
Plxdc1	7	mmu-miR-134-3p, mmu-miR-188-3p, mmu-miR-337-3p, mmu-miR-376a-5p, mmu-miR-1198-3p, mmu-miR-3084-5p, mmu-miR-6958-3p
Plxdc2	7	mmu-miR-134-3p, mmu-miR-188-3p, mmu-miR-433-5p, mmu-miR-511-3p, mmu-miR-1198-3p, mmu-miR-3084-5p, mmu-miR-6958-3p
Plxna2	7	mmu-miR-134-3p, mmu-miR-188-3p, mmu-miR-200b/c-3p, mmu-miR-337-3p, mmu-miR-376a-5p, mmu-miR-1198-3p, mmu-miR-6958-3p
Ppp1r12b	7	mmu-miR-188-3p, mmu-miR-200b/c-3p, mmu-miR-337-3p, mmu-miR-337-5p, mmu-miR-1198-3p, mmu-miR-3084-5p, mmu-miR-6958-3p
Ppp6c	7	mmu-miR-134-3p, mmu-miR-188-3p, mmu-miR-200b/c-3p, mmu-miR-376a-5p, mmu-miR-499-5p, mmu-miR-1198-3p, mmu-miR-6958-3p
Prkca	7	mmu-miR-188-3p, mmu-miR-200b/c-3p, mmu-miR-376a-5p, mmu-miR-511-3p, mmu-miR-1198-3p, mmu-miR-3084-5p, mmu-miR-6958-3p
Psd4	7	mmu-miR-188-3p, mmu-miR-337-3p, mmu-miR-381-5p, mmu-miR-511-3p, mmu-miR-1198-3p, mmu-miR-3084-5p, mmu-miR-6958-3p
Ptpn14	7	mmu-miR-134-3p, mmu-miR-188-3p, mmu-miR-200b/c-3p, mmu-miR-337-3p, mmu-miR-381-5p, mmu-miR-3084-5p, mmu-miR-6958-3p
Purb	7	mmu-miR-188-3p, mmu-miR-337-3p, mmu-miR-433-5p, mmu-miR-499-5p, mmu-miR-511-3p, mmu-miR-3084-5p, mmu-miR-6958-3p
Rab22a	7	mmu-miR-188-3p, mmu-miR-337-3p, mmu-miR-337-5p, mmu-miR-384-3p, mmu-miR-1198-3p, mmu-miR-3084-5p, mmu-miR-6958-3p
Rad51l3-rffl	7	mmu-miR-30b-5p, mmu-miR-188-3p, mmu-miR-337-3p, mmu-miR-376a-5p, mmu-miR-499-5p, mmu-miR-3084-5p, mmu-miR-6958-3p
Rasal2	7	mmu-miR-34a-5p, mmu-miR-188-3p, mmu-miR-337-3p, mmu-miR-376a-5p, mmu-miR-511-3p, mmu-miR-1198-3p, mmu-miR-3084-5p
Rassf8	7	mmu-miR-30b-5p, mmu-miR-188-3p, mmu-miR-200b/c-3p, mmu-miR-337-3p, mmu-miR-381-5p, mmu-miR-1198-3p, mmu-miR-6958-3p
Rbm18	7	mmu-miR-134-3p, mmu-miR-188-3p, mmu-miR-384-3p, mmu-miR-433-5p, mmu-miR-511-3p, mmu-miR-1198-3p, mmu-miR-6958-3p
Rffl	7	mmu-miR-30b-5p, mmu-miR-188-3p, mmu-miR-337-3p, mmu-miR-376a-5p, mmu-miR-499-5p, mmu-miR-3084-5p, mmu-miR-6958-3p
Rfx3	7	mmu-miR-30b-5p, mmu-miR-134-3p, mmu-miR-337-3p, mmu-miR-511-3p, mmu-miR-1198-3p, mmu-miR-3084-5p, mmu-miR-6958-3p
Rnf217	7	mmu-miR-134-3p, mmu-miR-188-3p, mmu-miR-376a-5p, mmu-miR-433-5p, mmu-miR-511-3p, mmu-miR-1198-3p, mmu-miR-3084-5p
Rora	7	mmu-miR-30b-5p, mmu-miR-337-3p, mmu-miR-376a-5p, mmu-miR-433-5p, mmu-miR-511-3p, mmu-miR-3084-5p, mmu-miR-6958-3p
Rorb	7	mmu-miR-337-3p, mmu-miR-376a-5p, mmu-miR-384-3p, mmu-miR-511-3p, mmu-miR-1198-3p, mmu-miR-3084-5p, mmu-miR-6958-3p
Rybp	7	mmu-miR-154-5p, mmu-miR-188-3p, mmu-miR-337-3p, mmu-miR-376a-5p, mmu-miR-499-5p, mmu-miR-3084-5p, mmu-miR-6958-3p
Scn8a	7	mmu-miR-30b-5p, mmu-miR-200b/c-3p, mmu-miR-337-3p, mmu-miR-381-5p, mmu-miR-433-5p, mmu-miR-511-3p, mmu-miR-6958-3p
Scrn1	7	mmu-miR-134-3p, mmu-miR-188-3p, mmu-miR-337-5p, mmu-miR-376a-5p, mmu-miR-499-5p, mmu-miR-1198-3p, mmu-miR-6958-3p
2020-09-03	7	mmu-miR-34a-5p, mmu-miR-188-3p, mmu-miR-376a-5p, mmu-miR-384-3p, mmu-miR-511-3p, mmu-miR-1198-3p, mmu-miR-6958-3p
Sh3pxd2a	7	mmu-miR-30b-5p, mmu-miR-188-3p, mmu-miR-200b/c-3p, mmu-miR-337-3p, mmu-miR-433-5p, mmu-miR-3084-5p, mmu-miR-6958-3p
Slc24a2	7	mmu-miR-376a-5p, mmu-miR-381-5p, mmu-miR-433-5p, mmu-miR-499-5p, mmu-miR-511-3p, mmu-miR-3084-5p, mmu-miR-6958-3p
Sntb2	7	mmu-miR-134-3p, mmu-miR-188-3p, mmu-miR-337-3p, mmu-miR-337-5p, mmu-miR-376a-5p, mmu-miR-3084-5p, mmu-miR-6958-3p
Snx24	7	mmu-miR-134-3p, mmu-miR-188-3p, mmu-miR-337-3p, mmu-miR-376a-5p, mmu-miR-1198-3p, mmu-miR-3084-5p, mmu-miR-6958-3p
Spred1	7	mmu-miR-200b/c-3p, mmu-miR-337-3p, mmu-miR-384-3p, mmu-miR-499-5p, mmu-miR-511-3p, mmu-miR-3084-5p, mmu-miR-6958-3p
Ssr1	7	mmu-miR-188-3p, mmu-miR-337-3p, mmu-miR-337-5p, mmu-miR-381-5p, mmu-miR-511-3p, mmu-miR-1198-3p, mmu-miR-6958-3p
Synm	7	mmu-miR-134-3p, mmu-miR-188-3p, mmu-miR-337-3p, mmu-miR-376a-5p, mmu-miR-511-3p, mmu-miR-3084-5p, mmu-miR-6958-3p
Tet2	7	mmu-miR-134-3p, mmu-miR-188-3p, mmu-miR-337-3p, mmu-miR-376a-5p, mmu-miR-511-3p, mmu-miR-1198-3p, mmu-miR-6958-3p
Thbs1	7	mmu-miR-134-3p, mmu-miR-188-3p, mmu-miR-337-3p, mmu-miR-384-3p, mmu-miR-511-3p, mmu-miR-3084-5p, mmu-miR-6958-3p
Thra	7	mmu-miR-34a-5p, mmu-miR-188-3p, mmu-miR-200b/c-3p, mmu-miR-337-3p, mmu-miR-499-5p, mmu-miR-511-3p, mmu-miR-6958-3p
Tmcc1	7	mmu-miR-30b-5p, mmu-miR-134-3p, mmu-miR-188-3p, mmu-miR-200b/c-3p, mmu-miR-433-5p, mmu-miR-3084-5p, mmu-miR-6958-3p
Tmed8	7	mmu-miR-188-3p, mmu-miR-337-3p, mmu-miR-337-5p, mmu-miR-511-3p, mmu-miR-1198-3p, mmu-miR-3084-5p, mmu-miR-6958-3p
Tmem200c	7	mmu-miR-188-3p, mmu-miR-337-3p, mmu-miR-376a-5p, mmu-miR-433-5p, mmu-miR-1198-3p, mmu-miR-3084-5p, mmu-miR-6958-3p
Tmem245	7	mmu-miR-200b/c-3p, mmu-miR-337-3p, mmu-miR-376a-5p, mmu-miR-511-3p, mmu-miR-1198-3p, mmu-miR-3084-5p, mmu-miR-6958-3p
Tnfsf15	7	mmu-miR-188-3p, mmu-miR-337-3p, mmu-miR-376a-5p, mmu-miR-511-3p, mmu-miR-1198-3p, mmu-miR-3084-5p, mmu-miR-6958-3p
Tnik	7	mmu-miR-134-3p, mmu-miR-154-5p, mmu-miR-188-3p, mmu-miR-337-3p, mmu-miR-1198-3p, mmu-miR-3084-5p, mmu-miR-6958-3p
Tnrc6b	7	mmu-miR-30b-5p, mmu-miR-134-3p, mmu-miR-188-3p, mmu-miR-337-3p, mmu-miR-511-3p, mmu-miR-3084-5p, mmu-miR-6958-3p
Traf3	7	mmu-miR-30b-5p, mmu-miR-188-3p, mmu-miR-337-3p, mmu-miR-381-5p, mmu-miR-384-3p, mmu-miR-3084-5p, mmu-miR-6958-3p
Trim66	7	mmu-miR-188-3p, mmu-miR-200b/c-3p, mmu-miR-337-3p, mmu-miR-376a-5p, mmu-miR-433-5p, mmu-miR-511-3p, mmu-miR-6958-3p
Ubn2	7	mmu-miR-200b/c-3p, mmu-miR-376a-5p, mmu-miR-499-5p, mmu-miR-511-3p, mmu-miR-1198-3p, mmu-miR-3084-5p, mmu-miR-6958-3p
Unc5c	7	mmu-miR-134-3p, mmu-miR-188-3p, mmu-miR-337-3p, mmu-miR-384-3p, mmu-miR-511-3p, mmu-miR-3084-5p, mmu-miR-6958-3p
Usp13	7	mmu-miR-134-3p, mmu-miR-188-3p, mmu-miR-337-3p, mmu-miR-337-5p, mmu-miR-511-3p, mmu-miR-1198-3p, mmu-miR-6958-3p
Vangl1	7	mmu-miR-188-3p, mmu-miR-337-3p, mmu-miR-376a-5p, mmu-miR-511-3p, mmu-miR-1198-3p, mmu-miR-3084-5p, mmu-miR-6958-3p
Vapb	7	mmu-miR-134-3p, mmu-miR-188-3p, mmu-miR-337-3p, mmu-miR-381-5p, mmu-miR-433-5p, mmu-miR-511-3p, mmu-miR-6958-3p
Wipf2	7	mmu-miR-188-3p, mmu-miR-337-3p, mmu-miR-376a-5p, mmu-miR-511-3p, mmu-miR-1198-3p, mmu-miR-3084-5p, mmu-miR-6958-3p
Wnk3	7	mmu-miR-30b-5p, mmu-miR-134-3p, mmu-miR-188-3p, mmu-miR-376a-5p, mmu-miR-511-3p, mmu-miR-3084-5p, mmu-miR-6958-3p
Zc3h12b	7	mmu-miR-188-3p, mmu-miR-337-3p, mmu-miR-376a-5p, mmu-miR-511-3p, mmu-miR-1198-3p, mmu-miR-3084-5p, mmu-miR-6958-3p
Zdhhc3	7	mmu-miR-134-3p, mmu-miR-188-3p, mmu-miR-337-3p, mmu-miR-381-5p, mmu-miR-1198-3p, mmu-miR-3084-5p, mmu-miR-6958-3p
Zhx3	7	mmu-miR-188-3p, mmu-miR-337-3p, mmu-miR-376a-5p, mmu-miR-511-3p, mmu-miR-1198-3p, mmu-miR-3084-5p, mmu-miR-6958-3p
Znf516	7	mmu-miR-188-3p, mmu-miR-200b/c-3p, mmu-miR-337-3p, mmu-miR-433-5p, mmu-miR-511-3p, mmu-miR-3084-5p, mmu-miR-6958-3p
Abcd2	6	mmu-miR-188-3p, mmu-miR-337-3p, mmu-miR-337-5p, mmu-miR-376a-5p, mmu-miR-511-3p, mmu-miR-3084-5p
Abl2	6	mmu-miR-30b-5p, mmu-miR-134-3p, mmu-miR-337-3p, mmu-miR-511-3p, mmu-miR-1198-3p, mmu-miR-3084-5p
Adam12	6	mmu-miR-337-3p, mmu-miR-376a-5p, mmu-miR-511-3p, mmu-miR-1198-3p, mmu-miR-3084-5p, mmu-miR-6958-3p
Aff3	6	mmu-miR-134-3p, mmu-miR-200b/c-3p, mmu-miR-337-3p, mmu-miR-433-5p, mmu-miR-511-3p, mmu-miR-6958-3p
Ago1	6	mmu-miR-188-3p, mmu-miR-337-3p, mmu-miR-376a-5p, mmu-miR-1198-3p, mmu-miR-3084-5p, mmu-miR-6958-3p
Ago4	6	mmu-miR-188-3p, mmu-miR-337-3p, mmu-miR-433-5p, mmu-miR-1198-3p, mmu-miR-3084-5p, mmu-miR-6958-3p
Ajap1	6	mmu-miR-134-3p, mmu-miR-188-3p, mmu-miR-337-3p, mmu-miR-337-5p, mmu-miR-1198-3p, mmu-miR-6958-3p
Akt3	6	mmu-miR-188-3p, mmu-miR-337-3p, mmu-miR-337-5p, mmu-miR-511-3p, mmu-miR-3084-5p, mmu-miR-6958-3p
Amotl2	6	mmu-miR-30b-5p, mmu-miR-200b/c-3p, mmu-miR-337-3p, mmu-miR-337-5p, mmu-miR-1198-3p, mmu-miR-3084-5p
Angel2	6	mmu-miR-188-3p, mmu-miR-337-3p, mmu-miR-376a-5p, mmu-miR-381-5p, mmu-miR-1198-3p, mmu-miR-6958-3p
Ankrd28	6	mmu-miR-134-3p, mmu-miR-188-3p, mmu-miR-200b/c-3p, mmu-miR-337-3p, mmu-miR-511-3p, mmu-miR-3084-5p
Arf6	6	mmu-miR-134-3p, mmu-miR-376a-5p, mmu-miR-433-5p, mmu-miR-511-3p, mmu-miR-1198-3p, mmu-miR-6958-3p
Arid5b	6	mmu-miR-134-3p, mmu-miR-200b/c-3p, mmu-miR-376a-5p, mmu-miR-499-5p, mmu-miR-1198-3p, mmu-miR-3084-5p
Arl5b	6	mmu-miR-188-3p, mmu-miR-200b/c-3p, mmu-miR-376a-5p, mmu-miR-511-3p, mmu-miR-1198-3p, mmu-miR-3084-5p
Arpp19	6	mmu-miR-154-5p, mmu-miR-188-3p, mmu-miR-337-3p, mmu-miR-433-5p, mmu-miR-511-3p, mmu-miR-3084-5p
Arrb1	6	mmu-miR-188-3p, mmu-miR-337-3p, mmu-miR-511-3p, mmu-miR-1198-3p, mmu-miR-3084-5p, mmu-miR-6958-3p
Atg2a	6	mmu-miR-134-3p, mmu-miR-188-3p, mmu-miR-433-5p, mmu-miR-1198-3p, mmu-miR-3084-5p, mmu-miR-6958-3p
Atp2a2	6	mmu-miR-188-3p, mmu-miR-200b/c-3p, mmu-miR-337-3p, mmu-miR-511-3p, mmu-miR-3084-5p, mmu-miR-6958-3p
B3gat2	6	mmu-miR-134-3p, mmu-miR-337-3p, mmu-miR-511-3p, mmu-miR-1198-3p, mmu-miR-3084-5p, mmu-miR-6958-3p
B4galt7	6	mmu-miR-134-3p, mmu-miR-188-3p, mmu-miR-337-3p, mmu-miR-337-5p, mmu-miR-376a-5p, mmu-miR-6958-3p
Bcl2l11	6	mmu-miR-134-3p, mmu-miR-188-3p, mmu-miR-381-5p, mmu-miR-1198-3p, mmu-miR-3084-5p, mmu-miR-6958-3p
Bcl2l2	6	mmu-miR-134-3p, mmu-miR-188-3p, mmu-miR-337-3p, mmu-miR-376a-5p, mmu-miR-3084-5p, mmu-miR-6958-3p
Bcl9l	6	mmu-miR-34a-5p, mmu-miR-188-3p, mmu-miR-337-3p, mmu-miR-376a-5p, mmu-miR-1198-3p, mmu-miR-6958-3p
Bptf	6	mmu-miR-188-3p, mmu-miR-200b/c-3p, mmu-miR-337-3p, mmu-miR-376a-5p, mmu-miR-381-5p, mmu-miR-511-3p
Bsnd	6	mmu-miR-134-3p, mmu-miR-188-3p, mmu-miR-337-3p, mmu-miR-511-3p, mmu-miR-1198-3p, mmu-miR-6958-3p
C14orf1	6	mmu-miR-188-3p, mmu-miR-376a-5p, mmu-miR-433-5p, mmu-miR-1198-3p, mmu-miR-3084-5p, mmu-miR-6958-3p
C17orf85	6	mmu-miR-188-3p, mmu-miR-337-3p, mmu-miR-381-5p, mmu-miR-511-3p, mmu-miR-1198-3p, mmu-miR-6958-3p
C6orf89	6	mmu-miR-188-3p, mmu-miR-337-3p, mmu-miR-337-5p, mmu-miR-1198-3p, mmu-miR-3084-5p, mmu-miR-6958-3p
Cadm1	6	mmu-miR-134-3p, mmu-miR-188-3p, mmu-miR-200b/c-3p, mmu-miR-376a-5p, mmu-miR-433-5p, mmu-miR-511-3p
Cadm2	6	mmu-miR-154-5p, mmu-miR-337-3p, mmu-miR-376a-5p, mmu-miR-433-5p, mmu-miR-511-3p, mmu-miR-3084-5p
Caln1	6	mmu-miR-134-3p, mmu-miR-188-3p, mmu-miR-376a-5p, mmu-miR-1198-3p, mmu-miR-3084-5p, mmu-miR-6958-3p
Ccdc180	6	mmu-miR-134-3p, mmu-miR-188-3p, mmu-miR-337-3p, mmu-miR-433-5p, mmu-miR-3084-5p, mmu-miR-6958-3p
Ccnd2	6	mmu-miR-188-3p, mmu-miR-337-3p, mmu-miR-511-3p, mmu-miR-1198-3p, mmu-miR-3084-5p, mmu-miR-6958-3p
Cdkn2c	6	mmu-miR-337-3p, mmu-miR-381-5p, mmu-miR-384-3p, mmu-miR-511-3p, mmu-miR-3084-5p, mmu-miR-6958-3p
Cecr6	6	mmu-miR-188-3p, mmu-miR-376a-5p, mmu-miR-381-5p, mmu-miR-433-5p, mmu-miR-3084-5p, mmu-miR-6958-3p
Cers6	6	mmu-miR-188-3p, mmu-miR-200b/c-3p, mmu-miR-337-3p, mmu-miR-511-3p, mmu-miR-3084-5p, mmu-miR-6958-3p
Chd5	6	mmu-miR-337-3p, mmu-miR-376a-5p, mmu-miR-381-5p, mmu-miR-511-3p, mmu-miR-3084-5p, mmu-miR-6958-3p
Chml	6	mmu-miR-188-3p, mmu-miR-337-3p, mmu-miR-433-5p, mmu-miR-511-3p, mmu-miR-1198-3p, mmu-miR-3084-5p
Clic5	6	mmu-miR-188-3p, mmu-miR-337-3p, mmu-miR-376a-5p, mmu-miR-433-5p, mmu-miR-3084-5p, mmu-miR-6958-3p
Clybl	6	mmu-miR-134-3p, mmu-miR-188-3p, mmu-miR-337-3p, mmu-miR-337-5p, mmu-miR-499-5p, mmu-miR-3084-5p
Cnih4	6	mmu-miR-188-3p, mmu-miR-337-3p, mmu-miR-433-5p, mmu-miR-511-3p, mmu-miR-1198-3p, mmu-miR-6958-3p
Creb3l2	6	mmu-miR-134-3p, mmu-miR-188-3p, mmu-miR-337-3p, mmu-miR-511-3p, mmu-miR-1198-3p, mmu-miR-6958-3p
Crebrf	6	mmu-miR-134-3p, mmu-miR-188-3p, mmu-miR-337-3p, mmu-miR-376a-5p, mmu-miR-1198-3p, mmu-miR-3084-5p
Crtc1	6	mmu-miR-34a-5p, mmu-miR-188-3p, mmu-miR-337-5p, mmu-miR-376a-5p, mmu-miR-3084-5p, mmu-miR-6958-3p
Ctnna3	6	mmu-miR-188-3p, mmu-miR-337-3p, mmu-miR-376a-5p, mmu-miR-511-3p, mmu-miR-3084-5p, mmu-miR-6958-3p
Ddr2	6	mmu-miR-188-3p, mmu-miR-337-3p, mmu-miR-376a-5p, mmu-miR-433-5p, mmu-miR-3084-5p, mmu-miR-6958-3p
Desi1	6	mmu-miR-188-3p, mmu-miR-200b/c-3p, mmu-miR-337-3p, mmu-miR-381-5p, mmu-miR-1198-3p, mmu-miR-6958-3p
Desi2	6	mmu-miR-30b-5p, mmu-miR-200b/c-3p, mmu-miR-337-3p, mmu-miR-433-5p, mmu-miR-3084-5p, mmu-miR-6958-3p
Dgcr6l	6	mmu-miR-134-3p, mmu-miR-188-3p, mmu-miR-337-3p, mmu-miR-1198-3p, mmu-miR-3084-5p, mmu-miR-6958-3p
Dgki	6	mmu-miR-188-3p, mmu-miR-337-3p, mmu-miR-376a-5p, mmu-miR-511-3p, mmu-miR-3084-5p, mmu-miR-6958-3p
Dlc1	6	mmu-miR-188-3p, mmu-miR-200b/c-3p, mmu-miR-337-3p, mmu-miR-433-5p, mmu-miR-511-3p, mmu-miR-6958-3p
Dmgdh	6	mmu-miR-134-3p, mmu-miR-188-3p, mmu-miR-337-3p, mmu-miR-511-3p, mmu-miR-3084-5p, mmu-miR-6958-3p
Dnajb14	6	mmu-miR-188-3p, mmu-miR-200b/c-3p, mmu-miR-511-3p, mmu-miR-1198-3p, mmu-miR-3084-5p, mmu-miR-6958-3p
Dnajc15	6	mmu-miR-188-3p, mmu-miR-337-3p, mmu-miR-376a-5p, mmu-miR-433-5p, mmu-miR-3084-5p, mmu-miR-6958-3p
Dnajc3	6	mmu-miR-188-3p, mmu-miR-200b/c-3p, mmu-miR-337-3p, mmu-miR-381-5p, mmu-miR-1198-3p, mmu-miR-6958-3p
Dtna	6	mmu-miR-200b/c-3p, mmu-miR-337-5p, mmu-miR-376a-5p, mmu-miR-381-5p, mmu-miR-1198-3p, mmu-miR-3084-5p
Dtx4	6	mmu-miR-134-3p, mmu-miR-188-3p, mmu-miR-337-3p, mmu-miR-376a-5p, mmu-miR-511-3p, mmu-miR-6958-3p
Dusp3	6	mmu-miR-188-3p, mmu-miR-381-5p, mmu-miR-384-3p, mmu-miR-511-3p, mmu-miR-1198-3p, mmu-miR-6958-3p
Dyrk2	6	mmu-miR-134-3p, mmu-miR-200b/c-3p, mmu-miR-499-5p, mmu-miR-511-3p, mmu-miR-1198-3p, mmu-miR-6958-3p
Dyrk3	6	mmu-miR-188-3p, mmu-miR-337-3p, mmu-miR-376a-5p, mmu-miR-511-3p, mmu-miR-3084-5p, mmu-miR-6958-3p
Eif4e3	6	mmu-miR-188-3p, mmu-miR-200b/c-3p, mmu-miR-376a-5p, mmu-miR-499-5p, mmu-miR-3084-5p, mmu-miR-6958-3p
Elfn2	6	mmu-miR-188-3p, mmu-miR-337-3p, mmu-miR-376a-5p, mmu-miR-381-5p, mmu-miR-1198-3p, mmu-miR-3084-5p
Elk4	6	mmu-miR-134-3p, mmu-miR-188-3p, mmu-miR-200b/c-3p, mmu-miR-1198-3p, mmu-miR-3084-5p, mmu-miR-6958-3p
Epb41l1	6	mmu-miR-188-3p, mmu-miR-337-3p, mmu-miR-381-5p, mmu-miR-433-5p, mmu-miR-1198-3p, mmu-miR-6958-3p
Erbb4	6	mmu-miR-337-3p, mmu-miR-376a-5p, mmu-miR-511-3p, mmu-miR-1198-3p, mmu-miR-3084-5p, mmu-miR-6958-3p
Esr1	6	mmu-miR-134-3p, mmu-miR-188-3p, mmu-miR-337-3p, mmu-miR-376a-5p, mmu-miR-3084-5p, mmu-miR-6958-3p
Etf1	6	mmu-miR-188-3p, mmu-miR-200b/c-3p, mmu-miR-337-3p, mmu-miR-376a-5p, mmu-miR-511-3p, mmu-miR-3084-5p
Evi5	6	mmu-miR-188-3p, mmu-miR-200b/c-3p, mmu-miR-337-3p, mmu-miR-376a-5p, mmu-miR-499-5p, mmu-miR-6958-3p
Fam131b	6	mmu-miR-188-3p, mmu-miR-337-3p, mmu-miR-433-5p, mmu-miR-499-5p, mmu-miR-511-3p, mmu-miR-6958-3p
Fam179a	6	mmu-miR-134-3p, mmu-miR-337-3p, mmu-miR-433-5p, mmu-miR-511-3p, mmu-miR-1198-3p, mmu-miR-6958-3p
Fam222b	6	mmu-miR-337-3p, mmu-miR-337-5p, mmu-miR-376a-5p, mmu-miR-433-5p, mmu-miR-3084-5p, mmu-miR-6958-3p
Fam46c	6	mmu-miR-134-3p, mmu-miR-188-3p, mmu-miR-337-3p, mmu-miR-384-3p, mmu-miR-3084-5p, mmu-miR-6958-3p
Fam53c	6	mmu-miR-134-3p, mmu-miR-188-3p, mmu-miR-337-3p, mmu-miR-511-3p, mmu-miR-3084-5p, mmu-miR-6958-3p
Faxc	6	mmu-miR-188-3p, mmu-miR-376a-5p, mmu-miR-511-3p, mmu-miR-1198-3p, mmu-miR-3084-5p, mmu-miR-6958-3p
Fer	6	mmu-miR-134-3p, mmu-miR-188-3p, mmu-miR-337-3p, mmu-miR-511-3p, mmu-miR-1198-3p, mmu-miR-6958-3p
Fgf5	6	mmu-miR-188-3p, mmu-miR-337-3p, mmu-miR-381-5p, mmu-miR-433-5p, mmu-miR-511-3p, mmu-miR-6958-3p
Fign	6	mmu-miR-30b-5p, mmu-miR-200b/c-3p, mmu-miR-376a-5p, mmu-miR-511-3p, mmu-miR-3084-5p, mmu-miR-6958-3p
Fnip2	6	mmu-miR-188-3p, mmu-miR-337-3p, mmu-miR-376a-5p, mmu-miR-499-5p, mmu-miR-511-3p, mmu-miR-3084-5p
Fosl2	6	mmu-miR-188-3p, mmu-miR-337-3p, mmu-miR-376a-5p, mmu-miR-1198-3p, mmu-miR-3084-5p, mmu-miR-6958-3p
Foxn3	6	mmu-miR-154-5p, mmu-miR-188-3p, mmu-miR-337-3p, mmu-miR-433-5p, mmu-miR-511-3p, mmu-miR-1198-3p
Fsd1l	6	mmu-miR-188-3p, mmu-miR-337-3p, mmu-miR-376a-5p, mmu-miR-511-3p, mmu-miR-3084-5p, mmu-miR-6958-3p
Fut9	6	mmu-miR-188-3p, mmu-miR-337-3p, mmu-miR-376a-5p, mmu-miR-511-3p, mmu-miR-3084-5p, mmu-miR-6958-3p
Fxr1	6	mmu-miR-134-3p, mmu-miR-154-5p, mmu-miR-200b/c-3p, mmu-miR-384-3p, mmu-miR-511-3p, mmu-miR-6958-3p
Fzd3	6	mmu-miR-30b-5p, mmu-miR-134-3p, mmu-miR-188-3p, mmu-miR-337-3p, mmu-miR-511-3p, mmu-miR-6958-3p
Gabra4	6	mmu-miR-188-3p, mmu-miR-337-3p, mmu-miR-376a-5p, mmu-miR-381-5p, mmu-miR-511-3p, mmu-miR-3084-5p
Gata4	6	mmu-miR-200b/c-3p, mmu-miR-376a-5p, mmu-miR-499-5p, mmu-miR-511-3p, mmu-miR-3084-5p, mmu-miR-6958-3p
Gatad2b	6	mmu-miR-34a-5p, mmu-miR-134-3p, mmu-miR-188-3p, mmu-miR-337-3p, mmu-miR-3084-5p, mmu-miR-6958-3p
Gja9	6	mmu-miR-337-3p, mmu-miR-376a-5p, mmu-miR-499-5p, mmu-miR-511-3p, mmu-miR-1198-3p, mmu-miR-3084-5p
Gnaq	6	mmu-miR-30b-5p, mmu-miR-200b/c-3p, mmu-miR-337-3p, mmu-miR-381-5p, mmu-miR-511-3p, mmu-miR-6958-3p
Gpatch2l	6	mmu-miR-134-3p, mmu-miR-188-3p, mmu-miR-337-3p, mmu-miR-511-3p, mmu-miR-3084-5p, mmu-miR-6958-3p
Gpc6	6	mmu-miR-337-3p, mmu-miR-376a-5p, mmu-miR-499-5p, mmu-miR-511-3p, mmu-miR-3084-5p, mmu-miR-6958-3p
Gpr111	6	mmu-miR-188-3p, mmu-miR-200b/c-3p, mmu-miR-376a-5p, mmu-miR-511-3p, mmu-miR-1198-3p, mmu-miR-6958-3p
Grhl2	6	mmu-miR-30b-5p, mmu-miR-188-3p, mmu-miR-337-3p, mmu-miR-511-3p, mmu-miR-1198-3p, mmu-miR-3084-5p
Grm1	6	mmu-miR-134-3p, mmu-miR-188-3p, mmu-miR-337-5p, mmu-miR-511-3p, mmu-miR-3084-5p, mmu-miR-6958-3p
Gucd1	6	mmu-miR-188-3p, mmu-miR-337-3p, mmu-miR-433-5p, mmu-miR-511-3p, mmu-miR-1198-3p, mmu-miR-6958-3p
Gucy1a3	6	mmu-miR-134-3p, mmu-miR-188-3p, mmu-miR-376a-5p, mmu-miR-511-3p, mmu-miR-1198-3p, mmu-miR-3084-5p
Hcn1	6	mmu-miR-188-3p, mmu-miR-337-3p, mmu-miR-376a-5p, mmu-miR-433-5p, mmu-miR-511-3p, mmu-miR-3084-5p
Hhip	6	mmu-miR-376a-5p, mmu-miR-381-5p, mmu-miR-511-3p, mmu-miR-1198-3p, mmu-miR-3084-5p, mmu-miR-6958-3p
Hif1an	6	mmu-miR-134-3p, mmu-miR-188-3p, mmu-miR-337-3p, mmu-miR-381-5p, mmu-miR-511-3p, mmu-miR-3084-5p
Hivep3	6	mmu-miR-134-3p, mmu-miR-200b/c-3p, mmu-miR-337-3p, mmu-miR-376a-5p, mmu-miR-1198-3p, mmu-miR-6958-3p
Hmgcr	6	mmu-miR-188-3p, mmu-miR-200b/c-3p, mmu-miR-337-3p, mmu-miR-1198-3p, mmu-miR-3084-5p, mmu-miR-6958-3p
Hmx1	6	mmu-miR-188-3p, mmu-miR-337-3p, mmu-miR-376a-5p, mmu-miR-381-5p, mmu-miR-1198-3p, mmu-miR-6958-3p
Hook3	6	mmu-miR-376a-5p, mmu-miR-433-5p, mmu-miR-511-3p, mmu-miR-1198-3p, mmu-miR-3084-5p, mmu-miR-6958-3p
Hoxa13	6	mmu-miR-337-3p, mmu-miR-376a-5p, mmu-miR-381-5p, mmu-miR-384-3p, mmu-miR-511-3p, mmu-miR-6958-3p
Hs3st1	6	mmu-miR-134-3p, mmu-miR-188-3p, mmu-miR-200b/c-3p, mmu-miR-381-5p, mmu-miR-511-3p, mmu-miR-3084-5p
Hspe1-mob4	6	mmu-miR-134-3p, mmu-miR-200b/c-3p, mmu-miR-337-3p, mmu-miR-337-5p, mmu-miR-3084-5p, mmu-miR-6958-3p
Ide	6	mmu-miR-30b-5p, mmu-miR-134-3p, mmu-miR-188-3p, mmu-miR-511-3p, mmu-miR-3084-5p, mmu-miR-6958-3p
Igsf10	6	mmu-miR-188-3p, mmu-miR-337-3p, mmu-miR-384-3p, mmu-miR-433-5p, mmu-miR-1198-3p, mmu-miR-6958-3p
Igsf3	6	mmu-miR-134-3p, mmu-miR-188-3p, mmu-miR-200b/c-3p, mmu-miR-337-3p, mmu-miR-337-5p, mmu-miR-3084-5p
Ikzf1	6	mmu-miR-34a-5p, mmu-miR-188-3p, mmu-miR-433-5p, mmu-miR-511-3p, mmu-miR-3084-5p, mmu-miR-6958-3p
Il6st	6	mmu-miR-134-3p, mmu-miR-188-3p, mmu-miR-337-3p, mmu-miR-1198-3p, mmu-miR-3084-5p, mmu-miR-6958-3p
Ino80d	6	mmu-miR-30b-5p, mmu-miR-188-3p, mmu-miR-337-3p, mmu-miR-376a-5p, mmu-miR-1198-3p, mmu-miR-6958-3p
Jhdm1d	6	mmu-miR-188-3p, mmu-miR-337-3p, mmu-miR-499-5p, mmu-miR-511-3p, mmu-miR-1198-3p, mmu-miR-6958-3p
Kcna1	6	mmu-miR-188-3p, mmu-miR-337-3p, mmu-miR-433-5p, mmu-miR-511-3p, mmu-miR-3084-5p, mmu-miR-6958-3p
Kcnj13	6	mmu-miR-134-3p, mmu-miR-154-5p, mmu-miR-337-3p, mmu-miR-376a-5p, mmu-miR-511-3p, mmu-miR-1198-3p
Kcnj6	6	mmu-miR-188-3p, mmu-miR-337-3p, mmu-miR-381-5p, mmu-miR-433-5p, mmu-miR-511-3p, mmu-miR-3084-5p
Kcnk10	6	mmu-miR-188-3p, mmu-miR-376a-5p, mmu-miR-511-3p, mmu-miR-1198-3p, mmu-miR-3084-5p, mmu-miR-6958-3p
Kcnmb3	6	mmu-miR-134-3p, mmu-miR-337-5p, mmu-miR-376a-5p, mmu-miR-511-3p, mmu-miR-3084-5p, mmu-miR-6958-3p
Khnyn	6	mmu-miR-30b-5p, mmu-miR-134-3p, mmu-miR-511-3p, mmu-miR-1198-3p, mmu-miR-3084-5p, mmu-miR-6958-3p
Kiaa0087	6	mmu-miR-134-3p, mmu-miR-188-3p, mmu-miR-200b/c-3p, mmu-miR-337-3p, mmu-miR-381-5p, mmu-miR-511-3p
Kiaa0930	6	mmu-miR-188-3p, mmu-miR-337-3p, mmu-miR-337-5p, mmu-miR-381-5p, mmu-miR-511-3p, mmu-miR-3084-5p
Kiaa1147	6	mmu-miR-188-3p, mmu-miR-337-3p, mmu-miR-376a-5p, mmu-miR-1198-3p, mmu-miR-3084-5p, mmu-miR-6958-3p
Kiaa1244	6	mmu-miR-134-3p, mmu-miR-188-3p, mmu-miR-511-3p, mmu-miR-1198-3p, mmu-miR-3084-5p, mmu-miR-6958-3p
Kiaa1456	6	mmu-miR-188-3p, mmu-miR-200b/c-3p, mmu-miR-337-3p, mmu-miR-376a-5p, mmu-miR-511-3p, mmu-miR-3084-5p
Kif6	6	mmu-miR-134-3p, mmu-miR-188-3p, mmu-miR-433-5p, mmu-miR-511-3p, mmu-miR-3084-5p, mmu-miR-6958-3p
Klf3	6	mmu-miR-134-3p, mmu-miR-188-3p, mmu-miR-200b/c-3p, mmu-miR-337-3p, mmu-miR-511-3p, mmu-miR-3084-5p
Kremen1	6	mmu-miR-30b-5p, mmu-miR-188-3p, mmu-miR-337-3p, mmu-miR-511-3p, mmu-miR-3084-5p, mmu-miR-6958-3p
Leprotl1	6	mmu-miR-188-3p, mmu-miR-200b/c-3p, mmu-miR-337-3p, mmu-miR-433-5p, mmu-miR-1198-3p, mmu-miR-3084-5p
Lman2l	6	mmu-miR-134-3p, mmu-miR-188-3p, mmu-miR-337-3p, mmu-miR-433-5p, mmu-miR-511-3p, mmu-miR-6958-3p
Lnpep	6	mmu-miR-188-3p, mmu-miR-337-3p, mmu-miR-376a-5p, mmu-miR-511-3p, mmu-miR-3084-5p, mmu-miR-6958-3p
Lonrf3	6	mmu-miR-30b-5p, mmu-miR-188-3p, mmu-miR-337-3p, mmu-miR-511-3p, mmu-miR-1198-3p, mmu-miR-3084-5p
Lppr4	6	mmu-miR-188-3p, mmu-miR-337-3p, mmu-miR-337-5p, mmu-miR-511-3p, mmu-miR-1198-3p, mmu-miR-3084-5p
Lrrc3	6	mmu-miR-188-3p, mmu-miR-337-5p, mmu-miR-381-5p, mmu-miR-511-3p, mmu-miR-1198-3p, mmu-miR-6958-3p
Lrrc8a	6	mmu-miR-188-3p, mmu-miR-200b/c-3p, mmu-miR-337-3p, mmu-miR-499-5p, mmu-miR-511-3p, mmu-miR-6958-3p
Lsamp	6	mmu-miR-134-3p, mmu-miR-188-3p, mmu-miR-337-3p, mmu-miR-376a-5p, mmu-miR-1198-3p, mmu-miR-3084-5p
Maf	6	mmu-miR-154-5p, mmu-miR-200b/c-3p, mmu-miR-337-3p, mmu-miR-376a-5p, mmu-miR-381-5p, mmu-miR-1198-3p
Map3k2	6	mmu-miR-188-3p, mmu-miR-376a-5p, mmu-miR-499-5p, mmu-miR-511-3p, mmu-miR-3084-5p, mmu-miR-6958-3p
Mapt	6	mmu-miR-34a-5p, mmu-miR-188-3p, mmu-miR-376a-5p, mmu-miR-1198-3p, mmu-miR-3084-5p, mmu-miR-6958-3p
2020-03-08	6	mmu-miR-188-3p, mmu-miR-200b/c-3p, mmu-miR-337-3p, mmu-miR-511-3p, mmu-miR-1198-3p, mmu-miR-6958-3p
Mboat2	6	mmu-miR-188-3p, mmu-miR-200b/c-3p, mmu-miR-337-3p, mmu-miR-376a-5p, mmu-miR-3084-5p, mmu-miR-6958-3p
Mdm4	6	mmu-miR-30b-5p, mmu-miR-188-3p, mmu-miR-337-3p, mmu-miR-376a-5p, mmu-miR-433-5p, mmu-miR-3084-5p
Mettl24	6	mmu-miR-134-3p, mmu-miR-188-3p, mmu-miR-337-3p, mmu-miR-376a-5p, mmu-miR-511-3p, mmu-miR-6958-3p
Mfap3l	6	mmu-miR-134-3p, mmu-miR-381-5p, mmu-miR-384-3p, mmu-miR-1198-3p, mmu-miR-3084-5p, mmu-miR-6958-3p
Mgat4a	6	mmu-miR-134-3p, mmu-miR-188-3p, mmu-miR-511-3p, mmu-miR-1198-3p, mmu-miR-3084-5p, mmu-miR-6958-3p
Mmp16	6	mmu-miR-188-3p, mmu-miR-200b/c-3p, mmu-miR-499-5p, mmu-miR-511-3p, mmu-miR-1198-3p, mmu-miR-3084-5p
Mn1	6	mmu-miR-188-3p, mmu-miR-337-3p, mmu-miR-376a-5p, mmu-miR-381-5p, mmu-miR-1198-3p, mmu-miR-6958-3p
Mob3b	6	mmu-miR-134-3p, mmu-miR-337-3p, mmu-miR-376a-5p, mmu-miR-511-3p, mmu-miR-1198-3p, mmu-miR-3084-5p
Mob4	6	mmu-miR-134-3p, mmu-miR-200b/c-3p, mmu-miR-337-3p, mmu-miR-337-5p, mmu-miR-3084-5p, mmu-miR-6958-3p
Mrps11	6	mmu-miR-188-3p, mmu-miR-337-3p, mmu-miR-376a-5p, mmu-miR-381-5p, mmu-miR-511-3p, mmu-miR-6958-3p
Msantd4	6	mmu-miR-30b-5p, mmu-miR-134-3p, mmu-miR-376a-5p, mmu-miR-384-3p, mmu-miR-511-3p, mmu-miR-3084-5p
Msh6	6	mmu-miR-337-3p, mmu-miR-384-3p, mmu-miR-499-5p, mmu-miR-511-3p, mmu-miR-1198-3p, mmu-miR-3084-5p
Mtmr9	6	mmu-miR-134-3p, mmu-miR-188-3p, mmu-miR-376a-5p, mmu-miR-511-3p, mmu-miR-3084-5p, mmu-miR-6958-3p
Mycbp	6	mmu-miR-337-3p, mmu-miR-376a-5p, mmu-miR-499-5p, mmu-miR-511-3p, mmu-miR-1198-3p, mmu-miR-3084-5p
Nckap1	6	mmu-miR-134-3p, mmu-miR-188-3p, mmu-miR-376a-5p, mmu-miR-511-3p, mmu-miR-3084-5p, mmu-miR-6958-3p
Ncoa2	6	mmu-miR-188-3p, mmu-miR-200b/c-3p, mmu-miR-376a-5p, mmu-miR-433-5p, mmu-miR-511-3p, mmu-miR-3084-5p
Ndst1	6	mmu-miR-134-3p, mmu-miR-188-3p, mmu-miR-200b/c-3p, mmu-miR-337-3p, mmu-miR-1198-3p, mmu-miR-6958-3p
Nfatc2	6	mmu-miR-134-3p, mmu-miR-188-3p, mmu-miR-337-5p, mmu-miR-381-5p, mmu-miR-3084-5p, mmu-miR-6958-3p
Nfia	6	mmu-miR-188-3p, mmu-miR-200b/c-3p, mmu-miR-337-3p, mmu-miR-511-3p, mmu-miR-1198-3p, mmu-miR-3084-5p
Nfya	6	mmu-miR-134-3p, mmu-miR-200b/c-3p, mmu-miR-337-3p, mmu-miR-1198-3p, mmu-miR-3084-5p, mmu-miR-6958-3p
Nln	6	mmu-miR-188-3p, mmu-miR-337-3p, mmu-miR-511-3p, mmu-miR-1198-3p, mmu-miR-3084-5p, mmu-miR-6958-3p
Nptx1	6	mmu-miR-188-3p, mmu-miR-200b/c-3p, mmu-miR-337-3p, mmu-miR-1198-3p, mmu-miR-3084-5p, mmu-miR-6958-3p
Nr3c1	6	mmu-miR-188-3p, mmu-miR-200b/c-3p, mmu-miR-337-3p, mmu-miR-433-5p, mmu-miR-511-3p, mmu-miR-6958-3p
Nrip1	6	mmu-miR-134-3p, mmu-miR-188-3p, mmu-miR-200b/c-3p, mmu-miR-499-5p, mmu-miR-511-3p, mmu-miR-3084-5p
Nrp2	6	mmu-miR-134-3p, mmu-miR-188-3p, mmu-miR-200b/c-3p, mmu-miR-337-3p, mmu-miR-511-3p, mmu-miR-6958-3p
Nt5c2	6	mmu-miR-134-3p, mmu-miR-188-3p, mmu-miR-337-3p, mmu-miR-376a-5p, mmu-miR-3084-5p, mmu-miR-6958-3p
Nudcd3	6	mmu-miR-337-3p, mmu-miR-337-5p, mmu-miR-376a-5p, mmu-miR-433-5p, mmu-miR-3084-5p, mmu-miR-6958-3p
Nufip2	6	mmu-miR-30b-5p, mmu-miR-188-3p, mmu-miR-200b/c-3p, mmu-miR-511-3p, mmu-miR-1198-3p, mmu-miR-3084-5p
Pappa	6	mmu-miR-134-3p, mmu-miR-376a-5p, mmu-miR-511-3p, mmu-miR-1198-3p, mmu-miR-3084-5p, mmu-miR-6958-3p
Paqr3	6	mmu-miR-188-3p, mmu-miR-337-3p, mmu-miR-511-3p, mmu-miR-1198-3p, mmu-miR-3084-5p, mmu-miR-6958-3p
Pcsk5	6	mmu-miR-154-5p, mmu-miR-188-3p, mmu-miR-200b/c-3p, mmu-miR-337-3p, mmu-miR-376a-5p, mmu-miR-511-3p
Pdk1	6	mmu-miR-188-3p, mmu-miR-337-3p, mmu-miR-433-5p, mmu-miR-511-3p, mmu-miR-3084-5p, mmu-miR-6958-3p
Pdk3	6	mmu-miR-188-3p, mmu-miR-337-3p, mmu-miR-511-3p, mmu-miR-1198-3p, mmu-miR-3084-5p, mmu-miR-6958-3p
Pdpk1	6	mmu-miR-188-3p, mmu-miR-200b/c-3p, mmu-miR-337-3p, mmu-miR-511-3p, mmu-miR-3084-5p, mmu-miR-6958-3p
Peak1	6	mmu-miR-134-3p, mmu-miR-188-3p, mmu-miR-200b/c-3p, mmu-miR-337-5p, mmu-miR-1198-3p, mmu-miR-6958-3p
Pgr	6	mmu-miR-134-3p, mmu-miR-337-3p, mmu-miR-376a-5p, mmu-miR-511-3p, mmu-miR-3084-5p, mmu-miR-6958-3p
Phf15	6	mmu-miR-134-3p, mmu-miR-188-3p, mmu-miR-337-3p, mmu-miR-433-5p, mmu-miR-3084-5p, mmu-miR-6958-3p
Pknox2	6	mmu-miR-30b-5p, mmu-miR-134-3p, mmu-miR-154-5p, mmu-miR-337-3p, mmu-miR-511-3p, mmu-miR-6958-3p
Plcxd3	6	mmu-miR-30b-5p, mmu-miR-134-3p, mmu-miR-188-3p, mmu-miR-337-3p, mmu-miR-376a-5p, mmu-miR-511-3p
Pld5	6	mmu-miR-337-5p, mmu-miR-381-5p, mmu-miR-511-3p, mmu-miR-1198-3p, mmu-miR-3084-5p, mmu-miR-6958-3p
Plekhb2	6	mmu-miR-134-3p, mmu-miR-337-3p, mmu-miR-337-5p, mmu-miR-1198-3p, mmu-miR-3084-5p, mmu-miR-6958-3p
Plrg1	6	mmu-miR-188-3p, mmu-miR-337-3p, mmu-miR-384-3p, mmu-miR-511-3p, mmu-miR-3084-5p, mmu-miR-6958-3p
Pou2f1	6	mmu-miR-134-3p, mmu-miR-188-3p, mmu-miR-337-3p, mmu-miR-511-3p, mmu-miR-3084-5p, mmu-miR-6958-3p
Pou6f1	6	mmu-miR-200b/c-3p, mmu-miR-337-3p, mmu-miR-376a-5p, mmu-miR-1198-3p, mmu-miR-3084-5p, mmu-miR-6958-3p
Ppargc1b	6	mmu-miR-134-3p, mmu-miR-188-3p, mmu-miR-337-3p, mmu-miR-1198-3p, mmu-miR-3084-5p, mmu-miR-6958-3p
Ppp1r9a	6	mmu-miR-188-3p, mmu-miR-200b/c-3p, mmu-miR-337-3p, mmu-miR-433-5p, mmu-miR-511-3p, mmu-miR-6958-3p
Ppp2r2c	6	mmu-miR-200b/c-3p, mmu-miR-337-3p, mmu-miR-337-5p, mmu-miR-511-3p, mmu-miR-3084-5p, mmu-miR-6958-3p
Prkaa2	6	mmu-miR-134-3p, mmu-miR-154-5p, mmu-miR-376a-5p, mmu-miR-381-5p, mmu-miR-1198-3p, mmu-miR-6958-3p
Prkab2	6	mmu-miR-134-3p, mmu-miR-188-3p, mmu-miR-376a-5p, mmu-miR-381-5p, mmu-miR-1198-3p, mmu-miR-6958-3p
Prkacb	6	mmu-miR-188-3p, mmu-miR-200b/c-3p, mmu-miR-376a-5p, mmu-miR-384-3p, mmu-miR-3084-5p, mmu-miR-6958-3p
Psapl1	6	mmu-miR-188-3p, mmu-miR-337-3p, mmu-miR-376a-5p, mmu-miR-381-5p, mmu-miR-3084-5p, mmu-miR-6958-3p
Psmf1	6	mmu-miR-134-3p, mmu-miR-154-5p, mmu-miR-188-3p, mmu-miR-337-3p, mmu-miR-3084-5p, mmu-miR-6958-3p
Ptbp3	6	mmu-miR-188-3p, mmu-miR-376a-5p, mmu-miR-433-5p, mmu-miR-499-5p, mmu-miR-511-3p, mmu-miR-1198-3p
Pten	6	mmu-miR-188-3p, mmu-miR-200b/c-3p, mmu-miR-376a-5p, mmu-miR-499-5p, mmu-miR-511-3p, mmu-miR-6958-3p
Ptprt	6	mmu-miR-188-3p, mmu-miR-337-3p, mmu-miR-376a-5p, mmu-miR-511-3p, mmu-miR-3084-5p, mmu-miR-6958-3p
Rab2a	6	mmu-miR-154-5p, mmu-miR-337-3p, mmu-miR-376a-5p, mmu-miR-511-3p, mmu-miR-1198-3p, mmu-miR-6958-3p
Rab3b	6	mmu-miR-337-3p, mmu-miR-376a-5p, mmu-miR-511-3p, mmu-miR-1198-3p, mmu-miR-3084-5p, mmu-miR-6958-3p
Rab3c	6	mmu-miR-188-3p, mmu-miR-376a-5p, mmu-miR-433-5p, mmu-miR-511-3p, mmu-miR-3084-5p, mmu-miR-6958-3p
Rab5b	6	mmu-miR-154-5p, mmu-miR-188-3p, mmu-miR-376a-5p, mmu-miR-1198-3p, mmu-miR-3084-5p, mmu-miR-6958-3p
Rab6b	6	mmu-miR-188-3p, mmu-miR-376a-5p, mmu-miR-511-3p, mmu-miR-1198-3p, mmu-miR-3084-5p, mmu-miR-6958-3p
Raph1	6	mmu-miR-30b-5p, mmu-miR-188-3p, mmu-miR-337-3p, mmu-miR-376a-5p, mmu-miR-511-3p, mmu-miR-6958-3p
Rassf3	6	mmu-miR-188-3p, mmu-miR-381-5p, mmu-miR-511-3p, mmu-miR-1198-3p, mmu-miR-3084-5p, mmu-miR-6958-3p
Rbm33	6	mmu-miR-188-3p, mmu-miR-337-3p, mmu-miR-337-5p, mmu-miR-511-3p, mmu-miR-1198-3p, mmu-miR-6958-3p
Rhbdd1	6	mmu-miR-188-3p, mmu-miR-337-3p, mmu-miR-381-5p, mmu-miR-1198-3p, mmu-miR-3084-5p, mmu-miR-6958-3p
Rhoq	6	mmu-miR-188-3p, mmu-miR-200b/c-3p, mmu-miR-337-3p, mmu-miR-376a-5p, mmu-miR-511-3p, mmu-miR-3084-5p
Ric8b	6	mmu-miR-34a-5p, mmu-miR-337-3p, mmu-miR-511-3p, mmu-miR-1198-3p, mmu-miR-3084-5p, mmu-miR-6958-3p
Rlim	6	mmu-miR-30b-5p, mmu-miR-134-3p, mmu-miR-188-3p, mmu-miR-511-3p, mmu-miR-1198-3p, mmu-miR-6958-3p
Rnf152	6	mmu-miR-134-3p, mmu-miR-188-3p, mmu-miR-499-5p, mmu-miR-511-3p, mmu-miR-3084-5p, mmu-miR-6958-3p
Rnf165	6	mmu-miR-188-3p, mmu-miR-337-3p, mmu-miR-433-5p, mmu-miR-1198-3p, mmu-miR-3084-5p, mmu-miR-6958-3p
Rnf169	6	mmu-miR-134-3p, mmu-miR-188-3p, mmu-miR-200b/c-3p, mmu-miR-337-3p, mmu-miR-1198-3p, mmu-miR-6958-3p
Rps6ka3	6	mmu-miR-154-5p, mmu-miR-188-3p, mmu-miR-200b/c-3p, mmu-miR-376a-5p, mmu-miR-511-3p, mmu-miR-6958-3p
Sbk1	6	mmu-miR-34a-5p, mmu-miR-154-5p, mmu-miR-188-3p, mmu-miR-511-3p, mmu-miR-1198-3p, mmu-miR-6958-3p
Sel1l	6	mmu-miR-188-3p, mmu-miR-337-3p, mmu-miR-337-5p, mmu-miR-511-3p, mmu-miR-3084-5p, mmu-miR-6958-3p
Sema5a	6	mmu-miR-134-3p, mmu-miR-188-3p, mmu-miR-376a-5p, mmu-miR-511-3p, mmu-miR-3084-5p, mmu-miR-6958-3p
Sesn3	6	mmu-miR-188-3p, mmu-miR-200b/c-3p, mmu-miR-337-3p, mmu-miR-511-3p, mmu-miR-3084-5p, mmu-miR-6958-3p
Sestd1	6	mmu-miR-188-3p, mmu-miR-337-3p, mmu-miR-511-3p, mmu-miR-1198-3p, mmu-miR-3084-5p, mmu-miR-6958-3p
Setd7	6	mmu-miR-200b/c-3p, mmu-miR-337-3p, mmu-miR-384-3p, mmu-miR-511-3p, mmu-miR-1198-3p, mmu-miR-3084-5p
Sfmbt2	6	mmu-miR-134-3p, mmu-miR-188-3p, mmu-miR-337-3p, mmu-miR-376a-5p, mmu-miR-511-3p, mmu-miR-3084-5p
Sgcd	6	mmu-miR-188-3p, mmu-miR-376a-5p, mmu-miR-511-3p, mmu-miR-1198-3p, mmu-miR-3084-5p, mmu-miR-6958-3p
Slc12a5	6	mmu-miR-134-3p, mmu-miR-337-3p, mmu-miR-381-5p, mmu-miR-433-5p, mmu-miR-3084-5p, mmu-miR-6958-3p
Slc16a7	6	mmu-miR-337-3p, mmu-miR-337-5p, mmu-miR-376a-5p, mmu-miR-511-3p, mmu-miR-1198-3p, mmu-miR-3084-5p
Slc22a15	6	mmu-miR-134-3p, mmu-miR-188-3p, mmu-miR-337-3p, mmu-miR-376a-5p, mmu-miR-511-3p, mmu-miR-3084-5p
Slc22a3	6	mmu-miR-134-3p, mmu-miR-188-3p, mmu-miR-337-5p, mmu-miR-511-3p, mmu-miR-3084-5p, mmu-miR-6958-3p
Slc24a4	6	mmu-miR-134-3p, mmu-miR-200b/c-3p, mmu-miR-337-3p, mmu-miR-376a-5p, mmu-miR-381-5p, mmu-miR-511-3p
Slc2a4rg	6	mmu-miR-34a-5p, mmu-miR-134-3p, mmu-miR-376a-5p, mmu-miR-381-5p, mmu-miR-511-3p, mmu-miR-6958-3p
Slc44a1	6	mmu-miR-134-3p, mmu-miR-337-3p, mmu-miR-384-3p, mmu-miR-511-3p, mmu-miR-1198-3p, mmu-miR-3084-5p
Slc6a6	6	mmu-miR-188-3p, mmu-miR-200b/c-3p, mmu-miR-337-3p, mmu-miR-511-3p, mmu-miR-3084-5p, mmu-miR-6958-3p
Slc9a7	6	mmu-miR-134-3p, mmu-miR-188-3p, mmu-miR-337-3p, mmu-miR-376a-5p, mmu-miR-433-5p, mmu-miR-3084-5p
Slco5a1	6	mmu-miR-134-3p, mmu-miR-188-3p, mmu-miR-511-3p, mmu-miR-1198-3p, mmu-miR-3084-5p, mmu-miR-6958-3p
Smad2	6	mmu-miR-188-3p, mmu-miR-337-3p, mmu-miR-433-5p, mmu-miR-1198-3p, mmu-miR-3084-5p, mmu-miR-6958-3p
Smad3	6	mmu-miR-188-3p, mmu-miR-337-3p, mmu-miR-433-5p, mmu-miR-1198-3p, mmu-miR-3084-5p, mmu-miR-6958-3p
Smc1a	6	mmu-miR-188-3p, mmu-miR-376a-5p, mmu-miR-511-3p, mmu-miR-1198-3p, mmu-miR-3084-5p, mmu-miR-6958-3p
Snapc3	6	mmu-miR-337-3p, mmu-miR-337-5p, mmu-miR-511-3p, mmu-miR-1198-3p, mmu-miR-3084-5p, mmu-miR-6958-3p
Snrk	6	mmu-miR-134-3p, mmu-miR-188-3p, mmu-miR-499-5p, mmu-miR-1198-3p, mmu-miR-3084-5p, mmu-miR-6958-3p
Snx19	6	mmu-miR-188-3p, mmu-miR-433-5p, mmu-miR-511-3p, mmu-miR-1198-3p, mmu-miR-3084-5p, mmu-miR-6958-3p
Snx33	6	mmu-miR-134-3p, mmu-miR-188-3p, mmu-miR-337-3p, mmu-miR-376a-5p, mmu-miR-511-3p, mmu-miR-6958-3p
Spata13	6	mmu-miR-134-3p, mmu-miR-188-3p, mmu-miR-337-3p, mmu-miR-433-5p, mmu-miR-3084-5p, mmu-miR-6958-3p
Srgap3	6	mmu-miR-188-3p, mmu-miR-337-3p, mmu-miR-384-3p, mmu-miR-433-5p, mmu-miR-1198-3p, mmu-miR-3084-5p
Srsf1	6	mmu-miR-134-3p, mmu-miR-188-3p, mmu-miR-200b/c-3p, mmu-miR-337-3p, mmu-miR-376a-5p, mmu-miR-3084-5p
St13	6	mmu-miR-134-3p, mmu-miR-188-3p, mmu-miR-200b/c-3p, mmu-miR-384-3p, mmu-miR-511-3p, mmu-miR-6958-3p
St6galnac3	6	mmu-miR-188-3p, mmu-miR-337-3p, mmu-miR-376a-5p, mmu-miR-511-3p, mmu-miR-3084-5p, mmu-miR-6958-3p
St8sia3	6	mmu-miR-188-3p, mmu-miR-337-3p, mmu-miR-376a-5p, mmu-miR-1198-3p, mmu-miR-3084-5p, mmu-miR-6958-3p
Strn	6	mmu-miR-188-3p, mmu-miR-200b/c-3p, mmu-miR-376a-5p, mmu-miR-433-5p, mmu-miR-511-3p, mmu-miR-6958-3p
Stx6	6	mmu-miR-134-3p, mmu-miR-188-3p, mmu-miR-337-3p, mmu-miR-376a-5p, mmu-miR-381-5p, mmu-miR-6958-3p
Stxbp4	6	mmu-miR-337-3p, mmu-miR-376a-5p, mmu-miR-381-5p, mmu-miR-511-3p, mmu-miR-3084-5p, mmu-miR-6958-3p
Synj2bp	6	mmu-miR-134-3p, mmu-miR-188-3p, mmu-miR-200b/c-3p, mmu-miR-337-3p, mmu-miR-1198-3p, mmu-miR-3084-5p
Syt7	6	mmu-miR-188-3p, mmu-miR-337-3p, mmu-miR-384-3p, mmu-miR-433-5p, mmu-miR-511-3p, mmu-miR-6958-3p
Tacr1	6	mmu-miR-188-3p, mmu-miR-337-3p, mmu-miR-337-5p, mmu-miR-376a-5p, mmu-miR-511-3p, mmu-miR-6958-3p
Tada2a	6	mmu-miR-188-3p, mmu-miR-337-3p, mmu-miR-381-5p, mmu-miR-511-3p, mmu-miR-3084-5p, mmu-miR-6958-3p
Tanc2	6	mmu-miR-134-3p, mmu-miR-188-3p, mmu-miR-337-3p, mmu-miR-433-5p, mmu-miR-3084-5p, mmu-miR-6958-3p
Tbc1d1	6	mmu-miR-188-3p, mmu-miR-337-3p, mmu-miR-337-5p, mmu-miR-433-5p, mmu-miR-3084-5p, mmu-miR-6958-3p
Tbc1d16	6	mmu-miR-188-3p, mmu-miR-337-3p, mmu-miR-376a-5p, mmu-miR-1198-3p, mmu-miR-3084-5p, mmu-miR-6958-3p
Tcf12	6	mmu-miR-154-5p, mmu-miR-188-3p, mmu-miR-499-5p, mmu-miR-1198-3p, mmu-miR-3084-5p, mmu-miR-6958-3p
Tcf4	6	mmu-miR-188-3p, mmu-miR-200b/c-3p, mmu-miR-337-3p, mmu-miR-511-3p, mmu-miR-3084-5p, mmu-miR-6958-3p
Tcirg1	6	mmu-miR-188-3p, mmu-miR-337-3p, mmu-miR-376a-5p, mmu-miR-511-3p, mmu-miR-3084-5p, mmu-miR-6958-3p
Thsd7a	6	mmu-miR-188-3p, mmu-miR-337-3p, mmu-miR-376a-5p, mmu-miR-381-5p, mmu-miR-511-3p, mmu-miR-1198-3p
Timp3	6	mmu-miR-30b-5p, mmu-miR-188-3p, mmu-miR-337-3p, mmu-miR-337-5p, mmu-miR-384-3p, mmu-miR-511-3p
Tlk1	6	mmu-miR-337-3p, mmu-miR-376a-5p, mmu-miR-511-3p, mmu-miR-1198-3p, mmu-miR-3084-5p, mmu-miR-6958-3p
Tll2	6	mmu-miR-188-3p, mmu-miR-337-3p, mmu-miR-376a-5p, mmu-miR-511-3p, mmu-miR-3084-5p, mmu-miR-6958-3p
Tmem120b	6	mmu-miR-188-3p, mmu-miR-200b/c-3p, mmu-miR-337-3p, mmu-miR-381-5p, mmu-miR-1198-3p, mmu-miR-6958-3p
Tmem231	6	mmu-miR-34a-5p, mmu-miR-134-3p, mmu-miR-337-3p, mmu-miR-376a-5p, mmu-miR-3084-5p, mmu-miR-6958-3p
Tnfrsf11a	6	mmu-miR-188-3p, mmu-miR-337-3p, mmu-miR-376a-5p, mmu-miR-1198-3p, mmu-miR-3084-5p, mmu-miR-6958-3p
Tnpo1	6	mmu-miR-337-3p, mmu-miR-381-5p, mmu-miR-511-3p, mmu-miR-1198-3p, mmu-miR-3084-5p, mmu-miR-6958-3p
Tpbg	6	mmu-miR-188-3p, mmu-miR-337-3p, mmu-miR-433-5p, mmu-miR-511-3p, mmu-miR-3084-5p, mmu-miR-6958-3p
Trim67	6	mmu-miR-188-3p, mmu-miR-337-3p, mmu-miR-511-3p, mmu-miR-1198-3p, mmu-miR-3084-5p, mmu-miR-6958-3p
Trpm3	6	mmu-miR-30b-5p, mmu-miR-188-3p, mmu-miR-433-5p, mmu-miR-1198-3p, mmu-miR-3084-5p, mmu-miR-6958-3p
Tsc1	6	mmu-miR-134-3p, mmu-miR-188-3p, mmu-miR-337-3p, mmu-miR-337-5p, mmu-miR-384-3p, mmu-miR-6958-3p
Ttc33	6	mmu-miR-134-3p, mmu-miR-337-3p, mmu-miR-511-3p, mmu-miR-1198-3p, mmu-miR-3084-5p, mmu-miR-6958-3p
Ttll7	6	mmu-miR-30b-5p, mmu-miR-134-3p, mmu-miR-188-3p, mmu-miR-376a-5p, mmu-miR-381-5p, mmu-miR-3084-5p
Ttpal	6	mmu-miR-34a-5p, mmu-miR-188-3p, mmu-miR-337-3p, mmu-miR-1198-3p, mmu-miR-3084-5p, mmu-miR-6958-3p
Txlna	6	mmu-miR-134-3p, mmu-miR-188-3p, mmu-miR-376a-5p, mmu-miR-433-5p, mmu-miR-3084-5p, mmu-miR-6958-3p
Ube2b	6	mmu-miR-200b/c-3p, mmu-miR-337-3p, mmu-miR-511-3p, mmu-miR-1198-3p, mmu-miR-3084-5p, mmu-miR-6958-3p
Ube2ql1	6	mmu-miR-188-3p, mmu-miR-337-5p, mmu-miR-511-3p, mmu-miR-1198-3p, mmu-miR-3084-5p, mmu-miR-6958-3p
Ube2w	6	mmu-miR-188-3p, mmu-miR-200b/c-3p, mmu-miR-337-3p, mmu-miR-381-5p, mmu-miR-3084-5p, mmu-miR-6958-3p
Uchl5	6	mmu-miR-337-3p, mmu-miR-376a-5p, mmu-miR-511-3p, mmu-miR-1198-3p, mmu-miR-3084-5p, mmu-miR-6958-3p
Uck2	6	mmu-miR-34a-5p, mmu-miR-188-3p, mmu-miR-337-3p, mmu-miR-511-3p, mmu-miR-3084-5p, mmu-miR-6958-3p
Uevld	6	mmu-miR-134-3p, mmu-miR-188-3p, mmu-miR-337-3p, mmu-miR-1198-3p, mmu-miR-3084-5p, mmu-miR-6958-3p
Ulk2	6	mmu-miR-200b/c-3p, mmu-miR-337-3p, mmu-miR-384-3p, mmu-miR-511-3p, mmu-miR-3084-5p, mmu-miR-6958-3p
Usp15	6	mmu-miR-188-3p, mmu-miR-337-5p, mmu-miR-384-3p, mmu-miR-511-3p, mmu-miR-3084-5p, mmu-miR-6958-3p
Vgll3	6	mmu-miR-134-3p, mmu-miR-188-3p, mmu-miR-376a-5p, mmu-miR-511-3p, mmu-miR-1198-3p, mmu-miR-3084-5p
Vta1	6	mmu-miR-134-3p, mmu-miR-188-3p, mmu-miR-337-3p, mmu-miR-376a-5p, mmu-miR-3084-5p, mmu-miR-6958-3p
Vti1a	6	mmu-miR-134-3p, mmu-miR-188-3p, mmu-miR-200b/c-3p, mmu-miR-337-3p, mmu-miR-3084-5p, mmu-miR-6958-3p
Vwc2l	6	mmu-miR-188-3p, mmu-miR-337-3p, mmu-miR-376a-5p, mmu-miR-511-3p, mmu-miR-3084-5p, mmu-miR-6958-3p
Wasf3	6	mmu-miR-188-3p, mmu-miR-200b/c-3p, mmu-miR-376a-5p, mmu-miR-511-3p, mmu-miR-3084-5p, mmu-miR-6958-3p
Wnt2b	6	mmu-miR-188-3p, mmu-miR-376a-5p, mmu-miR-381-5p, mmu-miR-511-3p, mmu-miR-1198-3p, mmu-miR-3084-5p
Xrra1	6	mmu-miR-188-3p, mmu-miR-337-3p, mmu-miR-511-3p, mmu-miR-1198-3p, mmu-miR-3084-5p, mmu-miR-6958-3p
Ypel2	6	mmu-miR-30b-5p, mmu-miR-188-3p, mmu-miR-200b/c-3p, mmu-miR-337-3p, mmu-miR-1198-3p, mmu-miR-3084-5p
Yy1	6	mmu-miR-188-3p, mmu-miR-337-3p, mmu-miR-384-3p, mmu-miR-1198-3p, mmu-miR-3084-5p, mmu-miR-6958-3p
Zbtb38	6	mmu-miR-134-3p, mmu-miR-188-3p, mmu-miR-200b/c-3p, mmu-miR-511-3p, mmu-miR-3084-5p, mmu-miR-6958-3p
Zbtb43	6	mmu-miR-134-3p, mmu-miR-188-3p, mmu-miR-337-3p, mmu-miR-376a-5p, mmu-miR-1198-3p, mmu-miR-3084-5p
Zc3h12c	6	mmu-miR-188-3p, mmu-miR-200b/c-3p, mmu-miR-511-3p, mmu-miR-1198-3p, mmu-miR-3084-5p, mmu-miR-6958-3p
Zdhhc21	6	mmu-miR-188-3p, mmu-miR-337-3p, mmu-miR-337-5p, mmu-miR-376a-5p, mmu-miR-511-3p, mmu-miR-1198-3p
Zic4	6	mmu-miR-134-3p, mmu-miR-188-3p, mmu-miR-337-3p, mmu-miR-1198-3p, mmu-miR-3084-5p, mmu-miR-6958-3p
Znf148	6	mmu-miR-200b/c-3p, mmu-miR-376a-5p, mmu-miR-381-5p, mmu-miR-433-5p, mmu-miR-511-3p, mmu-miR-6958-3p
Znf24	6	mmu-miR-188-3p, mmu-miR-337-5p, mmu-miR-376a-5p, mmu-miR-499-5p, mmu-miR-511-3p, mmu-miR-1198-3p
Znf281	6	mmu-miR-200b/c-3p, mmu-miR-337-3p, mmu-miR-376a-5p, mmu-miR-433-5p, mmu-miR-499-5p, mmu-miR-511-3p
Znf423	6	mmu-miR-34a-5p, mmu-miR-188-3p, mmu-miR-337-3p, mmu-miR-381-5p, mmu-miR-511-3p, mmu-miR-6958-3p
Znf618	6	mmu-miR-134-3p, mmu-miR-188-3p, mmu-miR-337-3p, mmu-miR-433-5p, mmu-miR-3084-5p, mmu-miR-6958-3p
Znf641	6	mmu-miR-134-3p, mmu-miR-188-3p, mmu-miR-376a-5p, mmu-miR-511-3p, mmu-miR-3084-5p, mmu-miR-6958-3p
Abat	5	mmu-miR-30b-5p, mmu-miR-134-3p, mmu-miR-200b/c-3p, mmu-miR-511-3p, mmu-miR-6958-3p
Ac002472.13	5	mmu-miR-337-3p, mmu-miR-381-5p, mmu-miR-1198-3p, mmu-miR-3084-5p, mmu-miR-6958-3p
Ac005609.1	5	mmu-miR-134-3p, mmu-miR-337-3p, mmu-miR-337-5p, mmu-miR-511-3p, mmu-miR-3084-5p
Ac007375.1	5	mmu-miR-188-3p, mmu-miR-337-3p, mmu-miR-337-5p, mmu-miR-1198-3p, mmu-miR-6958-3p
Acer3	5	mmu-miR-134-3p, mmu-miR-188-3p, mmu-miR-1198-3p, mmu-miR-3084-5p, mmu-miR-6958-3p
Acp6	5	mmu-miR-134-3p, mmu-miR-376a-5p, mmu-miR-511-3p, mmu-miR-1198-3p, mmu-miR-3084-5p
Acsl1	5	mmu-miR-188-3p, mmu-miR-337-3p, mmu-miR-433-5p, mmu-miR-3084-5p, mmu-miR-6958-3p
Acvrl1	5	mmu-miR-188-3p, mmu-miR-337-3p, mmu-miR-337-5p, mmu-miR-3084-5p, mmu-miR-6958-3p
Adam10	5	mmu-miR-188-3p, mmu-miR-337-3p, mmu-miR-499-5p, mmu-miR-1198-3p, mmu-miR-6958-3p
Adamts5	5	mmu-miR-188-3p, mmu-miR-337-3p, mmu-miR-376a-5p, mmu-miR-511-3p, mmu-miR-3084-5p
Adarb2	5	mmu-miR-30b-5p, mmu-miR-200b/c-3p, mmu-miR-337-3p, mmu-miR-376a-5p, mmu-miR-3084-5p
Add2	5	mmu-miR-188-3p, mmu-miR-337-3p, mmu-miR-1198-3p, mmu-miR-3084-5p, mmu-miR-6958-3p
Ado	5	mmu-miR-188-3p, mmu-miR-337-3p, mmu-miR-511-3p, mmu-miR-3084-5p, mmu-miR-6958-3p
Aff1	5	mmu-miR-134-3p, mmu-miR-200b/c-3p, mmu-miR-337-3p, mmu-miR-376a-5p, mmu-miR-6958-3p
Aff2	5	mmu-miR-188-3p, mmu-miR-337-3p, mmu-miR-511-3p, mmu-miR-3084-5p, mmu-miR-6958-3p
Agap1	5	mmu-miR-188-3p, mmu-miR-200b/c-3p, mmu-miR-511-3p, mmu-miR-3084-5p, mmu-miR-6958-3p
Agfg2	5	mmu-miR-337-3p, mmu-miR-376a-5p, mmu-miR-511-3p, mmu-miR-1198-3p, mmu-miR-6958-3p
Agps	5	mmu-miR-188-3p, mmu-miR-337-3p, mmu-miR-511-3p, mmu-miR-3084-5p, mmu-miR-6958-3p
Agtpbp1	5	mmu-miR-134-3p, mmu-miR-337-3p, mmu-miR-511-3p, mmu-miR-3084-5p, mmu-miR-6958-3p
Ak4	5	mmu-miR-188-3p, mmu-miR-337-3p, mmu-miR-1198-3p, mmu-miR-3084-5p, mmu-miR-6958-3p
Akt2	5	mmu-miR-188-3p, mmu-miR-200b/c-3p, mmu-miR-337-3p, mmu-miR-511-3p, mmu-miR-3084-5p
Ammecr1l	5	mmu-miR-134-3p, mmu-miR-376a-5p, mmu-miR-511-3p, mmu-miR-1198-3p, mmu-miR-3084-5p
Amotl1	5	mmu-miR-30b-5p, mmu-miR-134-3p, mmu-miR-188-3p, mmu-miR-511-3p, mmu-miR-6958-3p
Ank1	5	mmu-miR-188-3p, mmu-miR-200b/c-3p, mmu-miR-337-3p, mmu-miR-511-3p, mmu-miR-1198-3p
Ank3	5	mmu-miR-134-3p, mmu-miR-200b/c-3p, mmu-miR-376a-5p, mmu-miR-1198-3p, mmu-miR-3084-5p
Ankfy1	5	mmu-miR-134-3p, mmu-miR-188-3p, mmu-miR-337-3p, mmu-miR-511-3p, mmu-miR-6958-3p
Ankrd63	5	mmu-miR-188-3p, mmu-miR-337-3p, mmu-miR-511-3p, mmu-miR-1198-3p, mmu-miR-3084-5p
Ap4e1	5	mmu-miR-188-3p, mmu-miR-200b/c-3p, mmu-miR-337-3p, mmu-miR-376a-5p, mmu-miR-6958-3p
Apba1	5	mmu-miR-154-5p, mmu-miR-188-3p, mmu-miR-376a-5p, mmu-miR-433-5p, mmu-miR-511-3p
Aqr	5	mmu-miR-134-3p, mmu-miR-188-3p, mmu-miR-337-3p, mmu-miR-376a-5p, mmu-miR-6958-3p
Arhgap26	5	mmu-miR-337-3p, mmu-miR-337-5p, mmu-miR-376a-5p, mmu-miR-3084-5p, mmu-miR-6958-3p
Arhgap31	5	mmu-miR-134-3p, mmu-miR-381-5p, mmu-miR-433-5p, mmu-miR-511-3p, mmu-miR-3084-5p
Arhgap32	5	mmu-miR-134-3p, mmu-miR-188-3p, mmu-miR-337-3p, mmu-miR-511-3p, mmu-miR-6958-3p
Arih2	5	mmu-miR-200b/c-3p, mmu-miR-337-3p, mmu-miR-337-5p, mmu-miR-3084-5p, mmu-miR-6958-3p
Atg7	5	mmu-miR-154-5p, mmu-miR-384-3p, mmu-miR-511-3p, mmu-miR-3084-5p, mmu-miR-6958-3p
Atp2b2	5	mmu-miR-30b-5p, mmu-miR-188-3p, mmu-miR-337-3p, mmu-miR-433-5p, mmu-miR-3084-5p
Atp2b4	5	mmu-miR-134-3p, mmu-miR-337-3p, mmu-miR-511-3p, mmu-miR-3084-5p, mmu-miR-6958-3p
Atp7b	5	mmu-miR-134-3p, mmu-miR-188-3p, mmu-miR-337-3p, mmu-miR-433-5p, mmu-miR-3084-5p
Bace2	5	mmu-miR-134-3p, mmu-miR-188-3p, mmu-miR-337-3p, mmu-miR-376a-5p, mmu-miR-511-3p
Bach2	5	mmu-miR-337-3p, mmu-miR-337-5p, mmu-miR-511-3p, mmu-miR-3084-5p, mmu-miR-6958-3p
Bcas1	5	mmu-miR-134-3p, mmu-miR-188-3p, mmu-miR-337-3p, mmu-miR-3084-5p, mmu-miR-6958-3p
Bend4	5	mmu-miR-376a-5p, mmu-miR-381-5p, mmu-miR-511-3p, mmu-miR-1198-3p, mmu-miR-6958-3p
Bhlhe41	5	mmu-miR-200b/c-3p, mmu-miR-337-3p, mmu-miR-499-5p, mmu-miR-511-3p, mmu-miR-6958-3p
Bmpr1a	5	mmu-miR-154-5p, mmu-miR-188-3p, mmu-miR-511-3p, mmu-miR-3084-5p, mmu-miR-6958-3p
Brsk2	5	mmu-miR-188-3p, mmu-miR-337-3p, mmu-miR-381-5p, mmu-miR-511-3p, mmu-miR-6958-3p
Btbd10	5	mmu-miR-30b-5p, mmu-miR-134-3p, mmu-miR-188-3p, mmu-miR-337-3p, mmu-miR-6958-3p
C10orf71	5	mmu-miR-134-3p, mmu-miR-188-3p, mmu-miR-337-3p, mmu-miR-3084-5p, mmu-miR-6958-3p
C17orf72	5	mmu-miR-134-3p, mmu-miR-188-3p, mmu-miR-337-3p, mmu-miR-1198-3p, mmu-miR-3084-5p
C17orf82	5	mmu-miR-188-3p, mmu-miR-337-3p, mmu-miR-384-3p, mmu-miR-3084-5p, mmu-miR-6958-3p
C1orf21	5	mmu-miR-188-3p, mmu-miR-337-3p, mmu-miR-433-5p, mmu-miR-3084-5p, mmu-miR-6958-3p
C2orf15	5	mmu-miR-188-3p, mmu-miR-337-3p, mmu-miR-376a-5p, mmu-miR-3084-5p, mmu-miR-6958-3p
C2orf72	5	mmu-miR-134-3p, mmu-miR-188-3p, mmu-miR-337-3p, mmu-miR-511-3p, mmu-miR-3084-5p
C3orf70	5	mmu-miR-188-3p, mmu-miR-337-3p, mmu-miR-384-3p, mmu-miR-1198-3p, mmu-miR-3084-5p
C5orf63	5	mmu-miR-188-3p, mmu-miR-376a-5p, mmu-miR-381-5p, mmu-miR-511-3p, mmu-miR-3084-5p
Ca12	5	mmu-miR-337-3p, mmu-miR-376a-5p, mmu-miR-1198-3p, mmu-miR-3084-5p, mmu-miR-6958-3p
Ca5b	5	mmu-miR-188-3p, mmu-miR-337-3p, mmu-miR-337-5p, mmu-miR-511-3p, mmu-miR-3084-5p
Cacnb4	5	mmu-miR-337-3p, mmu-miR-433-5p, mmu-miR-511-3p, mmu-miR-3084-5p, mmu-miR-6958-3p
Calcr	5	mmu-miR-134-3p, mmu-miR-337-3p, mmu-miR-384-3p, mmu-miR-511-3p, mmu-miR-3084-5p
Calu	5	mmu-miR-30b-5p, mmu-miR-200b/c-3p, mmu-miR-511-3p, mmu-miR-3084-5p, mmu-miR-6958-3p
Camk1d	5	mmu-miR-134-3p, mmu-miR-337-3p, mmu-miR-337-5p, mmu-miR-3084-5p, mmu-miR-6958-3p
Camk2g	5	mmu-miR-134-3p, mmu-miR-154-5p, mmu-miR-188-3p, mmu-miR-337-3p, mmu-miR-6958-3p
Casc4	5	mmu-miR-337-3p, mmu-miR-433-5p, mmu-miR-511-3p, mmu-miR-1198-3p, mmu-miR-3084-5p
Cask	5	mmu-miR-188-3p, mmu-miR-200b/c-3p, mmu-miR-337-3p, mmu-miR-433-5p, mmu-miR-6958-3p
Cbx6	5	mmu-miR-188-3p, mmu-miR-337-3p, mmu-miR-376a-5p, mmu-miR-1198-3p, mmu-miR-6958-3p
Ccdc113	5	mmu-miR-134-3p, mmu-miR-433-5p, mmu-miR-511-3p, mmu-miR-1198-3p, mmu-miR-6958-3p
Ccdc50	5	mmu-miR-188-3p, mmu-miR-337-3p, mmu-miR-381-5p, mmu-miR-1198-3p, mmu-miR-6958-3p
Ccdc93	5	mmu-miR-337-3p, mmu-miR-376a-5p, mmu-miR-433-5p, mmu-miR-511-3p, mmu-miR-6958-3p
Ccl22	5	mmu-miR-188-3p, mmu-miR-337-3p, mmu-miR-337-5p, mmu-miR-3084-5p, mmu-miR-6958-3p
Ccnt1	5	mmu-miR-188-3p, mmu-miR-376a-5p, mmu-miR-381-5p, mmu-miR-384-3p, mmu-miR-3084-5p
Ccnyl1	5	mmu-miR-188-3p, mmu-miR-200b/c-3p, mmu-miR-337-3p, mmu-miR-376a-5p, mmu-miR-384-3p
Cd93	5	mmu-miR-134-3p, mmu-miR-188-3p, mmu-miR-384-3p, mmu-miR-511-3p, mmu-miR-3084-5p
Cdc42ep4	5	mmu-miR-134-3p, mmu-miR-188-3p, mmu-miR-376a-5p, mmu-miR-381-5p, mmu-miR-6958-3p
Cdh11	5	mmu-miR-200b/c-3p, mmu-miR-376a-5p, mmu-miR-381-5p, mmu-miR-511-3p, mmu-miR-3084-5p
Cds2	5	mmu-miR-134-3p, mmu-miR-188-3p, mmu-miR-337-3p, mmu-miR-433-5p, mmu-miR-6958-3p
Cenpo	5	mmu-miR-134-3p, mmu-miR-337-5p, mmu-miR-381-5p, mmu-miR-3084-5p, mmu-miR-6958-3p
Cep72	5	mmu-miR-188-3p, mmu-miR-337-3p, mmu-miR-433-5p, mmu-miR-511-3p, mmu-miR-1198-3p
Cep85l	5	mmu-miR-30b-5p, mmu-miR-337-3p, mmu-miR-376a-5p, mmu-miR-511-3p, mmu-miR-6958-3p
Cfl2	5	mmu-miR-30b-5p, mmu-miR-200b/c-3p, mmu-miR-499-5p, mmu-miR-511-3p, mmu-miR-1198-3p
Chd7	5	mmu-miR-188-3p, mmu-miR-337-3p, mmu-miR-511-3p, mmu-miR-3084-5p, mmu-miR-6958-3p
Chrdl1	5	mmu-miR-134-3p, mmu-miR-188-3p, mmu-miR-337-3p, mmu-miR-1198-3p, mmu-miR-3084-5p
Cited2	5	mmu-miR-200b/c-3p, mmu-miR-337-3p, mmu-miR-433-5p, mmu-miR-1198-3p, mmu-miR-3084-5p
Clcn3	5	mmu-miR-337-3p, mmu-miR-337-5p, mmu-miR-511-3p, mmu-miR-1198-3p, mmu-miR-3084-5p
Cldn1	5	mmu-miR-134-3p, mmu-miR-337-3p, mmu-miR-376a-5p, mmu-miR-3084-5p, mmu-miR-6958-3p
Clic4	5	mmu-miR-134-3p, mmu-miR-188-3p, mmu-miR-200b/c-3p, mmu-miR-376a-5p, mmu-miR-6958-3p
Clmn	5	mmu-miR-337-3p, mmu-miR-381-5p, mmu-miR-1198-3p, mmu-miR-3084-5p, mmu-miR-6958-3p
Clock	5	mmu-miR-188-3p, mmu-miR-337-3p, mmu-miR-384-3p, mmu-miR-511-3p, mmu-miR-3084-5p
Cnot6l	5	mmu-miR-134-3p, mmu-miR-337-5p, mmu-miR-499-5p, mmu-miR-1198-3p, mmu-miR-6958-3p
Cnp	5	mmu-miR-337-3p, mmu-miR-511-3p, mmu-miR-1198-3p, mmu-miR-3084-5p, mmu-miR-6958-3p
Cntnap2	5	mmu-miR-188-3p, mmu-miR-337-5p, mmu-miR-499-5p, mmu-miR-3084-5p, mmu-miR-6958-3p
Col19a1	5	mmu-miR-188-3p, mmu-miR-337-3p, mmu-miR-376a-5p, mmu-miR-499-5p, mmu-miR-6958-3p
Col23a1	5	mmu-miR-337-3p, mmu-miR-337-5p, mmu-miR-511-3p, mmu-miR-3084-5p, mmu-miR-6958-3p
Col4a3	5	mmu-miR-200b/c-3p, mmu-miR-337-3p, mmu-miR-499-5p, mmu-miR-511-3p, mmu-miR-6958-3p
Col4a3bp	5	mmu-miR-188-3p, mmu-miR-200b/c-3p, mmu-miR-376a-5p, mmu-miR-511-3p, mmu-miR-3084-5p
Colq	5	mmu-miR-188-3p, mmu-miR-376a-5p, mmu-miR-499-5p, mmu-miR-3084-5p, mmu-miR-6958-3p
Cpd	5	mmu-miR-200b/c-3p, mmu-miR-376a-5p, mmu-miR-384-3p, mmu-miR-1198-3p, mmu-miR-3084-5p
Cpm	5	mmu-miR-188-3p, mmu-miR-337-3p, mmu-miR-337-5p, mmu-miR-511-3p, mmu-miR-3084-5p
Creb5	5	mmu-miR-188-3p, mmu-miR-200b/c-3p, mmu-miR-337-3p, mmu-miR-376a-5p, mmu-miR-3084-5p
Crebzf	5	mmu-miR-134-3p, mmu-miR-188-3p, mmu-miR-384-3p, mmu-miR-511-3p, mmu-miR-6958-3p
Csmd2	5	mmu-miR-134-3p, mmu-miR-188-3p, mmu-miR-376a-5p, mmu-miR-3084-5p, mmu-miR-6958-3p
Csnk1g1	5	mmu-miR-188-3p, mmu-miR-200b/c-3p, mmu-miR-433-5p, mmu-miR-3084-5p, mmu-miR-6958-3p
Csrnp1	5	mmu-miR-188-3p, mmu-miR-337-3p, mmu-miR-381-5p, mmu-miR-1198-3p, mmu-miR-6958-3p
Ctnnd2	5	mmu-miR-34a-5p, mmu-miR-200b/c-3p, mmu-miR-337-5p, mmu-miR-511-3p, mmu-miR-6958-3p
Cxxc4	5	mmu-miR-376a-5p, mmu-miR-511-3p, mmu-miR-1198-3p, mmu-miR-3084-5p, mmu-miR-6958-3p
Cyb561d1	5	mmu-miR-188-3p, mmu-miR-337-5p, mmu-miR-381-5p, mmu-miR-3084-5p, mmu-miR-6958-3p
Cybrd1	5	mmu-miR-188-3p, mmu-miR-337-3p, mmu-miR-511-3p, mmu-miR-3084-5p, mmu-miR-6958-3p
Cyth4	5	mmu-miR-134-3p, mmu-miR-188-3p, mmu-miR-337-3p, mmu-miR-376a-5p, mmu-miR-6958-3p
Dbnl	5	mmu-miR-134-3p, mmu-miR-188-3p, mmu-miR-337-3p, mmu-miR-433-5p, mmu-miR-6958-3p
Dcun1d1	5	mmu-miR-30b-5p, mmu-miR-200b/c-3p, mmu-miR-511-3p, mmu-miR-3084-5p, mmu-miR-6958-3p
Dennd2d	5	mmu-miR-188-3p, mmu-miR-376a-5p, mmu-miR-1198-3p, mmu-miR-3084-5p, mmu-miR-6958-3p
Dennd5b	5	mmu-miR-188-3p, mmu-miR-200b/c-3p, mmu-miR-337-3p, mmu-miR-376a-5p, mmu-miR-3084-5p
Dgke	5	mmu-miR-337-5p, mmu-miR-376a-5p, mmu-miR-511-3p, mmu-miR-1198-3p, mmu-miR-6958-3p
Dip2b	5	mmu-miR-30b-5p, mmu-miR-188-3p, mmu-miR-511-3p, mmu-miR-3084-5p, mmu-miR-6958-3p
Dlgap2	5	mmu-miR-134-3p, mmu-miR-188-3p, mmu-miR-381-5p, mmu-miR-3084-5p, mmu-miR-6958-3p
Dlk1	5	mmu-miR-188-3p, mmu-miR-337-3p, mmu-miR-433-5p, mmu-miR-511-3p, mmu-miR-6958-3p
Dnajb2	5	mmu-miR-188-3p, mmu-miR-337-3p, mmu-miR-499-5p, mmu-miR-1198-3p, mmu-miR-6958-3p
Dnlz	5	mmu-miR-188-3p, mmu-miR-337-3p, mmu-miR-433-5p, mmu-miR-3084-5p, mmu-miR-6958-3p
Dpf2	5	mmu-miR-376a-5p, mmu-miR-381-5p, mmu-miR-1198-3p, mmu-miR-3084-5p, mmu-miR-6958-3p
Dync1li2	5	mmu-miR-188-3p, mmu-miR-337-3p, mmu-miR-511-3p, mmu-miR-3084-5p, mmu-miR-6958-3p
E2f3	5	mmu-miR-188-3p, mmu-miR-200b/c-3p, mmu-miR-511-3p, mmu-miR-3084-5p, mmu-miR-6958-3p
Eea1	5	mmu-miR-337-3p, mmu-miR-433-5p, mmu-miR-499-5p, mmu-miR-511-3p, mmu-miR-3084-5p
Efnb2	5	mmu-miR-188-3p, mmu-miR-200b/c-3p, mmu-miR-376a-5p, mmu-miR-511-3p, mmu-miR-3084-5p
Egr3	5	mmu-miR-200b/c-3p, mmu-miR-337-3p, mmu-miR-511-3p, mmu-miR-3084-5p, mmu-miR-6958-3p
Ehd3	5	mmu-miR-188-3p, mmu-miR-337-3p, mmu-miR-511-3p, mmu-miR-3084-5p, mmu-miR-6958-3p
Ehf	5	mmu-miR-188-3p, mmu-miR-376a-5p, mmu-miR-1198-3p, mmu-miR-3084-5p, mmu-miR-6958-3p
Eif1ax	5	mmu-miR-188-3p, mmu-miR-337-3p, mmu-miR-381-5p, mmu-miR-511-3p, mmu-miR-3084-5p
Eif3j	5	mmu-miR-134-3p, mmu-miR-188-3p, mmu-miR-200b/c-3p, mmu-miR-499-5p, mmu-miR-3084-5p
Elavl1	5	mmu-miR-134-3p, mmu-miR-337-3p, mmu-miR-511-3p, mmu-miR-3084-5p, mmu-miR-6958-3p
Elavl3	5	mmu-miR-188-3p, mmu-miR-337-3p, mmu-miR-381-5p, mmu-miR-433-5p, mmu-miR-3084-5p
Ell2	5	mmu-miR-188-3p, mmu-miR-200b/c-3p, mmu-miR-337-3p, mmu-miR-511-3p, mmu-miR-3084-5p
Elmod2	5	mmu-miR-30b-5p, mmu-miR-188-3p, mmu-miR-200b/c-3p, mmu-miR-3084-5p, mmu-miR-6958-3p
Elovl6	5	mmu-miR-188-3p, mmu-miR-337-3p, mmu-miR-376a-5p, mmu-miR-511-3p, mmu-miR-3084-5p
Eml6	5	mmu-miR-134-3p, mmu-miR-188-3p, mmu-miR-337-5p, mmu-miR-511-3p, mmu-miR-3084-5p
Entpd1	5	mmu-miR-188-3p, mmu-miR-200b/c-3p, mmu-miR-511-3p, mmu-miR-3084-5p, mmu-miR-6958-3p
Epha4	5	mmu-miR-337-3p, mmu-miR-337-5p, mmu-miR-376a-5p, mmu-miR-511-3p, mmu-miR-3084-5p
Eps8	5	mmu-miR-134-3p, mmu-miR-200b/c-3p, mmu-miR-337-3p, mmu-miR-511-3p, mmu-miR-3084-5p
Ets1	5	mmu-miR-134-3p, mmu-miR-200b/c-3p, mmu-miR-337-3p, mmu-miR-499-5p, mmu-miR-6958-3p
Etv5	5	mmu-miR-134-3p, mmu-miR-188-3p, mmu-miR-200b/c-3p, mmu-miR-337-3p, mmu-miR-1198-3p
Etv6	5	mmu-miR-188-3p, mmu-miR-337-3p, mmu-miR-511-3p, mmu-miR-3084-5p, mmu-miR-6958-3p
Exoc7	5	mmu-miR-134-3p, mmu-miR-188-3p, mmu-miR-337-3p, mmu-miR-376a-5p, mmu-miR-1198-3p
Fam107b	5	mmu-miR-134-3p, mmu-miR-200b/c-3p, mmu-miR-337-3p, mmu-miR-1198-3p, mmu-miR-6958-3p
Fam126b	5	mmu-miR-337-3p, mmu-miR-376a-5p, mmu-miR-1198-3p, mmu-miR-3084-5p, mmu-miR-6958-3p
Fam134b	5	mmu-miR-188-3p, mmu-miR-376a-5p, mmu-miR-384-3p, mmu-miR-433-5p, mmu-miR-1198-3p
Fam155a	5	mmu-miR-134-3p, mmu-miR-188-3p, mmu-miR-337-3p, mmu-miR-337-5p, mmu-miR-511-3p
Fam160b1	5	mmu-miR-30b-5p, mmu-miR-134-3p, mmu-miR-337-3p, mmu-miR-3084-5p, mmu-miR-6958-3p
Fam174b	5	mmu-miR-134-3p, mmu-miR-188-3p, mmu-miR-337-3p, mmu-miR-433-5p, mmu-miR-6958-3p
Fam178a	5	mmu-miR-30b-5p, mmu-miR-188-3p, mmu-miR-200b/c-3p, mmu-miR-376a-5p, mmu-miR-3084-5p
Fam199x	5	mmu-miR-188-3p, mmu-miR-337-3p, mmu-miR-376a-5p, mmu-miR-499-5p, mmu-miR-3084-5p
Fam73b	5	mmu-miR-188-3p, mmu-miR-337-3p, mmu-miR-511-3p, mmu-miR-3084-5p, mmu-miR-6958-3p
Fat3	5	mmu-miR-134-3p, mmu-miR-188-3p, mmu-miR-200b/c-3p, mmu-miR-337-3p, mmu-miR-6958-3p
Fgd6	5	mmu-miR-30b-5p, mmu-miR-34a-5p, mmu-miR-134-3p, mmu-miR-511-3p, mmu-miR-3084-5p
Fibcd1	5	mmu-miR-188-3p, mmu-miR-337-3p, mmu-miR-511-3p, mmu-miR-1198-3p, mmu-miR-6958-3p
Fktn	5	mmu-miR-134-3p, mmu-miR-188-3p, mmu-miR-337-3p, mmu-miR-376a-5p, mmu-miR-3084-5p
Flvcr1	5	mmu-miR-30b-5p, mmu-miR-134-3p, mmu-miR-511-3p, mmu-miR-1198-3p, mmu-miR-6958-3p
Fnbp1	5	mmu-miR-134-3p, mmu-miR-188-3p, mmu-miR-1198-3p, mmu-miR-3084-5p, mmu-miR-6958-3p
Foxf1	5	mmu-miR-200b/c-3p, mmu-miR-337-5p, mmu-miR-511-3p, mmu-miR-3084-5p, mmu-miR-6958-3p
Foxp2	5	mmu-miR-134-3p, mmu-miR-154-5p, mmu-miR-337-3p, mmu-miR-499-5p, mmu-miR-3084-5p
Frk	5	mmu-miR-30b-5p, mmu-miR-34a-5p, mmu-miR-511-3p, mmu-miR-3084-5p, mmu-miR-6958-3p
Fsd2	5	mmu-miR-134-3p, mmu-miR-188-3p, mmu-miR-376a-5p, mmu-miR-433-5p, mmu-miR-6958-3p
Fstl4	5	mmu-miR-154-5p, mmu-miR-200b/c-3p, mmu-miR-376a-5p, mmu-miR-511-3p, mmu-miR-3084-5p
G3bp1	5	mmu-miR-134-3p, mmu-miR-337-3p, mmu-miR-337-5p, mmu-miR-3084-5p, mmu-miR-6958-3p
Gabrp	5	mmu-miR-188-3p, mmu-miR-337-5p, mmu-miR-511-3p, mmu-miR-1198-3p, mmu-miR-3084-5p
Gabrq	5	mmu-miR-188-3p, mmu-miR-337-3p, mmu-miR-376a-5p, mmu-miR-511-3p, mmu-miR-1198-3p
Garem	5	mmu-miR-30b-5p, mmu-miR-134-3p, mmu-miR-337-3p, mmu-miR-511-3p, mmu-miR-6958-3p
Gcnt4	5	mmu-miR-134-3p, mmu-miR-188-3p, mmu-miR-381-5p, mmu-miR-3084-5p, mmu-miR-6958-3p
Gda	5	mmu-miR-30b-5p, mmu-miR-188-3p, mmu-miR-376a-5p, mmu-miR-511-3p, mmu-miR-3084-5p
Ghr	5	mmu-miR-188-3p, mmu-miR-433-5p, mmu-miR-511-3p, mmu-miR-3084-5p, mmu-miR-6958-3p
Glyctk	5	mmu-miR-337-3p, mmu-miR-433-5p, mmu-miR-1198-3p, mmu-miR-3084-5p, mmu-miR-6958-3p
Gmps	5	mmu-miR-188-3p, mmu-miR-337-3p, mmu-miR-376a-5p, mmu-miR-511-3p, mmu-miR-3084-5p
Gns	5	mmu-miR-188-3p, mmu-miR-337-3p, mmu-miR-511-3p, mmu-miR-3084-5p, mmu-miR-6958-3p
Golga7b	5	mmu-miR-188-3p, mmu-miR-337-3p, mmu-miR-337-5p, mmu-miR-511-3p, mmu-miR-3084-5p
Gosr1	5	mmu-miR-337-3p, mmu-miR-337-5p, mmu-miR-511-3p, mmu-miR-1198-3p, mmu-miR-6958-3p
Gpr107	5	mmu-miR-188-3p, mmu-miR-381-5p, mmu-miR-433-5p, mmu-miR-3084-5p, mmu-miR-6958-3p
Gpr173	5	mmu-miR-134-3p, mmu-miR-200b/c-3p, mmu-miR-337-3p, mmu-miR-511-3p, mmu-miR-6958-3p
Gpr37	5	mmu-miR-188-3p, mmu-miR-376a-5p, mmu-miR-511-3p, mmu-miR-1198-3p, mmu-miR-3084-5p
Gpr37l1	5	mmu-miR-134-3p, mmu-miR-188-3p, mmu-miR-337-3p, mmu-miR-376a-5p, mmu-miR-6958-3p
Gpx8	5	mmu-miR-188-3p, mmu-miR-381-5p, mmu-miR-511-3p, mmu-miR-3084-5p, mmu-miR-6958-3p
Greb1l	5	mmu-miR-188-3p, mmu-miR-200b/c-3p, mmu-miR-337-3p, mmu-miR-511-3p, mmu-miR-3084-5p
Grem2	5	mmu-miR-134-3p, mmu-miR-188-3p, mmu-miR-200b/c-3p, mmu-miR-3084-5p, mmu-miR-6958-3p
Gspt1	5	mmu-miR-188-3p, mmu-miR-337-3p, mmu-miR-511-3p, mmu-miR-3084-5p, mmu-miR-6958-3p
Gstm4	5	mmu-miR-134-3p, mmu-miR-188-3p, mmu-miR-337-3p, mmu-miR-3084-5p, mmu-miR-6958-3p
Gucy1a2	5	mmu-miR-188-3p, mmu-miR-337-3p, mmu-miR-376a-5p, mmu-miR-511-3p, mmu-miR-3084-5p
Gxylt1	5	mmu-miR-30b-5p, mmu-miR-376a-5p, mmu-miR-499-5p, mmu-miR-511-3p, mmu-miR-6958-3p
Hebp2	5	mmu-miR-188-3p, mmu-miR-433-5p, mmu-miR-511-3p, mmu-miR-1198-3p, mmu-miR-3084-5p
Hecw1	5	mmu-miR-134-3p, mmu-miR-337-3p, mmu-miR-376a-5p, mmu-miR-511-3p, mmu-miR-3084-5p
Hecw2	5	mmu-miR-188-3p, mmu-miR-200b/c-3p, mmu-miR-337-3p, mmu-miR-3084-5p, mmu-miR-6958-3p
Hemk1	5	mmu-miR-134-3p, mmu-miR-188-3p, mmu-miR-337-3p, mmu-miR-3084-5p, mmu-miR-6958-3p
Hmbox1	5	mmu-miR-134-3p, mmu-miR-200b/c-3p, mmu-miR-337-3p, mmu-miR-376a-5p, mmu-miR-1198-3p
Hoxa9	5	mmu-miR-337-3p, mmu-miR-376a-5p, mmu-miR-1198-3p, mmu-miR-3084-5p, mmu-miR-6958-3p
Hoxc12	5	mmu-miR-188-3p, mmu-miR-337-3p, mmu-miR-376a-5p, mmu-miR-511-3p, mmu-miR-1198-3p
Hs2st1	5	mmu-miR-200b/c-3p, mmu-miR-337-3p, mmu-miR-376a-5p, mmu-miR-511-3p, mmu-miR-1198-3p
Hsd17b12	5	mmu-miR-337-3p, mmu-miR-376a-5p, mmu-miR-511-3p, mmu-miR-1198-3p, mmu-miR-6958-3p
Hspb3	5	mmu-miR-188-3p, mmu-miR-337-3p, mmu-miR-1198-3p, mmu-miR-3084-5p, mmu-miR-6958-3p
Ick	5	mmu-miR-188-3p, mmu-miR-200b/c-3p, mmu-miR-337-5p, mmu-miR-1198-3p, mmu-miR-6958-3p
Ifnlr1	5	mmu-miR-188-3p, mmu-miR-337-3p, mmu-miR-376a-5p, mmu-miR-511-3p, mmu-miR-6958-3p
Igf1r	5	mmu-miR-337-3p, mmu-miR-433-5p, mmu-miR-511-3p, mmu-miR-1198-3p, mmu-miR-6958-3p
Igf2bp1	5	mmu-miR-188-3p, mmu-miR-337-3p, mmu-miR-376a-5p, mmu-miR-511-3p, mmu-miR-6958-3p
Il1rap	5	mmu-miR-337-3p, mmu-miR-376a-5p, mmu-miR-511-3p, mmu-miR-3084-5p, mmu-miR-6958-3p
Il2ra	5	mmu-miR-134-3p, mmu-miR-337-3p, mmu-miR-337-5p, mmu-miR-511-3p, mmu-miR-1198-3p
Il6r	5	mmu-miR-134-3p, mmu-miR-337-3p, mmu-miR-433-5p, mmu-miR-511-3p, mmu-miR-6958-3p
Impg1	5	mmu-miR-134-3p, mmu-miR-337-3p, mmu-miR-376a-5p, mmu-miR-511-3p, mmu-miR-6958-3p
Iqsec2	5	mmu-miR-188-3p, mmu-miR-200b/c-3p, mmu-miR-337-3p, mmu-miR-511-3p, mmu-miR-6958-3p
Irgq	5	mmu-miR-188-3p, mmu-miR-337-3p, mmu-miR-511-3p, mmu-miR-3084-5p, mmu-miR-6958-3p
Isl2	5	mmu-miR-188-3p, mmu-miR-337-3p, mmu-miR-376a-5p, mmu-miR-381-5p, mmu-miR-511-3p
Itch	5	mmu-miR-134-3p, mmu-miR-337-3p, mmu-miR-376a-5p, mmu-miR-511-3p, mmu-miR-6958-3p
Jakmip2	5	mmu-miR-134-3p, mmu-miR-200b/c-3p, mmu-miR-376a-5p, mmu-miR-3084-5p, mmu-miR-6958-3p
Jakmip3	5	mmu-miR-188-3p, mmu-miR-200b/c-3p, mmu-miR-511-3p, mmu-miR-3084-5p, mmu-miR-6958-3p
Kcnj10	5	mmu-miR-337-3p, mmu-miR-376a-5p, mmu-miR-381-5p, mmu-miR-433-5p, mmu-miR-1198-3p
Kcnk5	5	mmu-miR-188-3p, mmu-miR-337-3p, mmu-miR-1198-3p, mmu-miR-3084-5p, mmu-miR-6958-3p
Kiaa0141	5	mmu-miR-134-3p, mmu-miR-499-5p, mmu-miR-511-3p, mmu-miR-1198-3p, mmu-miR-6958-3p
Kiaa0355	5	mmu-miR-188-3p, mmu-miR-200b/c-3p, mmu-miR-337-3p, mmu-miR-511-3p, mmu-miR-6958-3p
Kiaa1211	5	mmu-miR-30b-5p, mmu-miR-188-3p, mmu-miR-376a-5p, mmu-miR-511-3p, mmu-miR-6958-3p
Kiaa1524	5	mmu-miR-337-3p, mmu-miR-376a-5p, mmu-miR-511-3p, mmu-miR-1198-3p, mmu-miR-3084-5p
Kiaa1644	5	mmu-miR-134-3p, mmu-miR-188-3p, mmu-miR-337-3p, mmu-miR-1198-3p, mmu-miR-6958-3p
Kif21b	5	mmu-miR-188-3p, mmu-miR-200b/c-3p, mmu-miR-337-3p, mmu-miR-376a-5p, mmu-miR-6958-3p
Kif3b	5	mmu-miR-134-3p, mmu-miR-376a-5p, mmu-miR-433-5p, mmu-miR-511-3p, mmu-miR-6958-3p
Kirrel3	5	mmu-miR-188-3p, mmu-miR-337-3p, mmu-miR-433-5p, mmu-miR-3084-5p, mmu-miR-6958-3p
Klf8	5	mmu-miR-134-3p, mmu-miR-376a-5p, mmu-miR-511-3p, mmu-miR-3084-5p, mmu-miR-6958-3p
Klf9	5	mmu-miR-200b/c-3p, mmu-miR-337-5p, mmu-miR-376a-5p, mmu-miR-511-3p, mmu-miR-6958-3p
Klhdc10	5	mmu-miR-188-3p, mmu-miR-337-3p, mmu-miR-376a-5p, mmu-miR-3084-5p, mmu-miR-6958-3p
Klhl5	5	mmu-miR-134-3p, mmu-miR-337-3p, mmu-miR-511-3p, mmu-miR-1198-3p, mmu-miR-6958-3p
Klhl9	5	mmu-miR-188-3p, mmu-miR-337-3p, mmu-miR-376a-5p, mmu-miR-511-3p, mmu-miR-1198-3p
Kmt2a	5	mmu-miR-134-3p, mmu-miR-188-3p, mmu-miR-337-3p, mmu-miR-511-3p, mmu-miR-6958-3p
Ky	5	mmu-miR-134-3p, mmu-miR-188-3p, mmu-miR-337-3p, mmu-miR-3084-5p, mmu-miR-6958-3p
Larp1	5	mmu-miR-188-3p, mmu-miR-337-3p, mmu-miR-433-5p, mmu-miR-1198-3p, mmu-miR-3084-5p
Lats2	5	mmu-miR-30b-5p, mmu-miR-188-3p, mmu-miR-337-3p, mmu-miR-376a-5p, mmu-miR-511-3p
Lcor	5	mmu-miR-200b/c-3p, mmu-miR-384-3p, mmu-miR-499-5p, mmu-miR-511-3p, mmu-miR-3084-5p
Lcorl	5	mmu-miR-188-3p, mmu-miR-337-5p, mmu-miR-376a-5p, mmu-miR-3084-5p, mmu-miR-6958-3p
Letmd1	5	mmu-miR-188-3p, mmu-miR-337-3p, mmu-miR-381-5p, mmu-miR-3084-5p, mmu-miR-6958-3p
Lhx9	5	mmu-miR-200b/c-3p, mmu-miR-376a-5p, mmu-miR-381-5p, mmu-miR-511-3p, mmu-miR-3084-5p
Lif	5	mmu-miR-188-3p, mmu-miR-337-3p, mmu-miR-433-5p, mmu-miR-1198-3p, mmu-miR-3084-5p
Lifr	5	mmu-miR-337-3p, mmu-miR-511-3p, mmu-miR-1198-3p, mmu-miR-3084-5p, mmu-miR-6958-3p
Lig3	5	mmu-miR-188-3p, mmu-miR-511-3p, mmu-miR-1198-3p, mmu-miR-3084-5p, mmu-miR-6958-3p
Lmx1b	5	mmu-miR-134-3p, mmu-miR-188-3p, mmu-miR-337-3p, mmu-miR-3084-5p, mmu-miR-6958-3p
Lpgat1	5	mmu-miR-30b-5p, mmu-miR-188-3p, mmu-miR-337-3p, mmu-miR-1198-3p, mmu-miR-6958-3p
Lphn2	5	mmu-miR-188-3p, mmu-miR-337-3p, mmu-miR-337-5p, mmu-miR-3084-5p, mmu-miR-6958-3p
Lpin2	5	mmu-miR-134-3p, mmu-miR-200b/c-3p, mmu-miR-337-3p, mmu-miR-3084-5p, mmu-miR-6958-3p
Lrch1	5	mmu-miR-188-3p, mmu-miR-200b/c-3p, mmu-miR-337-3p, mmu-miR-376a-5p, mmu-miR-3084-5p
Lrp10	5	mmu-miR-134-3p, mmu-miR-188-3p, mmu-miR-337-3p, mmu-miR-3084-5p, mmu-miR-6958-3p
Lrrc14	5	mmu-miR-188-3p, mmu-miR-337-3p, mmu-miR-381-5p, mmu-miR-433-5p, mmu-miR-6958-3p
Lrrc15	5	mmu-miR-337-3p, mmu-miR-511-3p, mmu-miR-1198-3p, mmu-miR-3084-5p, mmu-miR-6958-3p
Lyrm4	5	mmu-miR-134-3p, mmu-miR-188-3p, mmu-miR-337-3p, mmu-miR-376a-5p, mmu-miR-6958-3p
Man1a2	5	mmu-miR-30b-5p, mmu-miR-188-3p, mmu-miR-337-3p, mmu-miR-376a-5p, mmu-miR-3084-5p
Man1c1	5	mmu-miR-337-3p, mmu-miR-376a-5p, mmu-miR-381-5p, mmu-miR-511-3p, mmu-miR-6958-3p
Map2k6	5	mmu-miR-188-3p, mmu-miR-337-3p, mmu-miR-337-5p, mmu-miR-376a-5p, mmu-miR-3084-5p
Map3k9	5	mmu-miR-134-3p, mmu-miR-188-3p, mmu-miR-337-3p, mmu-miR-3084-5p, mmu-miR-6958-3p
Map4k4	5	mmu-miR-200b/c-3p, mmu-miR-337-3p, mmu-miR-433-5p, mmu-miR-511-3p, mmu-miR-6958-3p
Map7	5	mmu-miR-188-3p, mmu-miR-337-3p, mmu-miR-376a-5p, mmu-miR-1198-3p, mmu-miR-3084-5p
2020-03-01	5	mmu-miR-134-3p, mmu-miR-337-3p, mmu-miR-511-3p, mmu-miR-3084-5p, mmu-miR-6958-3p
Marcks	5	mmu-miR-30b-5p, mmu-miR-200b/c-3p, mmu-miR-499-5p, mmu-miR-511-3p, mmu-miR-6958-3p
Matr3	5	mmu-miR-30b-5p, mmu-miR-200b/c-3p, mmu-miR-337-3p, mmu-miR-511-3p, mmu-miR-3084-5p
Mbd5	5	mmu-miR-188-3p, mmu-miR-200b/c-3p, mmu-miR-337-3p, mmu-miR-376a-5p, mmu-miR-511-3p
Mbnl1	5	mmu-miR-200b/c-3p, mmu-miR-337-3p, mmu-miR-511-3p, mmu-miR-3084-5p, mmu-miR-6958-3p
Mcur1	5	mmu-miR-134-3p, mmu-miR-188-3p, mmu-miR-433-5p, mmu-miR-3084-5p, mmu-miR-6958-3p
Mdga1	5	mmu-miR-337-3p, mmu-miR-381-5p, mmu-miR-1198-3p, mmu-miR-3084-5p, mmu-miR-6958-3p
Med1	5	mmu-miR-188-3p, mmu-miR-200b/c-3p, mmu-miR-337-3p, mmu-miR-376a-5p, mmu-miR-384-3p
Med12l	5	mmu-miR-30b-5p, mmu-miR-188-3p, mmu-miR-337-3p, mmu-miR-337-5p, mmu-miR-6958-3p
Med13	5	mmu-miR-188-3p, mmu-miR-200b/c-3p, mmu-miR-499-5p, mmu-miR-511-3p, mmu-miR-3084-5p
Med13l	5	mmu-miR-188-3p, mmu-miR-337-5p, mmu-miR-433-5p, mmu-miR-3084-5p, mmu-miR-6958-3p
Mef2d	5	mmu-miR-188-3p, mmu-miR-337-3p, mmu-miR-376a-5p, mmu-miR-511-3p, mmu-miR-3084-5p
Mettl8	5	mmu-miR-188-3p, mmu-miR-337-3p, mmu-miR-376a-5p, mmu-miR-511-3p, mmu-miR-3084-5p
Mex3a	5	mmu-miR-134-3p, mmu-miR-188-3p, mmu-miR-200b/c-3p, mmu-miR-1198-3p, mmu-miR-3084-5p
Mfsd9	5	mmu-miR-134-3p, mmu-miR-337-3p, mmu-miR-381-5p, mmu-miR-511-3p, mmu-miR-3084-5p
Mgat5	5	mmu-miR-337-3p, mmu-miR-376a-5p, mmu-miR-511-3p, mmu-miR-1198-3p, mmu-miR-3084-5p
Mgrn1	5	mmu-miR-188-3p, mmu-miR-337-3p, mmu-miR-337-5p, mmu-miR-376a-5p, mmu-miR-6958-3p
Mib1	5	mmu-miR-188-3p, mmu-miR-337-3p, mmu-miR-511-3p, mmu-miR-1198-3p, mmu-miR-3084-5p
Mical3	5	mmu-miR-134-3p, mmu-miR-188-3p, mmu-miR-337-3p, mmu-miR-511-3p, mmu-miR-3084-5p
Mid2	5	mmu-miR-30b-5p, mmu-miR-188-3p, mmu-miR-376a-5p, mmu-miR-1198-3p, mmu-miR-3084-5p
Mocs1	5	mmu-miR-134-3p, mmu-miR-188-3p, mmu-miR-200b/c-3p, mmu-miR-3084-5p, mmu-miR-6958-3p
Mpp6	5	mmu-miR-134-3p, mmu-miR-188-3p, mmu-miR-337-3p, mmu-miR-337-5p, mmu-miR-433-5p
Mre11a	5	mmu-miR-337-3p, mmu-miR-376a-5p, mmu-miR-384-3p, mmu-miR-1198-3p, mmu-miR-6958-3p
Mrpl30	5	mmu-miR-188-3p, mmu-miR-337-3p, mmu-miR-376a-5p, mmu-miR-3084-5p, mmu-miR-6958-3p
Mrps23	5	mmu-miR-134-3p, mmu-miR-188-3p, mmu-miR-337-3p, mmu-miR-337-5p, mmu-miR-1198-3p
Mrrf	5	mmu-miR-134-3p, mmu-miR-188-3p, mmu-miR-337-3p, mmu-miR-3084-5p, mmu-miR-6958-3p
Msantd3	5	mmu-miR-188-3p, mmu-miR-337-3p, mmu-miR-511-3p, mmu-miR-3084-5p, mmu-miR-6958-3p
Mta3	5	mmu-miR-188-3p, mmu-miR-337-3p, mmu-miR-381-5p, mmu-miR-511-3p, mmu-miR-6958-3p
Mtdh	5	mmu-miR-188-3p, mmu-miR-337-3p, mmu-miR-376a-5p, mmu-miR-384-3p, mmu-miR-6958-3p
Mtf2	5	mmu-miR-188-3p, mmu-miR-200b/c-3p, mmu-miR-1198-3p, mmu-miR-3084-5p, mmu-miR-6958-3p
Mtss1l	5	mmu-miR-188-3p, mmu-miR-200b/c-3p, mmu-miR-337-3p, mmu-miR-381-5p, mmu-miR-6958-3p
Mtx3	5	mmu-miR-134-3p, mmu-miR-337-3p, mmu-miR-376a-5p, mmu-miR-3084-5p, mmu-miR-6958-3p
Mxd1	5	mmu-miR-188-3p, mmu-miR-337-3p, mmu-miR-511-3p, mmu-miR-3084-5p, mmu-miR-6958-3p
Mybl1	5	mmu-miR-188-3p, mmu-miR-200b/c-3p, mmu-miR-337-3p, mmu-miR-511-3p, mmu-miR-6958-3p
Myd88	5	mmu-miR-134-3p, mmu-miR-337-3p, mmu-miR-376a-5p, mmu-miR-381-5p, mmu-miR-6958-3p
Myo9a	5	mmu-miR-188-3p, mmu-miR-200b/c-3p, mmu-miR-511-3p, mmu-miR-3084-5p, mmu-miR-6958-3p
Mysm1	5	mmu-miR-337-3p, mmu-miR-376a-5p, mmu-miR-511-3p, mmu-miR-3084-5p, mmu-miR-6958-3p
Ndor1	5	mmu-miR-188-3p, mmu-miR-337-3p, mmu-miR-376a-5p, mmu-miR-3084-5p, mmu-miR-6958-3p
Nedd4	5	mmu-miR-30b-5p, mmu-miR-188-3p, mmu-miR-337-3p, mmu-miR-3084-5p, mmu-miR-6958-3p
Nipsnap3b	5	mmu-miR-134-3p, mmu-miR-337-3p, mmu-miR-376a-5p, mmu-miR-3084-5p, mmu-miR-6958-3p
Nlgn1	5	mmu-miR-188-3p, mmu-miR-376a-5p, mmu-miR-511-3p, mmu-miR-3084-5p, mmu-miR-6958-3p
Nlk	5	mmu-miR-188-3p, mmu-miR-337-3p, mmu-miR-384-3p, mmu-miR-499-5p, mmu-miR-6958-3p
Nop9	5	mmu-miR-188-3p, mmu-miR-337-3p, mmu-miR-376a-5p, mmu-miR-511-3p, mmu-miR-6958-3p
Notch2	5	mmu-miR-134-3p, mmu-miR-188-3p, mmu-miR-337-3p, mmu-miR-511-3p, mmu-miR-3084-5p
Npas3	5	mmu-miR-337-5p, mmu-miR-511-3p, mmu-miR-1198-3p, mmu-miR-3084-5p, mmu-miR-6958-3p
Npffr1	5	mmu-miR-188-3p, mmu-miR-433-5p, mmu-miR-511-3p, mmu-miR-1198-3p, mmu-miR-3084-5p
Nphp3	5	mmu-miR-337-3p, mmu-miR-376a-5p, mmu-miR-381-5p, mmu-miR-3084-5p, mmu-miR-6958-3p
Npr3	5	mmu-miR-188-3p, mmu-miR-337-3p, mmu-miR-376a-5p, mmu-miR-3084-5p, mmu-miR-6958-3p
Nrk	5	mmu-miR-188-3p, mmu-miR-337-5p, mmu-miR-376a-5p, mmu-miR-511-3p, mmu-miR-6958-3p
Nrxn3	5	mmu-miR-134-3p, mmu-miR-188-3p, mmu-miR-376a-5p, mmu-miR-511-3p, mmu-miR-6958-3p
Nudcd2	5	mmu-miR-188-3p, mmu-miR-337-3p, mmu-miR-1198-3p, mmu-miR-3084-5p, mmu-miR-6958-3p
Nudt3	5	mmu-miR-134-3p, mmu-miR-188-3p, mmu-miR-337-3p, mmu-miR-433-5p, mmu-miR-6958-3p
Nup62cl	5	mmu-miR-134-3p, mmu-miR-337-3p, mmu-miR-376a-5p, mmu-miR-511-3p, mmu-miR-6958-3p
Obfc1	5	mmu-miR-188-3p, mmu-miR-376a-5p, mmu-miR-511-3p, mmu-miR-1198-3p, mmu-miR-6958-3p
Olfm1	5	mmu-miR-134-3p, mmu-miR-188-3p, mmu-miR-337-5p, mmu-miR-511-3p, mmu-miR-6958-3p
Omd	5	mmu-miR-134-3p, mmu-miR-188-3p, mmu-miR-376a-5p, mmu-miR-511-3p, mmu-miR-6958-3p
Opcml	5	mmu-miR-337-3p, mmu-miR-376a-5p, mmu-miR-511-3p, mmu-miR-3084-5p, mmu-miR-6958-3p
P2ry1	5	mmu-miR-337-3p, mmu-miR-376a-5p, mmu-miR-511-3p, mmu-miR-3084-5p, mmu-miR-6958-3p
Pacs2	5	mmu-miR-188-3p, mmu-miR-337-3p, mmu-miR-499-5p, mmu-miR-1198-3p, mmu-miR-3084-5p
Pak2	5	mmu-miR-188-3p, mmu-miR-337-3p, mmu-miR-376a-5p, mmu-miR-511-3p, mmu-miR-3084-5p
Pan3	5	mmu-miR-188-3p, mmu-miR-200b/c-3p, mmu-miR-337-3p, mmu-miR-3084-5p, mmu-miR-6958-3p
Pank3	5	mmu-miR-337-3p, mmu-miR-511-3p, mmu-miR-1198-3p, mmu-miR-3084-5p, mmu-miR-6958-3p
Papd5	5	mmu-miR-30b-5p, mmu-miR-188-3p, mmu-miR-384-3p, mmu-miR-3084-5p, mmu-miR-6958-3p
Papolg	5	mmu-miR-188-3p, mmu-miR-337-3p, mmu-miR-376a-5p, mmu-miR-3084-5p, mmu-miR-6958-3p
Paqr8	5	mmu-miR-188-3p, mmu-miR-337-3p, mmu-miR-337-5p, mmu-miR-433-5p, mmu-miR-6958-3p
Parp11	5	mmu-miR-188-3p, mmu-miR-337-3p, mmu-miR-433-5p, mmu-miR-511-3p, mmu-miR-3084-5p
Parvb	5	mmu-miR-134-3p, mmu-miR-188-3p, mmu-miR-337-3p, mmu-miR-381-5p, mmu-miR-3084-5p
Pax5	5	mmu-miR-188-3p, mmu-miR-337-3p, mmu-miR-433-5p, mmu-miR-511-3p, mmu-miR-3084-5p
Pcdhb16	5	mmu-miR-337-3p, mmu-miR-337-5p, mmu-miR-511-3p, mmu-miR-3084-5p, mmu-miR-6958-3p
Pcnp	5	mmu-miR-188-3p, mmu-miR-200b/c-3p, mmu-miR-337-3p, mmu-miR-1198-3p, mmu-miR-3084-5p
Pcnx	5	mmu-miR-188-3p, mmu-miR-200b/c-3p, mmu-miR-1198-3p, mmu-miR-3084-5p, mmu-miR-6958-3p
Pcsk9	5	mmu-miR-188-3p, mmu-miR-337-3p, mmu-miR-376a-5p, mmu-miR-511-3p, mmu-miR-6958-3p
Pcyt1a	5	mmu-miR-188-3p, mmu-miR-337-3p, mmu-miR-376a-5p, mmu-miR-3084-5p, mmu-miR-6958-3p
Pde3a	5	mmu-miR-376a-5p, mmu-miR-433-5p, mmu-miR-511-3p, mmu-miR-3084-5p, mmu-miR-6958-3p
Pde7a	5	mmu-miR-188-3p, mmu-miR-337-5p, mmu-miR-511-3p, mmu-miR-3084-5p, mmu-miR-6958-3p
Pde8b	5	mmu-miR-188-3p, mmu-miR-337-3p, mmu-miR-376a-5p, mmu-miR-3084-5p, mmu-miR-6958-3p
Pdp1	5	mmu-miR-376a-5p, mmu-miR-433-5p, mmu-miR-511-3p, mmu-miR-1198-3p, mmu-miR-6958-3p
Pdzd8	5	mmu-miR-134-3p, mmu-miR-188-3p, mmu-miR-376a-5p, mmu-miR-511-3p, mmu-miR-3084-5p
Pelo	5	mmu-miR-134-3p, mmu-miR-188-3p, mmu-miR-337-3p, mmu-miR-376a-5p, mmu-miR-6958-3p
Pex19	5	mmu-miR-188-3p, mmu-miR-337-3p, mmu-miR-511-3p, mmu-miR-1198-3p, mmu-miR-6958-3p
Pex5l	5	mmu-miR-154-5p, mmu-miR-337-3p, mmu-miR-511-3p, mmu-miR-1198-3p, mmu-miR-3084-5p
Pfkfb2	5	mmu-miR-134-3p, mmu-miR-188-3p, mmu-miR-337-3p, mmu-miR-376a-5p, mmu-miR-3084-5p
Phb2	5	mmu-miR-188-3p, mmu-miR-200b/c-3p, mmu-miR-337-3p, mmu-miR-3084-5p, mmu-miR-6958-3p
Phf12	5	mmu-miR-134-3p, mmu-miR-200b/c-3p, mmu-miR-337-3p, mmu-miR-511-3p, mmu-miR-3084-5p
Phf6	5	mmu-miR-134-3p, mmu-miR-200b/c-3p, mmu-miR-376a-5p, mmu-miR-511-3p, mmu-miR-3084-5p
Phtf2	5	mmu-miR-30b-5p, mmu-miR-200b/c-3p, mmu-miR-337-3p, mmu-miR-1198-3p, mmu-miR-6958-3p
Pias2	5	mmu-miR-188-3p, mmu-miR-376a-5p, mmu-miR-381-5p, mmu-miR-1198-3p, mmu-miR-6958-3p
Pigp	5	mmu-miR-188-3p, mmu-miR-433-5p, mmu-miR-511-3p, mmu-miR-3084-5p, mmu-miR-6958-3p
Pik3cb	5	mmu-miR-188-3p, mmu-miR-200b/c-3p, mmu-miR-337-3p, mmu-miR-3084-5p, mmu-miR-6958-3p
Pik3r3	5	mmu-miR-188-3p, mmu-miR-337-3p, mmu-miR-376a-5p, mmu-miR-381-5p, mmu-miR-1198-3p
Pikfyve	5	mmu-miR-200b/c-3p, mmu-miR-337-3p, mmu-miR-511-3p, mmu-miR-3084-5p, mmu-miR-6958-3p
Pip4k2a	5	mmu-miR-30b-5p, mmu-miR-134-3p, mmu-miR-511-3p, mmu-miR-3084-5p, mmu-miR-6958-3p
Pkp1	5	mmu-miR-134-3p, mmu-miR-188-3p, mmu-miR-337-3p, mmu-miR-376a-5p, mmu-miR-6958-3p
Plekho1	5	mmu-miR-188-3p, mmu-miR-337-3p, mmu-miR-376a-5p, mmu-miR-1198-3p, mmu-miR-6958-3p
Poc1b-galnt4	5	mmu-miR-337-3p, mmu-miR-381-5p, mmu-miR-433-5p, mmu-miR-3084-5p, mmu-miR-6958-3p
Pp13439	5	mmu-miR-188-3p, mmu-miR-337-3p, mmu-miR-376a-5p, mmu-miR-511-3p, mmu-miR-6958-3p
Ppapdc1a	5	mmu-miR-188-3p, mmu-miR-376a-5p, mmu-miR-511-3p, mmu-miR-1198-3p, mmu-miR-6958-3p
Ppm1a	5	mmu-miR-188-3p, mmu-miR-376a-5p, mmu-miR-381-5p, mmu-miR-3084-5p, mmu-miR-6958-3p
Ppm1f	5	mmu-miR-188-3p, mmu-miR-337-3p, mmu-miR-381-5p, mmu-miR-3084-5p, mmu-miR-6958-3p
Ppm1l	5	mmu-miR-337-5p, mmu-miR-433-5p, mmu-miR-511-3p, mmu-miR-3084-5p, mmu-miR-6958-3p
Ppp2r1b	5	mmu-miR-30b-5p, mmu-miR-188-3p, mmu-miR-337-3p, mmu-miR-511-3p, mmu-miR-3084-5p
Ppp2r5e	5	mmu-miR-200b/c-3p, mmu-miR-337-3p, mmu-miR-511-3p, mmu-miR-3084-5p, mmu-miR-6958-3p
Ppp6r3	5	mmu-miR-134-3p, mmu-miR-200b/c-3p, mmu-miR-337-3p, mmu-miR-381-5p, mmu-miR-6958-3p
Prdm10	5	mmu-miR-376a-5p, mmu-miR-381-5p, mmu-miR-511-3p, mmu-miR-1198-3p, mmu-miR-3084-5p
Prickle2	5	mmu-miR-188-3p, mmu-miR-433-5p, mmu-miR-511-3p, mmu-miR-1198-3p, mmu-miR-6958-3p
Prkcb	5	mmu-miR-188-3p, mmu-miR-337-3p, mmu-miR-337-5p, mmu-miR-511-3p, mmu-miR-6958-3p
Prkg1	5	mmu-miR-188-3p, mmu-miR-200b/c-3p, mmu-miR-337-3p, mmu-miR-511-3p, mmu-miR-6958-3p
Prlr	5	mmu-miR-376a-5p, mmu-miR-381-5p, mmu-miR-511-3p, mmu-miR-3084-5p, mmu-miR-6958-3p
Prpf4b	5	mmu-miR-134-3p, mmu-miR-188-3p, mmu-miR-337-3p, mmu-miR-3084-5p, mmu-miR-6958-3p
Prr5l	5	mmu-miR-337-3p, mmu-miR-376a-5p, mmu-miR-511-3p, mmu-miR-3084-5p, mmu-miR-6958-3p
Psen1	5	mmu-miR-134-3p, mmu-miR-188-3p, mmu-miR-337-3p, mmu-miR-1198-3p, mmu-miR-6958-3p
Psme3	5	mmu-miR-30b-5p, mmu-miR-188-3p, mmu-miR-337-3p, mmu-miR-511-3p, mmu-miR-6958-3p
Psmg4	5	mmu-miR-188-3p, mmu-miR-337-3p, mmu-miR-376a-5p, mmu-miR-3084-5p, mmu-miR-6958-3p
Ptchd1	5	mmu-miR-134-3p, mmu-miR-188-3p, mmu-miR-376a-5p, mmu-miR-511-3p, mmu-miR-3084-5p
Ptplb	5	mmu-miR-134-3p, mmu-miR-188-3p, mmu-miR-337-3p, mmu-miR-381-5p, mmu-miR-6958-3p
Ptpn21	5	mmu-miR-188-3p, mmu-miR-200b/c-3p, mmu-miR-337-3p, mmu-miR-433-5p, mmu-miR-3084-5p
Purg	5	mmu-miR-188-3p, mmu-miR-337-3p, mmu-miR-511-3p, mmu-miR-1198-3p, mmu-miR-3084-5p
Pvrl1	5	mmu-miR-34a-5p, mmu-miR-200b/c-3p, mmu-miR-337-3p, mmu-miR-511-3p, mmu-miR-6958-3p
Pxmp4	5	mmu-miR-337-3p, mmu-miR-376a-5p, mmu-miR-381-5p, mmu-miR-3084-5p, mmu-miR-6958-3p
Rab7a	5	mmu-miR-188-3p, mmu-miR-200b/c-3p, mmu-miR-511-3p, mmu-miR-3084-5p, mmu-miR-6958-3p
Ralgps1	5	mmu-miR-134-3p, mmu-miR-188-3p, mmu-miR-337-3p, mmu-miR-337-5p, mmu-miR-6958-3p
Ranbp10	5	mmu-miR-34a-5p, mmu-miR-134-3p, mmu-miR-200b/c-3p, mmu-miR-511-3p, mmu-miR-6958-3p
Rbfox2	5	mmu-miR-200b/c-3p, mmu-miR-337-3p, mmu-miR-381-5p, mmu-miR-511-3p, mmu-miR-6958-3p
Rbl1	5	mmu-miR-188-3p, mmu-miR-337-3p, mmu-miR-376a-5p, mmu-miR-511-3p, mmu-miR-6958-3p
Rbm12b	5	mmu-miR-134-3p, mmu-miR-337-3p, mmu-miR-511-3p, mmu-miR-3084-5p, mmu-miR-6958-3p
Rbm23	5	mmu-miR-134-3p, mmu-miR-188-3p, mmu-miR-337-3p, mmu-miR-3084-5p, mmu-miR-6958-3p
Rbm28	5	mmu-miR-337-3p, mmu-miR-511-3p, mmu-miR-1198-3p, mmu-miR-3084-5p, mmu-miR-6958-3p
Rbms3	5	mmu-miR-337-3p, mmu-miR-511-3p, mmu-miR-1198-3p, mmu-miR-3084-5p, mmu-miR-6958-3p
Reep5	5	mmu-miR-134-3p, mmu-miR-188-3p, mmu-miR-337-3p, mmu-miR-337-5p, mmu-miR-6958-3p
Reps2	5	mmu-miR-188-3p, mmu-miR-337-3p, mmu-miR-376a-5p, mmu-miR-1198-3p, mmu-miR-6958-3p
Rgag4	5	mmu-miR-188-3p, mmu-miR-337-3p, mmu-miR-381-5p, mmu-miR-511-3p, mmu-miR-6958-3p
Rgs17	5	mmu-miR-134-3p, mmu-miR-188-3p, mmu-miR-337-3p, mmu-miR-511-3p, mmu-miR-3084-5p
Rictor	5	mmu-miR-134-3p, mmu-miR-188-3p, mmu-miR-376a-5p, mmu-miR-511-3p, mmu-miR-6958-3p
Rims2	5	mmu-miR-188-3p, mmu-miR-200b/c-3p, mmu-miR-376a-5p, mmu-miR-511-3p, mmu-miR-3084-5p
Rims3	5	mmu-miR-200b/c-3p, mmu-miR-337-3p, mmu-miR-376a-5p, mmu-miR-511-3p, mmu-miR-6958-3p
Rims4	5	mmu-miR-134-3p, mmu-miR-188-3p, mmu-miR-337-3p, mmu-miR-384-3p, mmu-miR-6958-3p
Rnd2	5	mmu-miR-134-3p, mmu-miR-188-3p, mmu-miR-337-3p, mmu-miR-1198-3p, mmu-miR-6958-3p
Rnf11	5	mmu-miR-154-5p, mmu-miR-200b/c-3p, mmu-miR-384-3p, mmu-miR-511-3p, mmu-miR-6958-3p
Rnf115	5	mmu-miR-188-3p, mmu-miR-337-3p, mmu-miR-511-3p, mmu-miR-1198-3p, mmu-miR-3084-5p
Rnf150	5	mmu-miR-188-3p, mmu-miR-376a-5p, mmu-miR-433-5p, mmu-miR-1198-3p, mmu-miR-3084-5p
Rp1-170o19.20	5	mmu-miR-337-3p, mmu-miR-376a-5p, mmu-miR-1198-3p, mmu-miR-3084-5p, mmu-miR-6958-3p
Rpgrip1l	5	mmu-miR-188-3p, mmu-miR-337-3p, mmu-miR-376a-5p, mmu-miR-511-3p, mmu-miR-3084-5p
Rps6ka6	5	mmu-miR-188-3p, mmu-miR-200b/c-3p, mmu-miR-511-3p, mmu-miR-3084-5p, mmu-miR-6958-3p
Rps6kl1	5	mmu-miR-188-3p, mmu-miR-376a-5p, mmu-miR-381-5p, mmu-miR-433-5p, mmu-miR-3084-5p
Rrp15	5	mmu-miR-188-3p, mmu-miR-337-3p, mmu-miR-511-3p, mmu-miR-1198-3p, mmu-miR-6958-3p
Rsf1	5	mmu-miR-188-3p, mmu-miR-337-3p, mmu-miR-376a-5p, mmu-miR-1198-3p, mmu-miR-3084-5p
Samd4a	5	mmu-miR-30b-5p, mmu-miR-188-3p, mmu-miR-337-3p, mmu-miR-1198-3p, mmu-miR-6958-3p
Samd5	5	mmu-miR-188-3p, mmu-miR-376a-5p, mmu-miR-511-3p, mmu-miR-3084-5p, mmu-miR-6958-3p
Sbno1	5	mmu-miR-188-3p, mmu-miR-376a-5p, mmu-miR-511-3p, mmu-miR-1198-3p, mmu-miR-6958-3p
Scd	5	mmu-miR-134-3p, mmu-miR-188-3p, mmu-miR-200b/c-3p, mmu-miR-337-3p, mmu-miR-376a-5p
Scml4	5	mmu-miR-188-3p, mmu-miR-337-3p, mmu-miR-381-5p, mmu-miR-1198-3p, mmu-miR-6958-3p
Scn1a	5	mmu-miR-30b-5p, mmu-miR-200b/c-3p, mmu-miR-511-3p, mmu-miR-3084-5p, mmu-miR-6958-3p
Scn2b	5	mmu-miR-134-3p, mmu-miR-188-3p, mmu-miR-499-5p, mmu-miR-511-3p, mmu-miR-3084-5p
Scn4b	5	mmu-miR-134-3p, mmu-miR-188-3p, mmu-miR-337-3p, mmu-miR-3084-5p, mmu-miR-6958-3p
Scoc	5	mmu-miR-134-3p, mmu-miR-188-3p, mmu-miR-337-3p, mmu-miR-3084-5p, mmu-miR-6958-3p
Sdc1	5	mmu-miR-188-3p, mmu-miR-337-5p, mmu-miR-376a-5p, mmu-miR-381-5p, mmu-miR-6958-3p
Sdk2	5	mmu-miR-30b-5p, mmu-miR-188-3p, mmu-miR-200b/c-3p, mmu-miR-381-5p, mmu-miR-6958-3p
Sec24d	5	mmu-miR-188-3p, mmu-miR-337-3p, mmu-miR-511-3p, mmu-miR-3084-5p, mmu-miR-6958-3p
Sema4f	5	mmu-miR-34a-5p, mmu-miR-154-5p, mmu-miR-188-3p, mmu-miR-337-3p, mmu-miR-1198-3p
Sema6d	5	mmu-miR-134-3p, mmu-miR-200b/c-3p, mmu-miR-337-3p, mmu-miR-511-3p, mmu-miR-3084-5p
Senp5	5	mmu-miR-134-3p, mmu-miR-376a-5p, mmu-miR-1198-3p, mmu-miR-3084-5p, mmu-miR-6958-3p
Sephs1	5	mmu-miR-200b/c-3p, mmu-miR-376a-5p, mmu-miR-511-3p, mmu-miR-3084-5p, mmu-miR-6958-3p
2020-09-09	5	mmu-miR-188-3p, mmu-miR-337-3p, mmu-miR-376a-5p, mmu-miR-1198-3p, mmu-miR-6958-3p
Sf3b3	5	mmu-miR-188-3p, mmu-miR-337-3p, mmu-miR-376a-5p, mmu-miR-511-3p, mmu-miR-1198-3p
Shc3	5	mmu-miR-188-3p, mmu-miR-337-3p, mmu-miR-511-3p, mmu-miR-3084-5p, mmu-miR-6958-3p
Shisa6	5	mmu-miR-337-3p, mmu-miR-376a-5p, mmu-miR-499-5p, mmu-miR-1198-3p, mmu-miR-6958-3p
Sik2	5	mmu-miR-188-3p, mmu-miR-200b/c-3p, mmu-miR-337-3p, mmu-miR-376a-5p, mmu-miR-6958-3p
Six4	5	mmu-miR-30b-5p, mmu-miR-188-3p, mmu-miR-337-5p, mmu-miR-384-3p, mmu-miR-6958-3p
Ski	5	mmu-miR-188-3p, mmu-miR-337-3p, mmu-miR-337-5p, mmu-miR-381-5p, mmu-miR-511-3p
Skp2	5	mmu-miR-30b-5p, mmu-miR-337-3p, mmu-miR-376a-5p, mmu-miR-511-3p, mmu-miR-3084-5p
Slc16a3	5	mmu-miR-188-3p, mmu-miR-337-3p, mmu-miR-337-5p, mmu-miR-511-3p, mmu-miR-6958-3p
Slc23a2	5	mmu-miR-134-3p, mmu-miR-188-3p, mmu-miR-337-3p, mmu-miR-376a-5p, mmu-miR-6958-3p
Slc2a12	5	mmu-miR-134-3p, mmu-miR-188-3p, mmu-miR-337-3p, mmu-miR-376a-5p, mmu-miR-3084-5p
Slc30a1	5	mmu-miR-188-3p, mmu-miR-337-3p, mmu-miR-376a-5p, mmu-miR-511-3p, mmu-miR-3084-5p
Slc35f1	5	mmu-miR-188-3p, mmu-miR-376a-5p, mmu-miR-384-3p, mmu-miR-511-3p, mmu-miR-1198-3p
Slc39a14	5	mmu-miR-134-3p, mmu-miR-200b/c-3p, mmu-miR-337-3p, mmu-miR-1198-3p, mmu-miR-3084-5p
Slc41a1	5	mmu-miR-134-3p, mmu-miR-499-5p, mmu-miR-511-3p, mmu-miR-3084-5p, mmu-miR-6958-3p
Slc6a4	5	mmu-miR-134-3p, mmu-miR-337-3p, mmu-miR-376a-5p, mmu-miR-433-5p, mmu-miR-1198-3p
Snd1	5	mmu-miR-134-3p, mmu-miR-188-3p, mmu-miR-511-3p, mmu-miR-3084-5p, mmu-miR-6958-3p
Snx2	5	mmu-miR-30b-5p, mmu-miR-337-3p, mmu-miR-499-5p, mmu-miR-511-3p, mmu-miR-3084-5p
Snx29	5	mmu-miR-30b-5p, mmu-miR-188-3p, mmu-miR-337-3p, mmu-miR-511-3p, mmu-miR-6958-3p
Soat1	5	mmu-miR-134-3p, mmu-miR-188-3p, mmu-miR-200b/c-3p, mmu-miR-337-3p, mmu-miR-3084-5p
Socs3	5	mmu-miR-30b-5p, mmu-miR-337-3p, mmu-miR-381-5p, mmu-miR-3084-5p, mmu-miR-6958-3p
Sorl1	5	mmu-miR-188-3p, mmu-miR-337-3p, mmu-miR-511-3p, mmu-miR-3084-5p, mmu-miR-6958-3p
Sox12	5	mmu-miR-188-3p, mmu-miR-200b/c-3p, mmu-miR-1198-3p, mmu-miR-3084-5p, mmu-miR-6958-3p
Sp2	5	mmu-miR-34a-5p, mmu-miR-188-3p, mmu-miR-433-5p, mmu-miR-511-3p, mmu-miR-6958-3p
Sp4	5	mmu-miR-30b-5p, mmu-miR-337-3p, mmu-miR-376a-5p, mmu-miR-3084-5p, mmu-miR-6958-3p
Spats2l	5	mmu-miR-188-3p, mmu-miR-200b/c-3p, mmu-miR-384-3p, mmu-miR-511-3p, mmu-miR-6958-3p
Sppl3	5	mmu-miR-337-3p, mmu-miR-381-5p, mmu-miR-511-3p, mmu-miR-3084-5p, mmu-miR-6958-3p
Sprn	5	mmu-miR-337-3p, mmu-miR-376a-5p, mmu-miR-1198-3p, mmu-miR-3084-5p, mmu-miR-6958-3p
Spry3	5	mmu-miR-134-3p, mmu-miR-188-3p, mmu-miR-376a-5p, mmu-miR-1198-3p, mmu-miR-3084-5p
Srek1ip1	5	mmu-miR-188-3p, mmu-miR-337-3p, mmu-miR-376a-5p, mmu-miR-511-3p, mmu-miR-3084-5p
Srgap1	5	mmu-miR-188-3p, mmu-miR-200b/c-3p, mmu-miR-337-3p, mmu-miR-337-5p, mmu-miR-1198-3p
Srl	5	mmu-miR-134-3p, mmu-miR-188-3p, mmu-miR-337-3p, mmu-miR-511-3p, mmu-miR-3084-5p
Srpk2	5	mmu-miR-376a-5p, mmu-miR-499-5p, mmu-miR-511-3p, mmu-miR-1198-3p, mmu-miR-6958-3p
Srsf10	5	mmu-miR-154-5p, mmu-miR-376a-5p, mmu-miR-511-3p, mmu-miR-3084-5p, mmu-miR-6958-3p
Ssbp2	5	mmu-miR-188-3p, mmu-miR-511-3p, mmu-miR-1198-3p, mmu-miR-3084-5p, mmu-miR-6958-3p
Ssx2ip	5	mmu-miR-30b-5p, mmu-miR-134-3p, mmu-miR-188-3p, mmu-miR-337-3p, mmu-miR-6958-3p
St6gal2	5	mmu-miR-188-3p, mmu-miR-376a-5p, mmu-miR-511-3p, mmu-miR-3084-5p, mmu-miR-6958-3p
Stk35	5	mmu-miR-30b-5p, mmu-miR-188-3p, mmu-miR-337-3p, mmu-miR-433-5p, mmu-miR-6958-3p
Strip2	5	mmu-miR-134-3p, mmu-miR-376a-5p, mmu-miR-511-3p, mmu-miR-3084-5p, mmu-miR-6958-3p
Stx16	5	mmu-miR-30b-5p, mmu-miR-511-3p, mmu-miR-1198-3p, mmu-miR-3084-5p, mmu-miR-6958-3p
Stx7	5	mmu-miR-188-3p, mmu-miR-376a-5p, mmu-miR-384-3p, mmu-miR-511-3p, mmu-miR-1198-3p
Sv2b	5	mmu-miR-134-3p, mmu-miR-188-3p, mmu-miR-511-3p, mmu-miR-3084-5p, mmu-miR-6958-3p
Swap70	5	mmu-miR-188-3p, mmu-miR-337-5p, mmu-miR-376a-5p, mmu-miR-511-3p, mmu-miR-6958-3p
Synj1	5	mmu-miR-134-3p, mmu-miR-188-3p, mmu-miR-200b/c-3p, mmu-miR-3084-5p, mmu-miR-6958-3p
Tada2b	5	mmu-miR-188-3p, mmu-miR-337-3p, mmu-miR-376a-5p, mmu-miR-1198-3p, mmu-miR-6958-3p
Tbl1xr1	5	mmu-miR-30b-5p, mmu-miR-337-5p, mmu-miR-381-5p, mmu-miR-511-3p, mmu-miR-6958-3p
Tead1	5	mmu-miR-200b/c-3p, mmu-miR-337-3p, mmu-miR-381-5p, mmu-miR-433-5p, mmu-miR-511-3p
Tef	5	mmu-miR-134-3p, mmu-miR-188-3p, mmu-miR-337-3p, mmu-miR-376a-5p, mmu-miR-6958-3p
Tenm1	5	mmu-miR-200b/c-3p, mmu-miR-337-3p, mmu-miR-381-5p, mmu-miR-384-3p, mmu-miR-6958-3p
Tet3	5	mmu-miR-154-5p, mmu-miR-188-3p, mmu-miR-376a-5p, mmu-miR-1198-3p, mmu-miR-3084-5p
Tfrc	5	mmu-miR-188-3p, mmu-miR-337-3p, mmu-miR-433-5p, mmu-miR-3084-5p, mmu-miR-6958-3p
Thap2	5	mmu-miR-188-3p, mmu-miR-381-5p, mmu-miR-511-3p, mmu-miR-3084-5p, mmu-miR-6958-3p
Thrb	5	mmu-miR-188-3p, mmu-miR-337-3p, mmu-miR-499-5p, mmu-miR-511-3p, mmu-miR-3084-5p
Thsd4	5	mmu-miR-34a-5p, mmu-miR-134-3p, mmu-miR-384-3p, mmu-miR-3084-5p, mmu-miR-6958-3p
Timm22	5	mmu-miR-134-3p, mmu-miR-337-5p, mmu-miR-376a-5p, mmu-miR-381-5p, mmu-miR-6958-3p
Timm9	5	mmu-miR-134-3p, mmu-miR-433-5p, mmu-miR-511-3p, mmu-miR-3084-5p, mmu-miR-6958-3p
Timp4	5	mmu-miR-188-3p, mmu-miR-337-3p, mmu-miR-376a-5p, mmu-miR-3084-5p, mmu-miR-6958-3p
Tm9sf3	5	mmu-miR-188-3p, mmu-miR-337-3p, mmu-miR-376a-5p, mmu-miR-3084-5p, mmu-miR-6958-3p
Tmem106b	5	mmu-miR-188-3p, mmu-miR-337-3p, mmu-miR-1198-3p, mmu-miR-3084-5p, mmu-miR-6958-3p
Tmem110	5	mmu-miR-30b-5p, mmu-miR-188-3p, mmu-miR-337-3p, mmu-miR-433-5p, mmu-miR-6958-3p
Tmem164	5	mmu-miR-188-3p, mmu-miR-337-3p, mmu-miR-511-3p, mmu-miR-3084-5p, mmu-miR-6958-3p
Tmem167a	5	mmu-miR-188-3p, mmu-miR-337-3p, mmu-miR-1198-3p, mmu-miR-3084-5p, mmu-miR-6958-3p
Tmem181	5	mmu-miR-30b-5p, mmu-miR-134-3p, mmu-miR-188-3p, mmu-miR-3084-5p, mmu-miR-6958-3p
Tmem196	5	mmu-miR-134-3p, mmu-miR-337-3p, mmu-miR-376a-5p, mmu-miR-511-3p, mmu-miR-1198-3p
Tmem215	5	mmu-miR-188-3p, mmu-miR-337-3p, mmu-miR-381-5p, mmu-miR-433-5p, mmu-miR-3084-5p
Tmem30b	5	mmu-miR-134-3p, mmu-miR-188-3p, mmu-miR-433-5p, mmu-miR-511-3p, mmu-miR-6958-3p
Tmem33	5	mmu-miR-188-3p, mmu-miR-337-3p, mmu-miR-511-3p, mmu-miR-3084-5p, mmu-miR-6958-3p
Tmem55a	5	mmu-miR-34a-5p, mmu-miR-154-5p, mmu-miR-188-3p, mmu-miR-511-3p, mmu-miR-3084-5p
Tmx4	5	mmu-miR-188-3p, mmu-miR-200b/c-3p, mmu-miR-337-3p, mmu-miR-1198-3p, mmu-miR-6958-3p
Tnfrsf21	5	mmu-miR-376a-5p, mmu-miR-433-5p, mmu-miR-511-3p, mmu-miR-3084-5p, mmu-miR-6958-3p
Tnni1	5	mmu-miR-337-3p, mmu-miR-511-3p, mmu-miR-1198-3p, mmu-miR-3084-5p, mmu-miR-6958-3p
Tnrc6a	5	mmu-miR-30b-5p, mmu-miR-188-3p, mmu-miR-433-5p, mmu-miR-3084-5p, mmu-miR-6958-3p
Tob2	5	mmu-miR-134-3p, mmu-miR-188-3p, mmu-miR-337-3p, mmu-miR-381-5p, mmu-miR-6958-3p
Tor1b	5	mmu-miR-188-3p, mmu-miR-337-3p, mmu-miR-337-5p, mmu-miR-511-3p, mmu-miR-6958-3p
Tprg1	5	mmu-miR-134-3p, mmu-miR-200b/c-3p, mmu-miR-1198-3p, mmu-miR-3084-5p, mmu-miR-6958-3p
Traf3ip2	5	mmu-miR-154-5p, mmu-miR-337-3p, mmu-miR-511-3p, mmu-miR-3084-5p, mmu-miR-6958-3p
Trdmt1	5	mmu-miR-337-3p, mmu-miR-511-3p, mmu-miR-1198-3p, mmu-miR-3084-5p, mmu-miR-6958-3p
Trhde	5	mmu-miR-376a-5p, mmu-miR-511-3p, mmu-miR-1198-3p, mmu-miR-3084-5p, mmu-miR-6958-3p
Trim25	5	mmu-miR-134-3p, mmu-miR-188-3p, mmu-miR-337-3p, mmu-miR-511-3p, mmu-miR-3084-5p
Trim44	5	mmu-miR-188-3p, mmu-miR-200b/c-3p, mmu-miR-337-3p, mmu-miR-511-3p, mmu-miR-3084-5p
Trip12	5	mmu-miR-30b-5p, mmu-miR-511-3p, mmu-miR-1198-3p, mmu-miR-3084-5p, mmu-miR-6958-3p
Trnp1	5	mmu-miR-134-3p, mmu-miR-188-3p, mmu-miR-337-3p, mmu-miR-433-5p, mmu-miR-6958-3p
Tshz2	5	mmu-miR-154-5p, mmu-miR-188-3p, mmu-miR-499-5p, mmu-miR-511-3p, mmu-miR-3084-5p
Tsku	5	mmu-miR-188-3p, mmu-miR-337-3p, mmu-miR-511-3p, mmu-miR-1198-3p, mmu-miR-6958-3p
Tspan12	5	mmu-miR-188-3p, mmu-miR-337-3p, mmu-miR-499-5p, mmu-miR-511-3p, mmu-miR-3084-5p
Tspan3	5	mmu-miR-337-3p, mmu-miR-337-5p, mmu-miR-499-5p, mmu-miR-1198-3p, mmu-miR-3084-5p
Ttbk2	5	mmu-miR-188-3p, mmu-miR-376a-5p, mmu-miR-1198-3p, mmu-miR-3084-5p, mmu-miR-6958-3p
Ttpa	5	mmu-miR-337-3p, mmu-miR-376a-5p, mmu-miR-433-5p, mmu-miR-3084-5p, mmu-miR-6958-3p
Tub	5	mmu-miR-134-3p, mmu-miR-337-3p, mmu-miR-1198-3p, mmu-miR-3084-5p, mmu-miR-6958-3p
Tulp4	5	mmu-miR-30b-5p, mmu-miR-188-3p, mmu-miR-337-3p, mmu-miR-511-3p, mmu-miR-6958-3p
Ubash3b	5	mmu-miR-188-3p, mmu-miR-337-3p, mmu-miR-376a-5p, mmu-miR-1198-3p, mmu-miR-6958-3p
Ube2h	5	mmu-miR-154-5p, mmu-miR-188-3p, mmu-miR-376a-5p, mmu-miR-3084-5p, mmu-miR-6958-3p
Ube2z	5	mmu-miR-134-3p, mmu-miR-188-3p, mmu-miR-337-3p, mmu-miR-3084-5p, mmu-miR-6958-3p
Ubr2	5	mmu-miR-188-3p, mmu-miR-337-3p, mmu-miR-1198-3p, mmu-miR-3084-5p, mmu-miR-6958-3p
Ubxn7	5	mmu-miR-188-3p, mmu-miR-200b/c-3p, mmu-miR-337-3p, mmu-miR-511-3p, mmu-miR-3084-5p
Uchl3	5	mmu-miR-134-3p, mmu-miR-337-3p, mmu-miR-376a-5p, mmu-miR-511-3p, mmu-miR-3084-5p
Uqcrb	5	mmu-miR-134-3p, mmu-miR-188-3p, mmu-miR-337-3p, mmu-miR-511-3p, mmu-miR-1198-3p
Urm1	5	mmu-miR-134-3p, mmu-miR-188-3p, mmu-miR-337-3p, mmu-miR-3084-5p, mmu-miR-6958-3p
Usp31	5	mmu-miR-188-3p, mmu-miR-200b/c-3p, mmu-miR-337-3p, mmu-miR-1198-3p, mmu-miR-6958-3p
Usp46	5	mmu-miR-134-3p, mmu-miR-188-3p, mmu-miR-200b/c-3p, mmu-miR-433-5p, mmu-miR-3084-5p
Vamp1	5	mmu-miR-188-3p, mmu-miR-337-3p, mmu-miR-381-5p, mmu-miR-3084-5p, mmu-miR-6958-3p
Vangl2	5	mmu-miR-188-3p, mmu-miR-337-3p, mmu-miR-381-5p, mmu-miR-433-5p, mmu-miR-6958-3p
Vash2	5	mmu-miR-134-3p, mmu-miR-200b/c-3p, mmu-miR-337-3p, mmu-miR-3084-5p, mmu-miR-6958-3p
Vcpip1	5	mmu-miR-200b/c-3p, mmu-miR-337-3p, mmu-miR-499-5p, mmu-miR-511-3p, mmu-miR-3084-5p
Vgll2	5	mmu-miR-337-3p, mmu-miR-376a-5p, mmu-miR-499-5p, mmu-miR-511-3p, mmu-miR-6958-3p
Vkorc1l1	5	mmu-miR-30b-5p, mmu-miR-188-3p, mmu-miR-200b/c-3p, mmu-miR-499-5p, mmu-miR-1198-3p
Vps13a	5	mmu-miR-134-3p, mmu-miR-511-3p, mmu-miR-1198-3p, mmu-miR-3084-5p, mmu-miR-6958-3p
Vwc2	5	mmu-miR-188-3p, mmu-miR-337-3p, mmu-miR-376a-5p, mmu-miR-1198-3p, mmu-miR-3084-5p
Wbp1l	5	mmu-miR-188-3p, mmu-miR-200b/c-3p, mmu-miR-337-3p, mmu-miR-511-3p, mmu-miR-6958-3p
Wdfy3	5	mmu-miR-188-3p, mmu-miR-200b/c-3p, mmu-miR-337-3p, mmu-miR-3084-5p, mmu-miR-6958-3p
Wdr7	5	mmu-miR-30b-5p, mmu-miR-134-3p, mmu-miR-511-3p, mmu-miR-3084-5p, mmu-miR-6958-3p
Wdr77	5	mmu-miR-188-3p, mmu-miR-337-3p, mmu-miR-376a-5p, mmu-miR-511-3p, mmu-miR-1198-3p
Wnt5a	5	mmu-miR-134-3p, mmu-miR-188-3p, mmu-miR-337-3p, mmu-miR-3084-5p, mmu-miR-6958-3p
Wwc2	5	mmu-miR-337-3p, mmu-miR-337-5p, mmu-miR-376a-5p, mmu-miR-3084-5p, mmu-miR-6958-3p
Wwtr1	5	mmu-miR-188-3p, mmu-miR-337-3p, mmu-miR-511-3p, mmu-miR-3084-5p, mmu-miR-6958-3p
Xkr6	5	mmu-miR-188-3p, mmu-miR-200b/c-3p, mmu-miR-376a-5p, mmu-miR-511-3p, mmu-miR-3084-5p
Xkr7	5	mmu-miR-188-3p, mmu-miR-337-3p, mmu-miR-376a-5p, mmu-miR-1198-3p, mmu-miR-6958-3p
Xpo5	5	mmu-miR-34a-5p, mmu-miR-188-3p, mmu-miR-337-3p, mmu-miR-381-5p, mmu-miR-6958-3p
Xrn1	5	mmu-miR-188-3p, mmu-miR-200b/c-3p, mmu-miR-337-3p, mmu-miR-433-5p, mmu-miR-3084-5p
Ythdf3	5	mmu-miR-337-3p, mmu-miR-511-3p, mmu-miR-1198-3p, mmu-miR-3084-5p, mmu-miR-6958-3p
Ywhag	5	mmu-miR-200b/c-3p, mmu-miR-337-3p, mmu-miR-337-5p, mmu-miR-1198-3p, mmu-miR-6958-3p
Zbtb33	5	mmu-miR-134-3p, mmu-miR-188-3p, mmu-miR-376a-5p, mmu-miR-511-3p, mmu-miR-6958-3p
Zbtb34	5	mmu-miR-188-3p, mmu-miR-511-3p, mmu-miR-1198-3p, mmu-miR-3084-5p, mmu-miR-6958-3p
Zbtb37	5	mmu-miR-188-3p, mmu-miR-337-3p, mmu-miR-511-3p, mmu-miR-3084-5p, mmu-miR-6958-3p
Zdhhc18	5	mmu-miR-188-3p, mmu-miR-337-3p, mmu-miR-337-5p, mmu-miR-381-5p, mmu-miR-6958-3p
Zdhhc20	5	mmu-miR-30b-5p, mmu-miR-200b/c-3p, mmu-miR-337-3p, mmu-miR-511-3p, mmu-miR-6958-3p
Zdhhc22	5	mmu-miR-188-3p, mmu-miR-337-5p, mmu-miR-376a-5p, mmu-miR-1198-3p, mmu-miR-6958-3p
Zmym2	5	mmu-miR-134-3p, mmu-miR-188-3p, mmu-miR-376a-5p, mmu-miR-1198-3p, mmu-miR-3084-5p
Znf324	5	mmu-miR-134-3p, mmu-miR-188-3p, mmu-miR-376a-5p, mmu-miR-3084-5p, mmu-miR-6958-3p
Znf451	5	mmu-miR-337-3p, mmu-miR-511-3p, mmu-miR-1198-3p, mmu-miR-3084-5p, mmu-miR-6958-3p
Znf518b	5	mmu-miR-200b/c-3p, mmu-miR-337-3p, mmu-miR-376a-5p, mmu-miR-499-5p, mmu-miR-511-3p
Znf597	5	mmu-miR-200b/c-3p, mmu-miR-376a-5p, mmu-miR-1198-3p, mmu-miR-3084-5p, mmu-miR-6958-3p
Znf609	5	mmu-miR-134-3p, mmu-miR-188-3p, mmu-miR-337-3p, mmu-miR-1198-3p, mmu-miR-3084-5p
Znf629	5	mmu-miR-134-3p, mmu-miR-188-3p, mmu-miR-337-3p, mmu-miR-384-3p, mmu-miR-433-5p
Znf704	5	mmu-miR-188-3p, mmu-miR-200b/c-3p, mmu-miR-337-3p, mmu-miR-1198-3p, mmu-miR-6958-3p
Znf706	5	mmu-miR-381-5p, mmu-miR-433-5p, mmu-miR-1198-3p, mmu-miR-3084-5p, mmu-miR-6958-3p
Znf746	5	mmu-miR-30b-5p, mmu-miR-337-3p, mmu-miR-433-5p, mmu-miR-511-3p, mmu-miR-6958-3p
Znrf3	5	mmu-miR-134-3p, mmu-miR-188-3p, mmu-miR-511-3p, mmu-miR-3084-5p, mmu-miR-6958-3p
Zyg11b	5	mmu-miR-188-3p, mmu-miR-376a-5p, mmu-miR-511-3p, mmu-miR-1198-3p, mmu-miR-3084-5p
Abcb11	4	mmu-miR-134-3p, mmu-miR-337-3p, mmu-miR-1198-3p, mmu-miR-6958-3p
Abcc9	4	mmu-miR-188-3p, mmu-miR-337-3p, mmu-miR-376a-5p, mmu-miR-511-3p
Abcd3	4	mmu-miR-188-3p, mmu-miR-433-5p, mmu-miR-1198-3p, mmu-miR-3084-5p
Abcg1	4	mmu-miR-188-3p, mmu-miR-337-3p, mmu-miR-384-3p, mmu-miR-6958-3p
Abcg8	4	mmu-miR-134-3p, mmu-miR-337-3p, mmu-miR-1198-3p, mmu-miR-6958-3p
Abhd13	4	mmu-miR-188-3p, mmu-miR-337-3p, mmu-miR-381-5p, mmu-miR-511-3p
Abhd15	4	mmu-miR-134-3p, mmu-miR-188-3p, mmu-miR-376a-5p, mmu-miR-6958-3p
Abhd17c	4	mmu-miR-188-3p, mmu-miR-337-3p, mmu-miR-3084-5p, mmu-miR-6958-3p
Abhd2	4	mmu-miR-134-3p, mmu-miR-337-3p, mmu-miR-433-5p, mmu-miR-6958-3p
Ablim3	4	mmu-miR-134-3p, mmu-miR-337-5p, mmu-miR-376a-5p, mmu-miR-6958-3p
Abr	4	mmu-miR-134-3p, mmu-miR-337-3p, mmu-miR-511-3p, mmu-miR-6958-3p
Ac004899.1	4	mmu-miR-188-3p, mmu-miR-511-3p, mmu-miR-3084-5p, mmu-miR-6958-3p
Ac026703.1	4	mmu-miR-337-3p, mmu-miR-376a-5p, mmu-miR-3084-5p, mmu-miR-6958-3p
Ac074091.13	4	mmu-miR-134-3p, mmu-miR-188-3p, mmu-miR-337-3p, mmu-miR-3084-5p
Acaca	4	mmu-miR-134-3p, mmu-miR-337-3p, mmu-miR-511-3p, mmu-miR-6958-3p
Acacb	4	mmu-miR-188-3p, mmu-miR-337-3p, mmu-miR-376a-5p, mmu-miR-6958-3p
Acap3	4	mmu-miR-134-3p, mmu-miR-1198-3p, mmu-miR-3084-5p, mmu-miR-6958-3p
Acsl6	4	mmu-miR-188-3p, mmu-miR-376a-5p, mmu-miR-511-3p, mmu-miR-3084-5p
Actc1	4	mmu-miR-30b-5p, mmu-miR-376a-5p, mmu-miR-511-3p, mmu-miR-3084-5p
Acvr1	4	mmu-miR-30b-5p, mmu-miR-376a-5p, mmu-miR-381-5p, mmu-miR-384-3p
Acvr1b	4	mmu-miR-188-3p, mmu-miR-337-3p, mmu-miR-384-3p, mmu-miR-6958-3p
Adam11	4	mmu-miR-30b-5p, mmu-miR-376a-5p, mmu-miR-3084-5p, mmu-miR-6958-3p
Adam23	4	mmu-miR-337-3p, mmu-miR-511-3p, mmu-miR-3084-5p, mmu-miR-6958-3p
Adamts17	4	mmu-miR-134-3p, mmu-miR-188-3p, mmu-miR-337-3p, mmu-miR-511-3p
Adamts3	4	mmu-miR-200b/c-3p, mmu-miR-511-3p, mmu-miR-1198-3p, mmu-miR-3084-5p
Adamts4	4	mmu-miR-337-3p, mmu-miR-1198-3p, mmu-miR-3084-5p, mmu-miR-6958-3p
Adamtsl1	4	mmu-miR-188-3p, mmu-miR-376a-5p, mmu-miR-511-3p, mmu-miR-6958-3p
Adarb1	4	mmu-miR-188-3p, mmu-miR-337-3p, mmu-miR-384-3p, mmu-miR-6958-3p
Adcy2	4	mmu-miR-188-3p, mmu-miR-200b/c-3p, mmu-miR-1198-3p, mmu-miR-6958-3p
Adcy6	4	mmu-miR-188-3p, mmu-miR-337-3p, mmu-miR-337-5p, mmu-miR-376a-5p
Adcy9	4	mmu-miR-134-3p, mmu-miR-200b/c-3p, mmu-miR-511-3p, mmu-miR-1198-3p
Add1	4	mmu-miR-337-3p, mmu-miR-511-3p, mmu-miR-3084-5p, mmu-miR-6958-3p
Adora1	4	mmu-miR-337-3p, mmu-miR-376a-5p, mmu-miR-511-3p, mmu-miR-3084-5p
Adra2b	4	mmu-miR-30b-5p, mmu-miR-134-3p, mmu-miR-188-3p, mmu-miR-381-5p
Adrbk2	4	mmu-miR-188-3p, mmu-miR-337-3p, mmu-miR-1198-3p, mmu-miR-3084-5p
Aes	4	mmu-miR-134-3p, mmu-miR-337-5p, mmu-miR-1198-3p, mmu-miR-3084-5p
Afap1l1	4	mmu-miR-188-3p, mmu-miR-337-3p, mmu-miR-511-3p, mmu-miR-6958-3p
Agbl5	4	mmu-miR-134-3p, mmu-miR-188-3p, mmu-miR-337-3p, mmu-miR-1198-3p
Agpat3	4	mmu-miR-511-3p, mmu-miR-1198-3p, mmu-miR-3084-5p, mmu-miR-6958-3p
Agtrap	4	mmu-miR-188-3p, mmu-miR-337-3p, mmu-miR-3084-5p, mmu-miR-6958-3p
Ahcyl2	4	mmu-miR-337-3p, mmu-miR-376a-5p, mmu-miR-1198-3p, mmu-miR-6958-3p
Ahi1	4	mmu-miR-134-3p, mmu-miR-337-3p, mmu-miR-337-5p, mmu-miR-3084-5p
Aida	4	mmu-miR-337-3p, mmu-miR-511-3p, mmu-miR-3084-5p, mmu-miR-6958-3p
Aifm2	4	mmu-miR-134-3p, mmu-miR-337-3p, mmu-miR-1198-3p, mmu-miR-6958-3p
Akap6	4	mmu-miR-134-3p, mmu-miR-337-3p, mmu-miR-376a-5p, mmu-miR-511-3p
Aldh1a2	4	mmu-miR-337-3p, mmu-miR-1198-3p, mmu-miR-3084-5p, mmu-miR-6958-3p
Aldh4a1	4	mmu-miR-188-3p, mmu-miR-511-3p, mmu-miR-1198-3p, mmu-miR-6958-3p
Alx4	4	mmu-miR-188-3p, mmu-miR-337-3p, mmu-miR-511-3p, mmu-miR-6958-3p
Ambra1	4	mmu-miR-134-3p, mmu-miR-200b/c-3p, mmu-miR-337-3p, mmu-miR-6958-3p
Angpt2	4	mmu-miR-188-3p, mmu-miR-337-3p, mmu-miR-376a-5p, mmu-miR-381-5p
Ankef1	4	mmu-miR-337-3p, mmu-miR-376a-5p, mmu-miR-3084-5p, mmu-miR-6958-3p
Ankh	4	mmu-miR-188-3p, mmu-miR-337-3p, mmu-miR-3084-5p, mmu-miR-6958-3p
Ankrd32	4	mmu-miR-376a-5p, mmu-miR-511-3p, mmu-miR-3084-5p, mmu-miR-6958-3p
Ankrd33b	4	mmu-miR-188-3p, mmu-miR-337-3p, mmu-miR-376a-5p, mmu-miR-6958-3p
Ankrd9	4	mmu-miR-188-3p, mmu-miR-337-3p, mmu-miR-1198-3p, mmu-miR-6958-3p
Anks1a	4	mmu-miR-188-3p, mmu-miR-337-5p, mmu-miR-1198-3p, mmu-miR-6958-3p
Antxr2	4	mmu-miR-188-3p, mmu-miR-337-5p, mmu-miR-511-3p, mmu-miR-3084-5p
Ap005482.1	4	mmu-miR-134-3p, mmu-miR-188-3p, mmu-miR-337-5p, mmu-miR-433-5p
Ap1g1	4	mmu-miR-134-3p, mmu-miR-337-3p, mmu-miR-3084-5p, mmu-miR-6958-3p
Ap2b1	4	mmu-miR-134-3p, mmu-miR-188-3p, mmu-miR-337-3p, mmu-miR-6958-3p
Apol3	4	mmu-miR-134-3p, mmu-miR-188-3p, mmu-miR-376a-5p, mmu-miR-6958-3p
Apool	4	mmu-miR-188-3p, mmu-miR-376a-5p, mmu-miR-511-3p, mmu-miR-3084-5p
Appbp2	4	mmu-miR-188-3p, mmu-miR-433-5p, mmu-miR-3084-5p, mmu-miR-6958-3p
Aqp2	4	mmu-miR-188-3p, mmu-miR-376a-5p, mmu-miR-1198-3p, mmu-miR-6958-3p
Ar	4	mmu-miR-188-3p, mmu-miR-337-3p, mmu-miR-511-3p, mmu-miR-6958-3p
Arg2	4	mmu-miR-134-3p, mmu-miR-188-3p, mmu-miR-511-3p, mmu-miR-1198-3p
Arhgef17	4	mmu-miR-188-3p, mmu-miR-200b/c-3p, mmu-miR-337-5p, mmu-miR-511-3p
Arhgef37	4	mmu-miR-188-3p, mmu-miR-337-3p, mmu-miR-1198-3p, mmu-miR-6958-3p
Arid4b	4	mmu-miR-30b-5p, mmu-miR-34a-5p, mmu-miR-200b/c-3p, mmu-miR-3084-5p
Arl15	4	mmu-miR-188-3p, mmu-miR-337-5p, mmu-miR-433-5p, mmu-miR-1198-3p
Arl4c	4	mmu-miR-188-3p, mmu-miR-337-5p, mmu-miR-511-3p, mmu-miR-6958-3p
Arrdc3	4	mmu-miR-188-3p, mmu-miR-511-3p, mmu-miR-3084-5p, mmu-miR-6958-3p
Asb7	4	mmu-miR-134-3p, mmu-miR-337-3p, mmu-miR-499-5p, mmu-miR-511-3p
Asf1a	4	mmu-miR-200b/c-3p, mmu-miR-376a-5p, mmu-miR-1198-3p, mmu-miR-6958-3p
Astn2	4	mmu-miR-337-3p, mmu-miR-511-3p, mmu-miR-1198-3p, mmu-miR-3084-5p
Atad2b	4	mmu-miR-188-3p, mmu-miR-337-3p, mmu-miR-511-3p, mmu-miR-6958-3p
Atf2	4	mmu-miR-188-3p, mmu-miR-499-5p, mmu-miR-3084-5p, mmu-miR-6958-3p
Atf6	4	mmu-miR-337-3p, mmu-miR-433-5p, mmu-miR-1198-3p, mmu-miR-3084-5p
Atg4b	4	mmu-miR-134-3p, mmu-miR-188-3p, mmu-miR-381-5p, mmu-miR-3084-5p
Atl2	4	mmu-miR-200b/c-3p, mmu-miR-511-3p, mmu-miR-3084-5p, mmu-miR-6958-3p
Atmin	4	mmu-miR-34a-5p, mmu-miR-134-3p, mmu-miR-3084-5p, mmu-miR-6958-3p
Atp11a	4	mmu-miR-200b/c-3p, mmu-miR-433-5p, mmu-miR-511-3p, mmu-miR-6958-3p
Atp2b1	4	mmu-miR-188-3p, mmu-miR-337-3p, mmu-miR-376a-5p, mmu-miR-3084-5p
Atp6v0a2	4	mmu-miR-200b/c-3p, mmu-miR-337-3p, mmu-miR-1198-3p, mmu-miR-6958-3p
Atp8a2	4	mmu-miR-134-3p, mmu-miR-188-3p, mmu-miR-337-3p, mmu-miR-6958-3p
Atxn1l	4	mmu-miR-188-3p, mmu-miR-337-3p, mmu-miR-433-5p, mmu-miR-6958-3p
Avl9	4	mmu-miR-30b-5p, mmu-miR-200b/c-3p, mmu-miR-376a-5p, mmu-miR-1198-3p
Avpr1a	4	mmu-miR-188-3p, mmu-miR-337-3p, mmu-miR-1198-3p, mmu-miR-3084-5p
Bag5	4	mmu-miR-337-3p, mmu-miR-433-5p, mmu-miR-3084-5p, mmu-miR-6958-3p
Bak1	4	mmu-miR-134-3p, mmu-miR-337-3p, mmu-miR-337-5p, mmu-miR-381-5p
Bambi	4	mmu-miR-337-3p, mmu-miR-511-3p, mmu-miR-3084-5p, mmu-miR-6958-3p
Bap1	4	mmu-miR-200b/c-3p, mmu-miR-337-3p, mmu-miR-3084-5p, mmu-miR-6958-3p
Basp1	4	mmu-miR-134-3p, mmu-miR-200b/c-3p, mmu-miR-337-5p, mmu-miR-6958-3p
Bcdin3d	4	mmu-miR-188-3p, mmu-miR-337-3p, mmu-miR-376a-5p, mmu-miR-6958-3p
Bcl9	4	mmu-miR-30b-5p, mmu-miR-188-3p, mmu-miR-200b/c-3p, mmu-miR-6958-3p
Bclaf1	4	mmu-miR-511-3p, mmu-miR-1198-3p, mmu-miR-3084-5p, mmu-miR-6958-3p
Bdp1	4	mmu-miR-30b-5p, mmu-miR-188-3p, mmu-miR-3084-5p, mmu-miR-6958-3p
Bean1	4	mmu-miR-134-3p, mmu-miR-337-3p, mmu-miR-433-5p, mmu-miR-511-3p
Bet1l	4	mmu-miR-188-3p, mmu-miR-381-5p, mmu-miR-511-3p, mmu-miR-6958-3p
Bfar	4	mmu-miR-188-3p, mmu-miR-376a-5p, mmu-miR-384-3p, mmu-miR-6958-3p
Bicd2	4	mmu-miR-200b/c-3p, mmu-miR-337-3p, mmu-miR-511-3p, mmu-miR-6958-3p
Bmp2	4	mmu-miR-188-3p, mmu-miR-376a-5p, mmu-miR-3084-5p, mmu-miR-6958-3p
Bmp3	4	mmu-miR-134-3p, mmu-miR-188-3p, mmu-miR-511-3p, mmu-miR-6958-3p
Bmp8a	4	mmu-miR-134-3p, mmu-miR-337-3p, mmu-miR-511-3p, mmu-miR-1198-3p
Bnip2	4	mmu-miR-134-3p, mmu-miR-337-5p, mmu-miR-511-3p, mmu-miR-3084-5p
Brcc3	4	mmu-miR-376a-5p, mmu-miR-1198-3p, mmu-miR-3084-5p, mmu-miR-6958-3p
Brd1	4	mmu-miR-30b-5p, mmu-miR-188-3p, mmu-miR-337-3p, mmu-miR-6958-3p
Brd3	4	mmu-miR-134-3p, mmu-miR-337-5p, mmu-miR-381-5p, mmu-miR-6958-3p
Bri3bp	4	mmu-miR-188-3p, mmu-miR-337-3p, mmu-miR-3084-5p, mmu-miR-6958-3p
Brwd1	4	mmu-miR-188-3p, mmu-miR-200b/c-3p, mmu-miR-511-3p, mmu-miR-6958-3p
Btaf1	4	mmu-miR-188-3p, mmu-miR-511-3p, mmu-miR-1198-3p, mmu-miR-6958-3p
Btbd11	4	mmu-miR-34a-5p, mmu-miR-188-3p, mmu-miR-337-3p, mmu-miR-376a-5p
Btn2a1	4	mmu-miR-188-3p, mmu-miR-433-5p, mmu-miR-511-3p, mmu-miR-6958-3p
Bysl	4	mmu-miR-337-5p, mmu-miR-1198-3p, mmu-miR-3084-5p, mmu-miR-6958-3p
C10orf105	4	mmu-miR-134-3p, mmu-miR-337-5p, mmu-miR-433-5p, mmu-miR-6958-3p
C10orf54	4	mmu-miR-188-3p, mmu-miR-337-3p, mmu-miR-1198-3p, mmu-miR-6958-3p
C10orf55	4	mmu-miR-134-3p, mmu-miR-188-3p, mmu-miR-511-3p, mmu-miR-6958-3p
C11orf44	4	mmu-miR-134-3p, mmu-miR-188-3p, mmu-miR-511-3p, mmu-miR-1198-3p
C11orf87	4	mmu-miR-200b/c-3p, mmu-miR-337-3p, mmu-miR-376a-5p, mmu-miR-511-3p
C12orf23	4	mmu-miR-188-3p, mmu-miR-376a-5p, mmu-miR-3084-5p, mmu-miR-6958-3p
C12orf29	4	mmu-miR-376a-5p, mmu-miR-1198-3p, mmu-miR-3084-5p, mmu-miR-6958-3p
C12orf4	4	mmu-miR-337-3p, mmu-miR-511-3p, mmu-miR-3084-5p, mmu-miR-6958-3p
C14orf28	4	mmu-miR-30b-5p, mmu-miR-34a-5p, mmu-miR-3084-5p, mmu-miR-6958-3p
C16orf52	4	mmu-miR-200b/c-3p, mmu-miR-337-3p, mmu-miR-3084-5p, mmu-miR-6958-3p
C16orf87	4	mmu-miR-30b-5p, mmu-miR-154-5p, mmu-miR-381-5p, mmu-miR-6958-3p
C1orf226	4	mmu-miR-134-3p, mmu-miR-188-3p, mmu-miR-3084-5p, mmu-miR-6958-3p
C20orf194	4	mmu-miR-188-3p, mmu-miR-337-3p, mmu-miR-1198-3p, mmu-miR-3084-5p
C2orf49	4	mmu-miR-188-3p, mmu-miR-511-3p, mmu-miR-3084-5p, mmu-miR-6958-3p
C2orf71	4	mmu-miR-134-3p, mmu-miR-188-3p, mmu-miR-337-3p, mmu-miR-6958-3p
C3orf17	4	mmu-miR-154-5p, mmu-miR-188-3p, mmu-miR-433-5p, mmu-miR-6958-3p
C4orf26	4	mmu-miR-188-3p, mmu-miR-376a-5p, mmu-miR-511-3p, mmu-miR-3084-5p
C5orf24	4	mmu-miR-376a-5p, mmu-miR-511-3p, mmu-miR-3084-5p, mmu-miR-6958-3p
C6orf120	4	mmu-miR-154-5p, mmu-miR-499-5p, mmu-miR-1198-3p, mmu-miR-3084-5p
C6orf211	4	mmu-miR-134-3p, mmu-miR-384-3p, mmu-miR-1198-3p, mmu-miR-6958-3p
C6orf223	4	mmu-miR-134-3p, mmu-miR-337-3p, mmu-miR-1198-3p, mmu-miR-6958-3p
C9orf40	4	mmu-miR-188-3p, mmu-miR-337-3p, mmu-miR-511-3p, mmu-miR-6958-3p
Cacna1b	4	mmu-miR-337-3p, mmu-miR-511-3p, mmu-miR-1198-3p, mmu-miR-6958-3p
Cacna1d	4	mmu-miR-337-3p, mmu-miR-381-5p, mmu-miR-433-5p, mmu-miR-511-3p
Cacna2d1	4	mmu-miR-34a-5p, mmu-miR-188-3p, mmu-miR-200b/c-3p, mmu-miR-3084-5p
Cacna2d2	4	mmu-miR-34a-5p, mmu-miR-134-3p, mmu-miR-511-3p, mmu-miR-3084-5p
Cacng4	4	mmu-miR-134-3p, mmu-miR-337-3p, mmu-miR-337-5p, mmu-miR-1198-3p
Cacng8	4	mmu-miR-376a-5p, mmu-miR-433-5p, mmu-miR-511-3p, mmu-miR-6958-3p
Calml4	4	mmu-miR-188-3p, mmu-miR-337-3p, mmu-miR-511-3p, mmu-miR-3084-5p
Camk2a	4	mmu-miR-188-3p, mmu-miR-376a-5p, mmu-miR-3084-5p, mmu-miR-6958-3p
Camk2d	4	mmu-miR-337-3p, mmu-miR-1198-3p, mmu-miR-3084-5p, mmu-miR-6958-3p
Camk2n1	4	mmu-miR-30b-5p, mmu-miR-188-3p, mmu-miR-337-3p, mmu-miR-511-3p
Camkv	4	mmu-miR-188-3p, mmu-miR-337-3p, mmu-miR-376a-5p, mmu-miR-1198-3p
Cand1	4	mmu-miR-134-3p, mmu-miR-511-3p, mmu-miR-1198-3p, mmu-miR-6958-3p
Capn6	4	mmu-miR-34a-5p, mmu-miR-154-5p, mmu-miR-337-3p, mmu-miR-6958-3p
Capn7	4	mmu-miR-154-5p, mmu-miR-188-3p, mmu-miR-433-5p, mmu-miR-511-3p
Caprin1	4	mmu-miR-376a-5p, mmu-miR-433-5p, mmu-miR-3084-5p, mmu-miR-6958-3p
Capza2	4	mmu-miR-188-3p, mmu-miR-337-3p, mmu-miR-1198-3p, mmu-miR-3084-5p
Carm1	4	mmu-miR-337-3p, mmu-miR-381-5p, mmu-miR-3084-5p, mmu-miR-6958-3p
Caskin1	4	mmu-miR-200b/c-3p, mmu-miR-337-3p, mmu-miR-3084-5p, mmu-miR-6958-3p
Cbl	4	mmu-miR-188-3p, mmu-miR-376a-5p, mmu-miR-511-3p, mmu-miR-6958-3p
Cbr4	4	mmu-miR-337-3p, mmu-miR-511-3p, mmu-miR-1198-3p, mmu-miR-3084-5p
Cbx2	4	mmu-miR-188-3p, mmu-miR-376a-5p, mmu-miR-511-3p, mmu-miR-3084-5p
Ccdc103	4	mmu-miR-134-3p, mmu-miR-376a-5p, mmu-miR-381-5p, mmu-miR-6958-3p
Ccdc120	4	mmu-miR-337-3p, mmu-miR-381-5p, mmu-miR-1198-3p, mmu-miR-3084-5p
Ccdc85c	4	mmu-miR-134-3p, mmu-miR-337-3p, mmu-miR-511-3p, mmu-miR-6958-3p
Ccnt2	4	mmu-miR-188-3p, mmu-miR-337-3p, mmu-miR-337-5p, mmu-miR-6958-3p
Ccpg1	4	mmu-miR-30b-5p, mmu-miR-188-3p, mmu-miR-337-3p, mmu-miR-511-3p
Ccr7	4	mmu-miR-188-3p, mmu-miR-337-3p, mmu-miR-376a-5p, mmu-miR-1198-3p
Cd28	4	mmu-miR-384-3p, mmu-miR-511-3p, mmu-miR-3084-5p, mmu-miR-6958-3p
Cd34	4	mmu-miR-188-3p, mmu-miR-337-3p, mmu-miR-376a-5p, mmu-miR-3084-5p
Cd38	4	mmu-miR-188-3p, mmu-miR-511-3p, mmu-miR-1198-3p, mmu-miR-3084-5p
Cd59	4	mmu-miR-188-3p, mmu-miR-337-3p, mmu-miR-1198-3p, mmu-miR-3084-5p
Cd81	4	mmu-miR-188-3p, mmu-miR-337-3p, mmu-miR-1198-3p, mmu-miR-3084-5p
Cd83	4	mmu-miR-188-3p, mmu-miR-337-3p, mmu-miR-376a-5p, mmu-miR-1198-3p
Cd84	4	mmu-miR-188-3p, mmu-miR-337-3p, mmu-miR-376a-5p, mmu-miR-511-3p
Cd99l2	4	mmu-miR-337-3p, mmu-miR-376a-5p, mmu-miR-511-3p, mmu-miR-1198-3p
Cdc27	4	mmu-miR-337-3p, mmu-miR-499-5p, mmu-miR-511-3p, mmu-miR-3084-5p
Cdc37l1	4	mmu-miR-337-3p, mmu-miR-376a-5p, mmu-miR-1198-3p, mmu-miR-3084-5p
Cdc5l	4	mmu-miR-134-3p, mmu-miR-337-3p, mmu-miR-1198-3p, mmu-miR-3084-5p
Cdc6	4	mmu-miR-188-3p, mmu-miR-499-5p, mmu-miR-511-3p, mmu-miR-6958-3p
Cdh6	4	mmu-miR-376a-5p, mmu-miR-511-3p, mmu-miR-3084-5p, mmu-miR-6958-3p
Cdh7	4	mmu-miR-188-3p, mmu-miR-200b/c-3p, mmu-miR-376a-5p, mmu-miR-3084-5p
Cdh8	4	mmu-miR-337-3p, mmu-miR-511-3p, mmu-miR-3084-5p, mmu-miR-6958-3p
Celf1	4	mmu-miR-188-3p, mmu-miR-200b/c-3p, mmu-miR-337-3p, mmu-miR-6958-3p
Cenpb	4	mmu-miR-134-3p, mmu-miR-188-3p, mmu-miR-337-3p, mmu-miR-6958-3p
Cep120	4	mmu-miR-337-3p, mmu-miR-511-3p, mmu-miR-1198-3p, mmu-miR-3084-5p
Cep170	4	mmu-miR-30b-5p, mmu-miR-376a-5p, mmu-miR-511-3p, mmu-miR-3084-5p
Cep350	4	mmu-miR-200b/c-3p, mmu-miR-511-3p, mmu-miR-1198-3p, mmu-miR-3084-5p
Cep85	4	mmu-miR-134-3p, mmu-miR-1198-3p, mmu-miR-3084-5p, mmu-miR-6958-3p
Cep97	4	mmu-miR-188-3p, mmu-miR-337-3p, mmu-miR-511-3p, mmu-miR-6958-3p
Cgnl1	4	mmu-miR-188-3p, mmu-miR-511-3p, mmu-miR-1198-3p, mmu-miR-6958-3p
Chd9	4	mmu-miR-200b/c-3p, mmu-miR-499-5p, mmu-miR-511-3p, mmu-miR-6958-3p
Chrna4	4	mmu-miR-188-3p, mmu-miR-376a-5p, mmu-miR-3084-5p, mmu-miR-6958-3p
Chst2	4	mmu-miR-188-3p, mmu-miR-200b/c-3p, mmu-miR-376a-5p, mmu-miR-3084-5p
Chst3	4	mmu-miR-134-3p, mmu-miR-337-3p, mmu-miR-511-3p, mmu-miR-3084-5p
Chsy1	4	mmu-miR-200b/c-3p, mmu-miR-337-3p, mmu-miR-376a-5p, mmu-miR-433-5p
Ciita	4	mmu-miR-134-3p, mmu-miR-337-3p, mmu-miR-376a-5p, mmu-miR-6958-3p
Cit	4	mmu-miR-134-3p, mmu-miR-337-5p, mmu-miR-1198-3p, mmu-miR-6958-3p
Clec1b	4	mmu-miR-337-3p, mmu-miR-511-3p, mmu-miR-3084-5p, mmu-miR-6958-3p
Clmp	4	mmu-miR-188-3p, mmu-miR-337-3p, mmu-miR-3084-5p, mmu-miR-6958-3p
Clvs2	4	mmu-miR-188-3p, mmu-miR-376a-5p, mmu-miR-511-3p, mmu-miR-3084-5p
Cnnm3	4	mmu-miR-188-3p, mmu-miR-200b/c-3p, mmu-miR-337-3p, mmu-miR-6958-3p
Cnot2	4	mmu-miR-337-3p, mmu-miR-376a-5p, mmu-miR-3084-5p, mmu-miR-6958-3p
Cnot7	4	mmu-miR-200b/c-3p, mmu-miR-376a-5p, mmu-miR-511-3p, mmu-miR-3084-5p
Cnr1	4	mmu-miR-433-5p, mmu-miR-1198-3p, mmu-miR-3084-5p, mmu-miR-6958-3p
Cntn2	4	mmu-miR-30b-5p, mmu-miR-188-3p, mmu-miR-337-3p, mmu-miR-1198-3p
Cobl	4	mmu-miR-188-3p, mmu-miR-511-3p, mmu-miR-3084-5p, mmu-miR-6958-3p
Col26a1	4	mmu-miR-188-3p, mmu-miR-337-5p, mmu-miR-511-3p, mmu-miR-6958-3p
Col5a1	4	mmu-miR-188-3p, mmu-miR-337-3p, mmu-miR-3084-5p, mmu-miR-6958-3p
Col8a1	4	mmu-miR-154-5p, mmu-miR-188-3p, mmu-miR-337-3p, mmu-miR-3084-5p
Cops2	4	mmu-miR-154-5p, mmu-miR-188-3p, mmu-miR-200b/c-3p, mmu-miR-337-3p
Coro2b	4	mmu-miR-337-3p, mmu-miR-376a-5p, mmu-miR-511-3p, mmu-miR-3084-5p
Cox17	4	mmu-miR-337-3p, mmu-miR-1198-3p, mmu-miR-3084-5p, mmu-miR-6958-3p
Cpeb4	4	mmu-miR-30b-5p, mmu-miR-337-3p, mmu-miR-1198-3p, mmu-miR-6958-3p
Cped1	4	mmu-miR-134-3p, mmu-miR-188-3p, mmu-miR-3084-5p, mmu-miR-6958-3p
Crb1	4	mmu-miR-134-3p, mmu-miR-188-3p, mmu-miR-3084-5p, mmu-miR-6958-3p
Crispld2	4	mmu-miR-134-3p, mmu-miR-188-3p, mmu-miR-337-3p, mmu-miR-511-3p
Crk	4	mmu-miR-188-3p, mmu-miR-200b/c-3p, mmu-miR-337-5p, mmu-miR-6958-3p
Crp	4	mmu-miR-134-3p, mmu-miR-188-3p, mmu-miR-376a-5p, mmu-miR-499-5p
Crtc3	4	mmu-miR-337-3p, mmu-miR-337-5p, mmu-miR-376a-5p, mmu-miR-6958-3p
Csmd1	4	mmu-miR-188-3p, mmu-miR-376a-5p, mmu-miR-511-3p, mmu-miR-1198-3p
Csrnp3	4	mmu-miR-188-3p, mmu-miR-511-3p, mmu-miR-1198-3p, mmu-miR-6958-3p
Ctbp2	4	mmu-miR-188-3p, mmu-miR-200b/c-3p, mmu-miR-511-3p, mmu-miR-3084-5p
Ctbs	4	mmu-miR-188-3p, mmu-miR-511-3p, mmu-miR-1198-3p, mmu-miR-3084-5p
Ctd-2228k2.5	4	mmu-miR-337-3p, mmu-miR-384-3p, mmu-miR-1198-3p, mmu-miR-6958-3p
Ctdsp2	4	mmu-miR-188-3p, mmu-miR-337-3p, mmu-miR-1198-3p, mmu-miR-6958-3p
Cul2	4	mmu-miR-154-5p, mmu-miR-188-3p, mmu-miR-376a-5p, mmu-miR-6958-3p
Cul3	4	mmu-miR-188-3p, mmu-miR-376a-5p, mmu-miR-1198-3p, mmu-miR-6958-3p
Cxcr5	4	mmu-miR-134-3p, mmu-miR-337-3p, mmu-miR-1198-3p, mmu-miR-3084-5p
Cyb5d1	4	mmu-miR-134-3p, mmu-miR-337-3p, mmu-miR-511-3p, mmu-miR-3084-5p
Cyfip2	4	mmu-miR-188-3p, mmu-miR-433-5p, mmu-miR-511-3p, mmu-miR-6958-3p
Cyp1b1	4	mmu-miR-200b/c-3p, mmu-miR-511-3p, mmu-miR-1198-3p, mmu-miR-3084-5p
Cyth3	4	mmu-miR-188-3p, mmu-miR-337-3p, mmu-miR-511-3p, mmu-miR-6958-3p
Cyyr1	4	mmu-miR-376a-5p, mmu-miR-381-5p, mmu-miR-511-3p, mmu-miR-1198-3p
Daam2	4	mmu-miR-337-3p, mmu-miR-1198-3p, mmu-miR-3084-5p, mmu-miR-6958-3p
Dagla	4	mmu-miR-134-3p, mmu-miR-337-3p, mmu-miR-1198-3p, mmu-miR-6958-3p
Dcaf5	4	mmu-miR-200b/c-3p, mmu-miR-433-5p, mmu-miR-3084-5p, mmu-miR-6958-3p
Dcp1a	4	mmu-miR-188-3p, mmu-miR-337-3p, mmu-miR-1198-3p, mmu-miR-6958-3p
Dcp2	4	mmu-miR-188-3p, mmu-miR-337-3p, mmu-miR-381-5p, mmu-miR-1198-3p
Dctd	4	mmu-miR-134-3p, mmu-miR-188-3p, mmu-miR-337-3p, mmu-miR-511-3p
Dcx	4	mmu-miR-134-3p, mmu-miR-511-3p, mmu-miR-3084-5p, mmu-miR-6958-3p
Ddx20	4	mmu-miR-134-3p, mmu-miR-188-3p, mmu-miR-511-3p, mmu-miR-6958-3p
Ddx3x	4	mmu-miR-200b/c-3p, mmu-miR-433-5p, mmu-miR-511-3p, mmu-miR-3084-5p
Dennd6b	4	mmu-miR-134-3p, mmu-miR-188-3p, mmu-miR-433-5p, mmu-miR-6958-3p
Derl3	4	mmu-miR-134-3p, mmu-miR-337-3p, mmu-miR-376a-5p, mmu-miR-6958-3p
Dgkb	4	mmu-miR-337-5p, mmu-miR-376a-5p, mmu-miR-1198-3p, mmu-miR-3084-5p
Dgkg	4	mmu-miR-188-3p, mmu-miR-337-3p, mmu-miR-376a-5p, mmu-miR-3084-5p
Dgkq	4	mmu-miR-30b-5p, mmu-miR-188-3p, mmu-miR-337-3p, mmu-miR-1198-3p
Dhx40	4	mmu-miR-134-3p, mmu-miR-188-3p, mmu-miR-3084-5p, mmu-miR-6958-3p
Dicer1	4	mmu-miR-188-3p, mmu-miR-337-3p, mmu-miR-337-5p, mmu-miR-6958-3p
Diras2	4	mmu-miR-337-3p, mmu-miR-376a-5p, mmu-miR-433-5p, mmu-miR-511-3p
Disc1	4	mmu-miR-188-3p, mmu-miR-511-3p, mmu-miR-3084-5p, mmu-miR-6958-3p
Dixdc1	4	mmu-miR-134-3p, mmu-miR-188-3p, mmu-miR-376a-5p, mmu-miR-3084-5p
Dnajc16	4	mmu-miR-134-3p, mmu-miR-337-3p, mmu-miR-1198-3p, mmu-miR-3084-5p
Dnajc5	4	mmu-miR-188-3p, mmu-miR-200b/c-3p, mmu-miR-3084-5p, mmu-miR-6958-3p
Dock4	4	mmu-miR-200b/c-3p, mmu-miR-337-3p, mmu-miR-1198-3p, mmu-miR-3084-5p
Dpp8	4	mmu-miR-188-3p, mmu-miR-337-3p, mmu-miR-376a-5p, mmu-miR-511-3p
Dpt	4	mmu-miR-337-3p, mmu-miR-337-5p, mmu-miR-376a-5p, mmu-miR-511-3p
Dpysl2	4	mmu-miR-30b-5p, mmu-miR-188-3p, mmu-miR-337-3p, mmu-miR-499-5p
Dpysl3	4	mmu-miR-337-3p, mmu-miR-511-3p, mmu-miR-1198-3p, mmu-miR-3084-5p
Drd1	4	mmu-miR-30b-5p, mmu-miR-511-3p, mmu-miR-1198-3p, mmu-miR-6958-3p
Drd2	4	mmu-miR-337-3p, mmu-miR-511-3p, mmu-miR-1198-3p, mmu-miR-6958-3p
Drg1	4	mmu-miR-376a-5p, mmu-miR-1198-3p, mmu-miR-3084-5p, mmu-miR-6958-3p
Dusp1	4	mmu-miR-188-3p, mmu-miR-200b/c-3p, mmu-miR-337-3p, mmu-miR-6958-3p
Dusp10	4	mmu-miR-134-3p, mmu-miR-188-3p, mmu-miR-3084-5p, mmu-miR-6958-3p
Dusp16	4	mmu-miR-134-3p, mmu-miR-188-3p, mmu-miR-337-3p, mmu-miR-6958-3p
Dusp4	4	mmu-miR-337-3p, mmu-miR-511-3p, mmu-miR-1198-3p, mmu-miR-6958-3p
Dusp8	4	mmu-miR-188-3p, mmu-miR-511-3p, mmu-miR-1198-3p, mmu-miR-3084-5p
Dynll2	4	mmu-miR-188-3p, mmu-miR-384-3p, mmu-miR-511-3p, mmu-miR-1198-3p
Dyrk1a	4	mmu-miR-154-5p, mmu-miR-188-3p, mmu-miR-511-3p, mmu-miR-3084-5p
Dzip1	4	mmu-miR-154-5p, mmu-miR-1198-3p, mmu-miR-3084-5p, mmu-miR-6958-3p
Ebf4	4	mmu-miR-188-3p, mmu-miR-337-3p, mmu-miR-511-3p, mmu-miR-6958-3p
Echdc3	4	mmu-miR-134-3p, mmu-miR-188-3p, mmu-miR-1198-3p, mmu-miR-6958-3p
Eda	4	mmu-miR-511-3p, mmu-miR-1198-3p, mmu-miR-3084-5p, mmu-miR-6958-3p
Edar	4	mmu-miR-188-3p, mmu-miR-499-5p, mmu-miR-3084-5p, mmu-miR-6958-3p
Ednra	4	mmu-miR-188-3p, mmu-miR-337-3p, mmu-miR-511-3p, mmu-miR-1198-3p
Efcab14	4	mmu-miR-188-3p, mmu-miR-337-3p, mmu-miR-376a-5p, mmu-miR-6958-3p
Efcab2	4	mmu-miR-188-3p, mmu-miR-337-3p, mmu-miR-376a-5p, mmu-miR-3084-5p
Efna5	4	mmu-miR-188-3p, mmu-miR-200b/c-3p, mmu-miR-3084-5p, mmu-miR-6958-3p
Efnb1	4	mmu-miR-188-3p, mmu-miR-337-3p, mmu-miR-381-5p, mmu-miR-499-5p
Efr3a	4	mmu-miR-30b-5p, mmu-miR-188-3p, mmu-miR-3084-5p, mmu-miR-6958-3p
Egf	4	mmu-miR-134-3p, mmu-miR-376a-5p, mmu-miR-511-3p, mmu-miR-6958-3p
Egfr	4	mmu-miR-337-3p, mmu-miR-376a-5p, mmu-miR-511-3p, mmu-miR-3084-5p
Eif2ak1	4	mmu-miR-337-3p, mmu-miR-337-5p, mmu-miR-3084-5p, mmu-miR-6958-3p
Eif2ak2	4	mmu-miR-188-3p, mmu-miR-511-3p, mmu-miR-3084-5p, mmu-miR-6958-3p
Eif2b5	4	mmu-miR-200b/c-3p, mmu-miR-337-3p, mmu-miR-1198-3p, mmu-miR-6958-3p
Eif2s1	4	mmu-miR-200b/c-3p, mmu-miR-376a-5p, mmu-miR-1198-3p, mmu-miR-3084-5p
Eif3m	4	mmu-miR-134-3p, mmu-miR-188-3p, mmu-miR-384-3p, mmu-miR-1198-3p
Eif4ebp2	4	mmu-miR-188-3p, mmu-miR-337-3p, mmu-miR-1198-3p, mmu-miR-6958-3p
Elmo1	4	mmu-miR-134-3p, mmu-miR-337-3p, mmu-miR-1198-3p, mmu-miR-3084-5p
Emilin2	4	mmu-miR-188-3p, mmu-miR-376a-5p, mmu-miR-1198-3p, mmu-miR-6958-3p
Eml5	4	mmu-miR-433-5p, mmu-miR-511-3p, mmu-miR-1198-3p, mmu-miR-3084-5p
Enpp5	4	mmu-miR-337-3p, mmu-miR-511-3p, mmu-miR-1198-3p, mmu-miR-3084-5p
Enpp6	4	mmu-miR-134-3p, mmu-miR-376a-5p, mmu-miR-3084-5p, mmu-miR-6958-3p
Epb41l5	4	mmu-miR-337-3p, mmu-miR-1198-3p, mmu-miR-3084-5p, mmu-miR-6958-3p
Epha3	4	mmu-miR-188-3p, mmu-miR-337-3p, mmu-miR-433-5p, mmu-miR-499-5p
Epha8	4	mmu-miR-188-3p, mmu-miR-337-3p, mmu-miR-3084-5p, mmu-miR-6958-3p
Ephx2	4	mmu-miR-337-3p, mmu-miR-376a-5p, mmu-miR-1198-3p, mmu-miR-6958-3p
Ercc4	4	mmu-miR-134-3p, mmu-miR-337-3p, mmu-miR-433-5p, mmu-miR-511-3p
Erg	4	mmu-miR-30b-5p, mmu-miR-188-3p, mmu-miR-200b/c-3p, mmu-miR-6958-3p
Eri2	4	mmu-miR-188-3p, mmu-miR-376a-5p, mmu-miR-381-5p, mmu-miR-3084-5p
Ermp1	4	mmu-miR-134-3p, mmu-miR-337-3p, mmu-miR-376a-5p, mmu-miR-6958-3p
Esr2	4	mmu-miR-337-3p, mmu-miR-511-3p, mmu-miR-3084-5p, mmu-miR-6958-3p
Etv1	4	mmu-miR-337-3p, mmu-miR-376a-5p, mmu-miR-511-3p, mmu-miR-3084-5p
Ext2	4	mmu-miR-337-3p, mmu-miR-337-5p, mmu-miR-376a-5p, mmu-miR-6958-3p
Extl2	4	mmu-miR-30b-5p, mmu-miR-188-3p, mmu-miR-376a-5p, mmu-miR-3084-5p
Extl3	4	mmu-miR-188-3p, mmu-miR-337-3p, mmu-miR-3084-5p, mmu-miR-6958-3p
Eya3	4	mmu-miR-188-3p, mmu-miR-337-3p, mmu-miR-376a-5p, mmu-miR-1198-3p
Eya4	4	mmu-miR-188-3p, mmu-miR-499-5p, mmu-miR-511-3p, mmu-miR-6958-3p
F11r	4	mmu-miR-188-3p, mmu-miR-337-3p, mmu-miR-1198-3p, mmu-miR-3084-5p
Faim3	4	mmu-miR-188-3p, mmu-miR-511-3p, mmu-miR-1198-3p, mmu-miR-3084-5p
Fam109a	4	mmu-miR-188-3p, mmu-miR-337-3p, mmu-miR-381-5p, mmu-miR-6958-3p
Fam115a	4	mmu-miR-134-3p, mmu-miR-188-3p, mmu-miR-337-3p, mmu-miR-1198-3p
Fam126a	4	mmu-miR-200b/c-3p, mmu-miR-337-3p, mmu-miR-384-3p, mmu-miR-3084-5p
Fam127a	4	mmu-miR-134-3p, mmu-miR-188-3p, mmu-miR-337-3p, mmu-miR-376a-5p
Fam129a	4	mmu-miR-188-3p, mmu-miR-337-3p, mmu-miR-511-3p, mmu-miR-3084-5p
Fam13a	4	mmu-miR-337-3p, mmu-miR-381-5p, mmu-miR-511-3p, mmu-miR-6958-3p
Fam155b	4	mmu-miR-188-3p, mmu-miR-337-3p, mmu-miR-337-5p, mmu-miR-376a-5p
Fam167a	4	mmu-miR-134-3p, mmu-miR-188-3p, mmu-miR-1198-3p, mmu-miR-3084-5p
Fam168a	4	mmu-miR-337-3p, mmu-miR-499-5p, mmu-miR-511-3p, mmu-miR-6958-3p
Fam169a	4	mmu-miR-433-5p, mmu-miR-511-3p, mmu-miR-3084-5p, mmu-miR-6958-3p
Fam179b	4	mmu-miR-200b/c-3p, mmu-miR-337-3p, mmu-miR-376a-5p, mmu-miR-511-3p
Fam196a	4	mmu-miR-188-3p, mmu-miR-511-3p, mmu-miR-3084-5p, mmu-miR-6958-3p
Fam217b	4	mmu-miR-200b/c-3p, mmu-miR-337-5p, mmu-miR-499-5p, mmu-miR-511-3p
Fam3c	4	mmu-miR-188-3p, mmu-miR-200b/c-3p, mmu-miR-3084-5p, mmu-miR-6958-3p
Fam46a	4	mmu-miR-30b-5p, mmu-miR-511-3p, mmu-miR-3084-5p, mmu-miR-6958-3p
Fam46b	4	mmu-miR-134-3p, mmu-miR-188-3p, mmu-miR-381-5p, mmu-miR-511-3p
Fam8a1	4	mmu-miR-200b/c-3p, mmu-miR-376a-5p, mmu-miR-1198-3p, mmu-miR-3084-5p
Fbn1	4	mmu-miR-337-3p, mmu-miR-376a-5p, mmu-miR-511-3p, mmu-miR-3084-5p
Fbn2	4	mmu-miR-188-3p, mmu-miR-337-3p, mmu-miR-381-5p, mmu-miR-6958-3p
Fbxl4	4	mmu-miR-188-3p, mmu-miR-337-3p, mmu-miR-511-3p, mmu-miR-3084-5p
Fbxo28	4	mmu-miR-188-3p, mmu-miR-337-3p, mmu-miR-376a-5p, mmu-miR-433-5p
Fbxo47	4	mmu-miR-188-3p, mmu-miR-511-3p, mmu-miR-1198-3p, mmu-miR-6958-3p
Fbxo48	4	mmu-miR-188-3p, mmu-miR-376a-5p, mmu-miR-511-3p, mmu-miR-3084-5p
Fcgr3a	4	mmu-miR-188-3p, mmu-miR-337-3p, mmu-miR-1198-3p, mmu-miR-6958-3p
Fchsd1	4	mmu-miR-188-3p, mmu-miR-337-3p, mmu-miR-3084-5p, mmu-miR-6958-3p
Fdx1	4	mmu-miR-134-3p, mmu-miR-376a-5p, mmu-miR-3084-5p, mmu-miR-6958-3p
Fech	4	mmu-miR-30b-5p, mmu-miR-188-3p, mmu-miR-3084-5p, mmu-miR-6958-3p
Fem1b	4	mmu-miR-188-3p, mmu-miR-433-5p, mmu-miR-511-3p, mmu-miR-1198-3p
Fermt1	4	mmu-miR-188-3p, mmu-miR-337-3p, mmu-miR-3084-5p, mmu-miR-6958-3p
Fgf10	4	mmu-miR-188-3p, mmu-miR-200b/c-3p, mmu-miR-337-3p, mmu-miR-511-3p
Fgf12	4	mmu-miR-337-3p, mmu-miR-511-3p, mmu-miR-1198-3p, mmu-miR-3084-5p
Fgf14	4	mmu-miR-337-3p, mmu-miR-376a-5p, mmu-miR-511-3p, mmu-miR-3084-5p
Fgf2	4	mmu-miR-188-3p, mmu-miR-511-3p, mmu-miR-3084-5p, mmu-miR-6958-3p
Fgf7	4	mmu-miR-134-3p, mmu-miR-188-3p, mmu-miR-376a-5p, mmu-miR-511-3p
Fhdc1	4	mmu-miR-188-3p, mmu-miR-511-3p, mmu-miR-1198-3p, mmu-miR-6958-3p
Fhl5	4	mmu-miR-134-3p, mmu-miR-376a-5p, mmu-miR-511-3p, mmu-miR-3084-5p
Fitm2	4	mmu-miR-188-3p, mmu-miR-337-3p, mmu-miR-433-5p, mmu-miR-6958-3p
Fkbp15	4	mmu-miR-134-3p, mmu-miR-337-3p, mmu-miR-376a-5p, mmu-miR-6958-3p
Flj27365	4	mmu-miR-134-3p, mmu-miR-376a-5p, mmu-miR-1198-3p, mmu-miR-3084-5p
Flnb	4	mmu-miR-134-3p, mmu-miR-188-3p, mmu-miR-433-5p, mmu-miR-6958-3p
Flrt2	4	mmu-miR-188-3p, mmu-miR-337-3p, mmu-miR-376a-5p, mmu-miR-511-3p
Flt1	4	mmu-miR-188-3p, mmu-miR-200b/c-3p, mmu-miR-337-3p, mmu-miR-6958-3p
Fmn1	4	mmu-miR-188-3p, mmu-miR-376a-5p, mmu-miR-433-5p, mmu-miR-1198-3p
Fnbp1l	4	mmu-miR-134-3p, mmu-miR-381-5p, mmu-miR-3084-5p, mmu-miR-6958-3p
Fndc3a	4	mmu-miR-30b-5p, mmu-miR-499-5p, mmu-miR-511-3p, mmu-miR-1198-3p
Fnip1	4	mmu-miR-154-5p, mmu-miR-337-3p, mmu-miR-376a-5p, mmu-miR-499-5p
Foxe1	4	mmu-miR-134-3p, mmu-miR-188-3p, mmu-miR-337-3p, mmu-miR-433-5p
Foxk2	4	mmu-miR-134-3p, mmu-miR-188-3p, mmu-miR-337-3p, mmu-miR-6958-3p
Frmd4b	4	mmu-miR-200b/c-3p, mmu-miR-337-3p, mmu-miR-433-5p, mmu-miR-511-3p
Frmpd4	4	mmu-miR-30b-5p, mmu-miR-511-3p, mmu-miR-1198-3p, mmu-miR-3084-5p
Fubp1	4	mmu-miR-30b-5p, mmu-miR-200b/c-3p, mmu-miR-511-3p, mmu-miR-3084-5p
Fut4	4	mmu-miR-188-3p, mmu-miR-337-3p, mmu-miR-376a-5p, mmu-miR-381-5p
Fzd4	4	mmu-miR-134-3p, mmu-miR-337-5p, mmu-miR-433-5p, mmu-miR-6958-3p
Fzd5	4	mmu-miR-188-3p, mmu-miR-376a-5p, mmu-miR-384-3p, mmu-miR-6958-3p
Gab1	4	mmu-miR-200b/c-3p, mmu-miR-433-5p, mmu-miR-511-3p, mmu-miR-6958-3p
Gab4	4	mmu-miR-337-3p, mmu-miR-511-3p, mmu-miR-3084-5p, mmu-miR-6958-3p
Gabpa	4	mmu-miR-200b/c-3p, mmu-miR-337-3p, mmu-miR-511-3p, mmu-miR-1198-3p
Gabrb2	4	mmu-miR-188-3p, mmu-miR-433-5p, mmu-miR-511-3p, mmu-miR-3084-5p
Gabrb3	4	mmu-miR-188-3p, mmu-miR-337-5p, mmu-miR-511-3p, mmu-miR-3084-5p
Gabrg1	4	mmu-miR-337-3p, mmu-miR-511-3p, mmu-miR-3084-5p, mmu-miR-6958-3p
Gad2	4	mmu-miR-200b/c-3p, mmu-miR-381-5p, mmu-miR-3084-5p, mmu-miR-6958-3p
Gadd45gip1	4	mmu-miR-188-3p, mmu-miR-337-3p, mmu-miR-511-3p, mmu-miR-1198-3p
Galnt4	4	mmu-miR-337-3p, mmu-miR-381-5p, mmu-miR-433-5p, mmu-miR-6958-3p
Gata6	4	mmu-miR-337-3p, mmu-miR-337-5p, mmu-miR-376a-5p, mmu-miR-3084-5p
Gba	4	mmu-miR-188-3p, mmu-miR-337-3p, mmu-miR-433-5p, mmu-miR-6958-3p
Gbx2	4	mmu-miR-337-3p, mmu-miR-381-5p, mmu-miR-3084-5p, mmu-miR-6958-3p
Gcnt1	4	mmu-miR-376a-5p, mmu-miR-511-3p, mmu-miR-1198-3p, mmu-miR-6958-3p
Gdap1	4	mmu-miR-337-3p, mmu-miR-376a-5p, mmu-miR-433-5p, mmu-miR-1198-3p
Gdap2	4	mmu-miR-134-3p, mmu-miR-1198-3p, mmu-miR-3084-5p, mmu-miR-6958-3p
Gdnf	4	mmu-miR-30b-5p, mmu-miR-188-3p, mmu-miR-337-5p, mmu-miR-6958-3p
Gemin5	4	mmu-miR-188-3p, mmu-miR-511-3p, mmu-miR-3084-5p, mmu-miR-6958-3p
Gfi1	4	mmu-miR-188-3p, mmu-miR-200b/c-3p, mmu-miR-337-3p, mmu-miR-6958-3p
Gfra1	4	mmu-miR-188-3p, mmu-miR-337-3p, mmu-miR-433-5p, mmu-miR-6958-3p
Gfra2	4	mmu-miR-134-3p, mmu-miR-337-3p, mmu-miR-384-3p, mmu-miR-3084-5p
Gigyf1	4	mmu-miR-34a-5p, mmu-miR-188-3p, mmu-miR-200b/c-3p, mmu-miR-337-3p
Glg1	4	mmu-miR-134-3p, mmu-miR-200b/c-3p, mmu-miR-1198-3p, mmu-miR-6958-3p
Gli3	4	mmu-miR-200b/c-3p, mmu-miR-433-5p, mmu-miR-1198-3p, mmu-miR-6958-3p
Glipr1	4	mmu-miR-188-3p, mmu-miR-511-3p, mmu-miR-3084-5p, mmu-miR-6958-3p
Glipr2	4	mmu-miR-134-3p, mmu-miR-200b/c-3p, mmu-miR-1198-3p, mmu-miR-6958-3p
Glis2	4	mmu-miR-134-3p, mmu-miR-200b/c-3p, mmu-miR-337-3p, mmu-miR-1198-3p
Gmppb	4	mmu-miR-134-3p, mmu-miR-337-3p, mmu-miR-511-3p, mmu-miR-6958-3p
Gna12	4	mmu-miR-337-3p, mmu-miR-433-5p, mmu-miR-511-3p, mmu-miR-1198-3p
Gna13	4	mmu-miR-337-3p, mmu-miR-376a-5p, mmu-miR-3084-5p, mmu-miR-6958-3p
Gnal	4	mmu-miR-188-3p, mmu-miR-433-5p, mmu-miR-511-3p, mmu-miR-3084-5p
Gng12	4	mmu-miR-381-5p, mmu-miR-511-3p, mmu-miR-3084-5p, mmu-miR-6958-3p
Golga1	4	mmu-miR-30b-5p, mmu-miR-200b/c-3p, mmu-miR-3084-5p, mmu-miR-6958-3p
Golim4	4	mmu-miR-188-3p, mmu-miR-200b/c-3p, mmu-miR-337-3p, mmu-miR-6958-3p
Gpr124	4	mmu-miR-30b-5p, mmu-miR-188-3p, mmu-miR-337-3p, mmu-miR-337-5p
Gpr137c	4	mmu-miR-337-3p, mmu-miR-376a-5p, mmu-miR-1198-3p, mmu-miR-3084-5p
Gpr156	4	mmu-miR-134-3p, mmu-miR-511-3p, mmu-miR-1198-3p, mmu-miR-3084-5p
Gpr158	4	mmu-miR-200b/c-3p, mmu-miR-376a-5p, mmu-miR-511-3p, mmu-miR-3084-5p
Gpr180	4	mmu-miR-134-3p, mmu-miR-337-3p, mmu-miR-511-3p, mmu-miR-6958-3p
Gpr61	4	mmu-miR-188-3p, mmu-miR-337-3p, mmu-miR-511-3p, mmu-miR-3084-5p
Gramd4	4	mmu-miR-188-3p, mmu-miR-337-5p, mmu-miR-381-5p, mmu-miR-511-3p
Grk6	4	mmu-miR-188-3p, mmu-miR-337-3p, mmu-miR-3084-5p, mmu-miR-6958-3p
Grm4	4	mmu-miR-134-3p, mmu-miR-188-3p, mmu-miR-337-3p, mmu-miR-6958-3p
Grm5	4	mmu-miR-511-3p, mmu-miR-1198-3p, mmu-miR-3084-5p, mmu-miR-6958-3p
Grm6	4	mmu-miR-337-3p, mmu-miR-433-5p, mmu-miR-1198-3p, mmu-miR-3084-5p
Gse1	4	mmu-miR-134-3p, mmu-miR-337-3p, mmu-miR-337-5p, mmu-miR-6958-3p
Guf1	4	mmu-miR-511-3p, mmu-miR-1198-3p, mmu-miR-3084-5p, mmu-miR-6958-3p
Gxylt2	4	mmu-miR-188-3p, mmu-miR-376a-5p, mmu-miR-433-5p, mmu-miR-1198-3p
Hace1	4	mmu-miR-134-3p, mmu-miR-511-3p, mmu-miR-1198-3p, mmu-miR-6958-3p
Hapln4	4	mmu-miR-134-3p, mmu-miR-337-3p, mmu-miR-1198-3p, mmu-miR-6958-3p
Hbs1l	4	mmu-miR-188-3p, mmu-miR-376a-5p, mmu-miR-3084-5p, mmu-miR-6958-3p
Hcn4	4	mmu-miR-134-3p, mmu-miR-337-3p, mmu-miR-337-5p, mmu-miR-6958-3p
Hdac2	4	mmu-miR-134-3p, mmu-miR-337-3p, mmu-miR-376a-5p, mmu-miR-6958-3p
Hdac4	4	mmu-miR-134-3p, mmu-miR-337-3p, mmu-miR-337-5p, mmu-miR-1198-3p
Hdgfrp3	4	mmu-miR-188-3p, mmu-miR-337-3p, mmu-miR-511-3p, mmu-miR-3084-5p
Hdhd2	4	mmu-miR-154-5p, mmu-miR-200b/c-3p, mmu-miR-337-3p, mmu-miR-6958-3p
Heca	4	mmu-miR-188-3p, mmu-miR-337-3p, mmu-miR-511-3p, mmu-miR-3084-5p
Hectd4	4	mmu-miR-154-5p, mmu-miR-337-3p, mmu-miR-3084-5p, mmu-miR-6958-3p
Helz	4	mmu-miR-188-3p, mmu-miR-511-3p, mmu-miR-1198-3p, mmu-miR-6958-3p
Heyl	4	mmu-miR-134-3p, mmu-miR-188-3p, mmu-miR-511-3p, mmu-miR-6958-3p
Hfe	4	mmu-miR-134-3p, mmu-miR-337-3p, mmu-miR-511-3p, mmu-miR-3084-5p
Hif1a	4	mmu-miR-188-3p, mmu-miR-337-3p, mmu-miR-1198-3p, mmu-miR-6958-3p
Hipk1	4	mmu-miR-30b-5p, mmu-miR-200b/c-3p, mmu-miR-337-5p, mmu-miR-6958-3p
Hlf	4	mmu-miR-188-3p, mmu-miR-200b/c-3p, mmu-miR-3084-5p, mmu-miR-6958-3p
Hmg20a	4	mmu-miR-337-3p, mmu-miR-511-3p, mmu-miR-3084-5p, mmu-miR-6958-3p
Hnrnpa2b1	4	mmu-miR-376a-5p, mmu-miR-499-5p, mmu-miR-511-3p, mmu-miR-6958-3p
Homer1	4	mmu-miR-376a-5p, mmu-miR-511-3p, mmu-miR-3084-5p, mmu-miR-6958-3p
Hoxb3	4	mmu-miR-30b-5p, mmu-miR-188-3p, mmu-miR-376a-5p, mmu-miR-6958-3p
Hoxb4	4	mmu-miR-30b-5p, mmu-miR-188-3p, mmu-miR-337-3p, mmu-miR-511-3p
Hoxb5	4	mmu-miR-134-3p, mmu-miR-188-3p, mmu-miR-337-3p, mmu-miR-6958-3p
Hoxd9	4	mmu-miR-188-3p, mmu-miR-499-5p, mmu-miR-511-3p, mmu-miR-3084-5p
Hrk	4	mmu-miR-188-3p, mmu-miR-337-3p, mmu-miR-376a-5p, mmu-miR-6958-3p
Hs6st3	4	mmu-miR-188-3p, mmu-miR-376a-5p, mmu-miR-511-3p, mmu-miR-6958-3p
Hsbp1	4	mmu-miR-134-3p, mmu-miR-188-3p, mmu-miR-337-3p, mmu-miR-3084-5p
Htr2c	4	mmu-miR-188-3p, mmu-miR-376a-5p, mmu-miR-511-3p, mmu-miR-6958-3p
Hunk	4	mmu-miR-188-3p, mmu-miR-337-3p, mmu-miR-3084-5p, mmu-miR-6958-3p
Ier5	4	mmu-miR-188-3p, mmu-miR-200b/c-3p, mmu-miR-337-3p, mmu-miR-3084-5p
Ifnar2	4	mmu-miR-134-3p, mmu-miR-188-3p, mmu-miR-337-3p, mmu-miR-381-5p
Igf1	4	mmu-miR-188-3p, mmu-miR-511-3p, mmu-miR-3084-5p, mmu-miR-6958-3p
Igf2r	4	mmu-miR-337-3p, mmu-miR-1198-3p, mmu-miR-3084-5p, mmu-miR-6958-3p
Igfbp5	4	mmu-miR-134-3p, mmu-miR-433-5p, mmu-miR-3084-5p, mmu-miR-6958-3p
Iglon5	4	mmu-miR-337-5p, mmu-miR-376a-5p, mmu-miR-511-3p, mmu-miR-6958-3p
Ikzf2	4	mmu-miR-30b-5p, mmu-miR-188-3p, mmu-miR-499-5p, mmu-miR-6958-3p
Il10ra	4	mmu-miR-188-3p, mmu-miR-337-3p, mmu-miR-3084-5p, mmu-miR-6958-3p
Il13ra1	4	mmu-miR-188-3p, mmu-miR-511-3p, mmu-miR-3084-5p, mmu-miR-6958-3p
Il16	4	mmu-miR-134-3p, mmu-miR-337-3p, mmu-miR-511-3p, mmu-miR-1198-3p
Il1a	4	mmu-miR-337-3p, mmu-miR-381-5p, mmu-miR-511-3p, mmu-miR-3084-5p
Il7r	4	mmu-miR-188-3p, mmu-miR-376a-5p, mmu-miR-511-3p, mmu-miR-3084-5p
Ildr2	4	mmu-miR-337-3p, mmu-miR-376a-5p, mmu-miR-3084-5p, mmu-miR-6958-3p
Inhba	4	mmu-miR-134-3p, mmu-miR-200b/c-3p, mmu-miR-376a-5p, mmu-miR-511-3p
Ipo9	4	mmu-miR-337-3p, mmu-miR-1198-3p, mmu-miR-3084-5p, mmu-miR-6958-3p
Irf4	4	mmu-miR-30b-5p, mmu-miR-337-3p, mmu-miR-433-5p, mmu-miR-511-3p
Irs1	4	mmu-miR-200b/c-3p, mmu-miR-337-3p, mmu-miR-1198-3p, mmu-miR-3084-5p
Isy1	4	mmu-miR-337-3p, mmu-miR-511-3p, mmu-miR-1198-3p, mmu-miR-3084-5p
Itga2	4	mmu-miR-188-3p, mmu-miR-337-3p, mmu-miR-3084-5p, mmu-miR-6958-3p
Itga6	4	mmu-miR-30b-5p, mmu-miR-337-3p, mmu-miR-337-5p, mmu-miR-3084-5p
Itga9	4	mmu-miR-30b-5p, mmu-miR-511-3p, mmu-miR-3084-5p, mmu-miR-6958-3p
Itgav	4	mmu-miR-376a-5p, mmu-miR-433-5p, mmu-miR-511-3p, mmu-miR-1198-3p
Itgb3	4	mmu-miR-30b-5p, mmu-miR-188-3p, mmu-miR-337-5p, mmu-miR-1198-3p
Itpk1	4	mmu-miR-134-3p, mmu-miR-188-3p, mmu-miR-381-5p, mmu-miR-6958-3p
Itpr1	4	mmu-miR-200b/c-3p, mmu-miR-337-3p, mmu-miR-511-3p, mmu-miR-3084-5p
Itprip	4	mmu-miR-188-3p, mmu-miR-337-3p, mmu-miR-3084-5p, mmu-miR-6958-3p
Itpripl2	4	mmu-miR-188-3p, mmu-miR-337-3p, mmu-miR-1198-3p, mmu-miR-6958-3p
Itsn1	4	mmu-miR-188-3p, mmu-miR-337-5p, mmu-miR-1198-3p, mmu-miR-6958-3p
Jdp2	4	mmu-miR-337-3p, mmu-miR-511-3p, mmu-miR-3084-5p, mmu-miR-6958-3p
Jmy	4	mmu-miR-134-3p, mmu-miR-200b/c-3p, mmu-miR-3084-5p, mmu-miR-6958-3p
Josd1	4	mmu-miR-30b-5p, mmu-miR-337-5p, mmu-miR-376a-5p, mmu-miR-3084-5p
Jph2	4	mmu-miR-134-3p, mmu-miR-188-3p, mmu-miR-337-3p, mmu-miR-6958-3p
Jph3	4	mmu-miR-34a-5p, mmu-miR-134-3p, mmu-miR-337-3p, mmu-miR-6958-3p
Kat7	4	mmu-miR-154-5p, mmu-miR-337-3p, mmu-miR-1198-3p, mmu-miR-6958-3p
Kbtbd11	4	mmu-miR-134-3p, mmu-miR-188-3p, mmu-miR-511-3p, mmu-miR-3084-5p
Kbtbd13	4	mmu-miR-337-3p, mmu-miR-511-3p, mmu-miR-1198-3p, mmu-miR-6958-3p
Kcmf1	4	mmu-miR-188-3p, mmu-miR-376a-5p, mmu-miR-3084-5p, mmu-miR-6958-3p
Kcnb1	4	mmu-miR-188-3p, mmu-miR-200b/c-3p, mmu-miR-337-3p, mmu-miR-6958-3p
Kcnc1	4	mmu-miR-188-3p, mmu-miR-376a-5p, mmu-miR-1198-3p, mmu-miR-6958-3p
Kcnc2	4	mmu-miR-337-5p, mmu-miR-433-5p, mmu-miR-511-3p, mmu-miR-3084-5p
Kcnc3	4	mmu-miR-188-3p, mmu-miR-337-3p, mmu-miR-337-5p, mmu-miR-511-3p
Kcnd1	4	mmu-miR-188-3p, mmu-miR-1198-3p, mmu-miR-3084-5p, mmu-miR-6958-3p
Kcnh1	4	mmu-miR-134-3p, mmu-miR-337-3p, mmu-miR-511-3p, mmu-miR-6958-3p
Kcnj11	4	mmu-miR-134-3p, mmu-miR-188-3p, mmu-miR-337-3p, mmu-miR-6958-3p
Kcnj15	4	mmu-miR-188-3p, mmu-miR-511-3p, mmu-miR-3084-5p, mmu-miR-6958-3p
Kcnj3	4	mmu-miR-30b-5p, mmu-miR-188-3p, mmu-miR-376a-5p, mmu-miR-511-3p
Kcnmb4	4	mmu-miR-188-3p, mmu-miR-384-3p, mmu-miR-511-3p, mmu-miR-3084-5p
Kctd15	4	mmu-miR-200b/c-3p, mmu-miR-337-3p, mmu-miR-3084-5p, mmu-miR-6958-3p
Kctd9	4	mmu-miR-188-3p, mmu-miR-337-3p, mmu-miR-376a-5p, mmu-miR-6958-3p
Kdm2a	4	mmu-miR-188-3p, mmu-miR-337-3p, mmu-miR-337-5p, mmu-miR-6958-3p
Kiaa0040	4	mmu-miR-337-3p, mmu-miR-381-5p, mmu-miR-511-3p, mmu-miR-1198-3p
Kiaa0232	4	mmu-miR-337-3p, mmu-miR-1198-3p, mmu-miR-3084-5p, mmu-miR-6958-3p
Kiaa1324	4	mmu-miR-337-3p, mmu-miR-511-3p, mmu-miR-1198-3p, mmu-miR-6958-3p
Kiaa1468	4	mmu-miR-376a-5p, mmu-miR-499-5p, mmu-miR-511-3p, mmu-miR-1198-3p
Kiaa1549	4	mmu-miR-30b-5p, mmu-miR-188-3p, mmu-miR-511-3p, mmu-miR-3084-5p
Kiaa1671	4	mmu-miR-134-3p, mmu-miR-337-3p, mmu-miR-376a-5p, mmu-miR-6958-3p
Kiaa1715	4	mmu-miR-188-3p, mmu-miR-337-3p, mmu-miR-1198-3p, mmu-miR-3084-5p
Kiaa1737	4	mmu-miR-134-3p, mmu-miR-337-3p, mmu-miR-511-3p, mmu-miR-6958-3p
Kiaa1755	4	mmu-miR-134-3p, mmu-miR-188-3p, mmu-miR-337-3p, mmu-miR-6958-3p
Kif1a	4	mmu-miR-188-3p, mmu-miR-337-3p, mmu-miR-381-5p, mmu-miR-6958-3p
Kif24	4	mmu-miR-188-3p, mmu-miR-337-3p, mmu-miR-376a-5p, mmu-miR-3084-5p
Klf6	4	mmu-miR-337-3p, mmu-miR-511-3p, mmu-miR-1198-3p, mmu-miR-6958-3p
Klhl14	4	mmu-miR-188-3p, mmu-miR-337-3p, mmu-miR-511-3p, mmu-miR-3084-5p
Klhl15	4	mmu-miR-188-3p, mmu-miR-433-5p, mmu-miR-499-5p, mmu-miR-3084-5p
Klhl3	4	mmu-miR-134-3p, mmu-miR-188-3p, mmu-miR-200b/c-3p, mmu-miR-337-3p
Klhl4	4	mmu-miR-376a-5p, mmu-miR-511-3p, mmu-miR-3084-5p, mmu-miR-6958-3p
Kmt2d	4	mmu-miR-188-3p, mmu-miR-337-3p, mmu-miR-381-5p, mmu-miR-3084-5p
Kpna3	4	mmu-miR-30b-5p, mmu-miR-499-5p, mmu-miR-511-3p, mmu-miR-3084-5p
Kpna4	4	mmu-miR-376a-5p, mmu-miR-384-3p, mmu-miR-511-3p, mmu-miR-6958-3p
Kras	4	mmu-miR-30b-5p, mmu-miR-200b/c-3p, mmu-miR-1198-3p, mmu-miR-3084-5p
Krba1	4	mmu-miR-337-3p, mmu-miR-433-5p, mmu-miR-511-3p, mmu-miR-6958-3p
Krt222	4	mmu-miR-376a-5p, mmu-miR-511-3p, mmu-miR-3084-5p, mmu-miR-6958-3p
Krt82	4	mmu-miR-337-3p, mmu-miR-511-3p, mmu-miR-3084-5p, mmu-miR-6958-3p
Ksr1	4	mmu-miR-30b-5p, mmu-miR-337-3p, mmu-miR-337-5p, mmu-miR-1198-3p
Ksr2	4	mmu-miR-188-3p, mmu-miR-337-3p, mmu-miR-511-3p, mmu-miR-6958-3p
L3mbtl3	4	mmu-miR-188-3p, mmu-miR-337-3p, mmu-miR-511-3p, mmu-miR-3084-5p
Lacc1	4	mmu-miR-188-3p, mmu-miR-337-3p, mmu-miR-376a-5p, mmu-miR-6958-3p
Lair1	4	mmu-miR-376a-5p, mmu-miR-511-3p, mmu-miR-1198-3p, mmu-miR-6958-3p
Lamc3	4	mmu-miR-188-3p, mmu-miR-376a-5p, mmu-miR-511-3p, mmu-miR-3084-5p
Lamp2	4	mmu-miR-188-3p, mmu-miR-511-3p, mmu-miR-1198-3p, mmu-miR-3084-5p
Large	4	mmu-miR-30b-5p, mmu-miR-134-3p, mmu-miR-337-3p, mmu-miR-511-3p
Ldlrad4	4	mmu-miR-376a-5p, mmu-miR-433-5p, mmu-miR-511-3p, mmu-miR-6958-3p
Lgi2	4	mmu-miR-134-3p, mmu-miR-188-3p, mmu-miR-337-3p, mmu-miR-6958-3p
Lgi3	4	mmu-miR-134-3p, mmu-miR-188-3p, mmu-miR-511-3p, mmu-miR-6958-3p
Lgsn	4	mmu-miR-376a-5p, mmu-miR-511-3p, mmu-miR-3084-5p, mmu-miR-6958-3p
Lhfpl2	4	mmu-miR-188-3p, mmu-miR-511-3p, mmu-miR-3084-5p, mmu-miR-6958-3p
Lhfpl4	4	mmu-miR-34a-5p, mmu-miR-188-3p, mmu-miR-337-3p, mmu-miR-1198-3p
Lin28b	4	mmu-miR-30b-5p, mmu-miR-337-3p, mmu-miR-499-5p, mmu-miR-511-3p
Lin7a	4	mmu-miR-376a-5p, mmu-miR-511-3p, mmu-miR-3084-5p, mmu-miR-6958-3p
Lipg	4	mmu-miR-188-3p, mmu-miR-337-3p, mmu-miR-511-3p, mmu-miR-6958-3p
Llph	4	mmu-miR-134-3p, mmu-miR-376a-5p, mmu-miR-511-3p, mmu-miR-6958-3p
Lman1	4	mmu-miR-134-3p, mmu-miR-188-3p, mmu-miR-433-5p, mmu-miR-1198-3p
Lmcd1	4	mmu-miR-337-3p, mmu-miR-376a-5p, mmu-miR-499-5p, mmu-miR-3084-5p
Lmo3	4	mmu-miR-134-3p, mmu-miR-188-3p, mmu-miR-337-3p, mmu-miR-376a-5p
Lmod1	4	mmu-miR-337-3p, mmu-miR-1198-3p, mmu-miR-3084-5p, mmu-miR-6958-3p
Lmtk2	4	mmu-miR-200b/c-3p, mmu-miR-337-3p, mmu-miR-381-5p, mmu-miR-511-3p
Lonrf2	4	mmu-miR-188-3p, mmu-miR-511-3p, mmu-miR-1198-3p, mmu-miR-6958-3p
Lpcat3	4	mmu-miR-188-3p, mmu-miR-337-3p, mmu-miR-337-5p, mmu-miR-376a-5p
Lppr1	4	mmu-miR-376a-5p, mmu-miR-1198-3p, mmu-miR-3084-5p, mmu-miR-6958-3p
Lrig3	4	mmu-miR-433-5p, mmu-miR-511-3p, mmu-miR-3084-5p, mmu-miR-6958-3p
Lrrc4c	4	mmu-miR-337-3p, mmu-miR-376a-5p, mmu-miR-384-3p, mmu-miR-511-3p
Lrrc58	4	mmu-miR-134-3p, mmu-miR-188-3p, mmu-miR-511-3p, mmu-miR-6958-3p
Lrrtm3	4	mmu-miR-200b/c-3p, mmu-miR-337-3p, mmu-miR-1198-3p, mmu-miR-3084-5p
Lrrtm4	4	mmu-miR-188-3p, mmu-miR-511-3p, mmu-miR-1198-3p, mmu-miR-6958-3p
Ltbp2	4	mmu-miR-34a-5p, mmu-miR-337-3p, mmu-miR-511-3p, mmu-miR-1198-3p
Luc7l3	4	mmu-miR-188-3p, mmu-miR-337-3p, mmu-miR-376a-5p, mmu-miR-6958-3p
Luzp1	4	mmu-miR-188-3p, mmu-miR-337-3p, mmu-miR-384-3p, mmu-miR-6958-3p
Lynx1	4	mmu-miR-188-3p, mmu-miR-337-3p, mmu-miR-337-5p, mmu-miR-1198-3p
Lypd6	4	mmu-miR-188-3p, mmu-miR-384-3p, mmu-miR-511-3p, mmu-miR-1198-3p
Lypla2	4	mmu-miR-134-3p, mmu-miR-200b/c-3p, mmu-miR-337-3p, mmu-miR-6958-3p
Lztfl1	4	mmu-miR-188-3p, mmu-miR-337-5p, mmu-miR-511-3p, mmu-miR-3084-5p
Macrod2	4	mmu-miR-134-3p, mmu-miR-188-3p, mmu-miR-337-3p, mmu-miR-3084-5p
Magi3	4	mmu-miR-30b-5p, mmu-miR-376a-5p, mmu-miR-511-3p, mmu-miR-3084-5p
Magix	4	mmu-miR-188-3p, mmu-miR-337-5p, mmu-miR-3084-5p, mmu-miR-6958-3p
Mak16	4	mmu-miR-188-3p, mmu-miR-337-3p, mmu-miR-511-3p, mmu-miR-6958-3p
Mal	4	mmu-miR-30b-5p, mmu-miR-188-3p, mmu-miR-337-5p, mmu-miR-1198-3p
Maml1	4	mmu-miR-30b-5p, mmu-miR-433-5p, mmu-miR-511-3p, mmu-miR-6958-3p
Map3k1	4	mmu-miR-200b/c-3p, mmu-miR-376a-5p, mmu-miR-3084-5p, mmu-miR-6958-3p
Map4	4	mmu-miR-154-5p, mmu-miR-188-3p, mmu-miR-337-3p, mmu-miR-3084-5p
Map9	4	mmu-miR-188-3p, mmu-miR-337-3p, mmu-miR-3084-5p, mmu-miR-6958-3p
Mapk1	4	mmu-miR-337-3p, mmu-miR-381-5p, mmu-miR-511-3p, mmu-miR-6958-3p
Mapk10	4	mmu-miR-337-3p, mmu-miR-1198-3p, mmu-miR-3084-5p, mmu-miR-6958-3p
Mapk11	4	mmu-miR-188-3p, mmu-miR-337-3p, mmu-miR-511-3p, mmu-miR-6958-3p
Mapk14	4	mmu-miR-188-3p, mmu-miR-337-3p, mmu-miR-337-5p, mmu-miR-511-3p
Mapk6	4	mmu-miR-337-3p, mmu-miR-376a-5p, mmu-miR-499-5p, mmu-miR-511-3p
Mapk8ip2	4	mmu-miR-188-3p, mmu-miR-337-3p, mmu-miR-376a-5p, mmu-miR-3084-5p
2020-03-05	4	mmu-miR-188-3p, mmu-miR-337-3p, mmu-miR-337-5p, mmu-miR-376a-5p
2020-03-06	4	mmu-miR-188-3p, mmu-miR-200b/c-3p, mmu-miR-511-3p, mmu-miR-6958-3p
Marveld1	4	mmu-miR-337-3p, mmu-miR-433-5p, mmu-miR-1198-3p, mmu-miR-6958-3p
Mcf2l	4	mmu-miR-30b-5p, mmu-miR-433-5p, mmu-miR-511-3p, mmu-miR-6958-3p
Mcts1	4	mmu-miR-134-3p, mmu-miR-511-3p, mmu-miR-3084-5p, mmu-miR-6958-3p
Mdfic	4	mmu-miR-188-3p, mmu-miR-200b/c-3p, mmu-miR-337-3p, mmu-miR-1198-3p
Mef2c	4	mmu-miR-188-3p, mmu-miR-337-3p, mmu-miR-3084-5p, mmu-miR-6958-3p
Megf11	4	mmu-miR-134-3p, mmu-miR-337-3p, mmu-miR-511-3p, mmu-miR-3084-5p
Mesdc1	4	mmu-miR-188-3p, mmu-miR-337-3p, mmu-miR-511-3p, mmu-miR-1198-3p
Mettl16	4	mmu-miR-188-3p, mmu-miR-337-3p, mmu-miR-511-3p, mmu-miR-3084-5p
Mex3b	4	mmu-miR-200b/c-3p, mmu-miR-337-3p, mmu-miR-511-3p, mmu-miR-6958-3p
Mfrp	4	mmu-miR-134-3p, mmu-miR-337-3p, mmu-miR-3084-5p, mmu-miR-6958-3p
Mgat1	4	mmu-miR-337-3p, mmu-miR-376a-5p, mmu-miR-511-3p, mmu-miR-6958-3p
Mgat3	4	mmu-miR-188-3p, mmu-miR-337-3p, mmu-miR-3084-5p, mmu-miR-6958-3p
Mical2	4	mmu-miR-134-3p, mmu-miR-188-3p, mmu-miR-337-3p, mmu-miR-511-3p
Midn	4	mmu-miR-188-3p, mmu-miR-337-5p, mmu-miR-381-5p, mmu-miR-1198-3p
Mina	4	mmu-miR-134-3p, mmu-miR-337-3p, mmu-miR-511-3p, mmu-miR-3084-5p
Mitf	4	mmu-miR-188-3p, mmu-miR-337-3p, mmu-miR-337-5p, mmu-miR-376a-5p
Mlh3	4	mmu-miR-134-3p, mmu-miR-337-3p, mmu-miR-3084-5p, mmu-miR-6958-3p
Mlxip	4	mmu-miR-188-3p, mmu-miR-433-5p, mmu-miR-1198-3p, mmu-miR-3084-5p
Mmgt1	4	mmu-miR-134-3p, mmu-miR-200b/c-3p, mmu-miR-337-3p, mmu-miR-3084-5p
Mogs	4	mmu-miR-188-3p, mmu-miR-381-5p, mmu-miR-511-3p, mmu-miR-3084-5p
Mon1b	4	mmu-miR-188-3p, mmu-miR-337-3p, mmu-miR-3084-5p, mmu-miR-6958-3p
Mpp2	4	mmu-miR-337-3p, mmu-miR-1198-3p, mmu-miR-3084-5p, mmu-miR-6958-3p
Mpp7	4	mmu-miR-511-3p, mmu-miR-1198-3p, mmu-miR-3084-5p, mmu-miR-6958-3p
Mpped1	4	mmu-miR-188-3p, mmu-miR-376a-5p, mmu-miR-1198-3p, mmu-miR-6958-3p
Mprip	4	mmu-miR-134-3p, mmu-miR-188-3p, mmu-miR-200b/c-3p, mmu-miR-6958-3p
Mr1	4	mmu-miR-200b/c-3p, mmu-miR-337-3p, mmu-miR-376a-5p, mmu-miR-6958-3p
Mras	4	mmu-miR-200b/c-3p, mmu-miR-337-3p, mmu-miR-1198-3p, mmu-miR-6958-3p
Mro	4	mmu-miR-188-3p, mmu-miR-337-3p, mmu-miR-376a-5p, mmu-miR-511-3p
Mrvi1	4	mmu-miR-188-3p, mmu-miR-337-3p, mmu-miR-511-3p, mmu-miR-6958-3p
Msi2	4	mmu-miR-188-3p, mmu-miR-499-5p, mmu-miR-511-3p, mmu-miR-1198-3p
Msl1	4	mmu-miR-188-3p, mmu-miR-337-3p, mmu-miR-433-5p, mmu-miR-6958-3p
Msl2	4	mmu-miR-200b/c-3p, mmu-miR-337-3p, mmu-miR-511-3p, mmu-miR-3084-5p
Mtmr6	4	mmu-miR-188-3p, mmu-miR-337-3p, mmu-miR-511-3p, mmu-miR-6958-3p
Muc20	4	mmu-miR-134-3p, mmu-miR-188-3p, mmu-miR-3084-5p, mmu-miR-6958-3p
Myo18a	4	mmu-miR-134-3p, mmu-miR-188-3p, mmu-miR-337-3p, mmu-miR-6958-3p
Myo1a	4	mmu-miR-337-3p, mmu-miR-433-5p, mmu-miR-1198-3p, mmu-miR-6958-3p
Myo1c	4	mmu-miR-34a-5p, mmu-miR-376a-5p, mmu-miR-384-3p, mmu-miR-511-3p
Myocd	4	mmu-miR-134-3p, mmu-miR-337-5p, mmu-miR-376a-5p, mmu-miR-511-3p
Myoz3	4	mmu-miR-188-3p, mmu-miR-337-3p, mmu-miR-376a-5p, mmu-miR-6958-3p
Myt1l	4	mmu-miR-134-3p, mmu-miR-337-3p, mmu-miR-511-3p, mmu-miR-6958-3p
Naa40	4	mmu-miR-337-3p, mmu-miR-376a-5p, mmu-miR-1198-3p, mmu-miR-6958-3p
Naa50	4	mmu-miR-34a-5p, mmu-miR-188-3p, mmu-miR-200b/c-3p, mmu-miR-6958-3p
Nab2	4	mmu-miR-188-3p, mmu-miR-337-5p, mmu-miR-511-3p, mmu-miR-6958-3p
Nacc2	4	mmu-miR-188-3p, mmu-miR-337-3p, mmu-miR-1198-3p, mmu-miR-6958-3p
Nags	4	mmu-miR-188-3p, mmu-miR-1198-3p, mmu-miR-3084-5p, mmu-miR-6958-3p
Napb	4	mmu-miR-188-3p, mmu-miR-200b/c-3p, mmu-miR-3084-5p, mmu-miR-6958-3p
Narg2	4	mmu-miR-384-3p, mmu-miR-511-3p, mmu-miR-3084-5p, mmu-miR-6958-3p
Ncald	4	mmu-miR-188-3p, mmu-miR-381-5p, mmu-miR-511-3p, mmu-miR-6958-3p
Ncam2	4	mmu-miR-188-3p, mmu-miR-337-3p, mmu-miR-511-3p, mmu-miR-3084-5p
Nceh1	4	mmu-miR-34a-5p, mmu-miR-188-3p, mmu-miR-1198-3p, mmu-miR-6958-3p
Ncmap	4	mmu-miR-134-3p, mmu-miR-188-3p, mmu-miR-3084-5p, mmu-miR-6958-3p
Ndp	4	mmu-miR-188-3p, mmu-miR-376a-5p, mmu-miR-511-3p, mmu-miR-3084-5p
Ndst3	4	mmu-miR-134-3p, mmu-miR-188-3p, mmu-miR-381-5p, mmu-miR-511-3p
Necab1	4	mmu-miR-188-3p, mmu-miR-376a-5p, mmu-miR-511-3p, mmu-miR-3084-5p
Nedd4l	4	mmu-miR-200b/c-3p, mmu-miR-337-3p, mmu-miR-3084-5p, mmu-miR-6958-3p
Neurl1b	4	mmu-miR-188-3p, mmu-miR-1198-3p, mmu-miR-3084-5p, mmu-miR-6958-3p
Nfasc	4	mmu-miR-188-3p, mmu-miR-200b/c-3p, mmu-miR-337-3p, mmu-miR-433-5p
Nfatc3	4	mmu-miR-188-3p, mmu-miR-337-3p, mmu-miR-3084-5p, mmu-miR-6958-3p
Nfix	4	mmu-miR-134-3p, mmu-miR-188-3p, mmu-miR-337-3p, mmu-miR-337-5p
Nfs1	4	mmu-miR-188-3p, mmu-miR-337-3p, mmu-miR-1198-3p, mmu-miR-6958-3p
Nhs	4	mmu-miR-30b-5p, mmu-miR-188-3p, mmu-miR-511-3p, mmu-miR-6958-3p
Nipal3	4	mmu-miR-134-3p, mmu-miR-188-3p, mmu-miR-337-5p, mmu-miR-1198-3p
Nkain2	4	mmu-miR-188-3p, mmu-miR-337-3p, mmu-miR-376a-5p, mmu-miR-511-3p
Nkap	4	mmu-miR-134-3p, mmu-miR-200b/c-3p, mmu-miR-499-5p, mmu-miR-3084-5p
Nkd1	4	mmu-miR-134-3p, mmu-miR-188-3p, mmu-miR-337-5p, mmu-miR-6958-3p
Nmt2	4	mmu-miR-134-3p, mmu-miR-188-3p, mmu-miR-376a-5p, mmu-miR-6958-3p
Nnmt	4	mmu-miR-337-3p, mmu-miR-433-5p, mmu-miR-511-3p, mmu-miR-6958-3p
Nos1	4	mmu-miR-134-3p, mmu-miR-337-3p, mmu-miR-511-3p, mmu-miR-3084-5p
Npnt	4	mmu-miR-200b/c-3p, mmu-miR-511-3p, mmu-miR-3084-5p, mmu-miR-6958-3p
Nr2c2	4	mmu-miR-337-3p, mmu-miR-376a-5p, mmu-miR-3084-5p, mmu-miR-6958-3p
Nsg1	4	mmu-miR-30b-5p, mmu-miR-188-3p, mmu-miR-376a-5p, mmu-miR-511-3p
Ntn1	4	mmu-miR-134-3p, mmu-miR-337-3p, mmu-miR-376a-5p, mmu-miR-6958-3p
Ntrk2	4	mmu-miR-188-3p, mmu-miR-337-3p, mmu-miR-337-5p, mmu-miR-6958-3p
Ntrk3	4	mmu-miR-337-3p, mmu-miR-376a-5p, mmu-miR-511-3p, mmu-miR-6958-3p
Nuak1	4	mmu-miR-188-3p, mmu-miR-200b/c-3p, mmu-miR-511-3p, mmu-miR-6958-3p
Nudt5	4	mmu-miR-188-3p, mmu-miR-337-3p, mmu-miR-3084-5p, mmu-miR-6958-3p
Nup93	4	mmu-miR-188-3p, mmu-miR-337-3p, mmu-miR-511-3p, mmu-miR-3084-5p
Nutf2	4	mmu-miR-134-3p, mmu-miR-376a-5p, mmu-miR-3084-5p, mmu-miR-6958-3p
Nxn	4	mmu-miR-188-3p, mmu-miR-1198-3p, mmu-miR-3084-5p, mmu-miR-6958-3p
Nxpe3	4	mmu-miR-511-3p, mmu-miR-1198-3p, mmu-miR-3084-5p, mmu-miR-6958-3p
Nxph3	4	mmu-miR-188-3p, mmu-miR-337-3p, mmu-miR-337-5p, mmu-miR-6958-3p
Ocrl	4	mmu-miR-188-3p, mmu-miR-337-3p, mmu-miR-381-5p, mmu-miR-3084-5p
Odf2l	4	mmu-miR-188-3p, mmu-miR-337-3p, mmu-miR-3084-5p, mmu-miR-6958-3p
Ogfrl1	4	mmu-miR-134-3p, mmu-miR-188-3p, mmu-miR-381-5p, mmu-miR-3084-5p
Olr1	4	mmu-miR-188-3p, mmu-miR-337-3p, mmu-miR-511-3p, mmu-miR-3084-5p
Opalin	4	mmu-miR-337-3p, mmu-miR-511-3p, mmu-miR-3084-5p, mmu-miR-6958-3p
Osbp	4	mmu-miR-188-3p, mmu-miR-337-3p, mmu-miR-499-5p, mmu-miR-511-3p
Osbpl2	4	mmu-miR-376a-5p, mmu-miR-381-5p, mmu-miR-511-3p, mmu-miR-6958-3p
Otc	4	mmu-miR-188-3p, mmu-miR-376a-5p, mmu-miR-511-3p, mmu-miR-3084-5p
Otud5	4	mmu-miR-134-3p, mmu-miR-188-3p, mmu-miR-3084-5p, mmu-miR-6958-3p
Otx1	4	mmu-miR-188-3p, mmu-miR-376a-5p, mmu-miR-511-3p, mmu-miR-3084-5p
Oxnad1	4	mmu-miR-134-3p, mmu-miR-188-3p, mmu-miR-337-3p, mmu-miR-511-3p
Pabpc4l	4	mmu-miR-337-3p, mmu-miR-381-5p, mmu-miR-511-3p, mmu-miR-3084-5p
Pacrgl	4	mmu-miR-30b-5p, mmu-miR-134-3p, mmu-miR-188-3p, mmu-miR-6958-3p
Pafah1b2	4	mmu-miR-188-3p, mmu-miR-376a-5p, mmu-miR-511-3p, mmu-miR-1198-3p
Pafah2	4	mmu-miR-188-3p, mmu-miR-337-3p, mmu-miR-337-5p, mmu-miR-1198-3p
Pag1	4	mmu-miR-134-3p, mmu-miR-188-3p, mmu-miR-337-3p, mmu-miR-3084-5p
Paip2b	4	mmu-miR-337-3p, mmu-miR-511-3p, mmu-miR-3084-5p, mmu-miR-6958-3p
Panx1	4	mmu-miR-134-3p, mmu-miR-188-3p, mmu-miR-337-3p, mmu-miR-6958-3p
Pard3b	4	mmu-miR-200b/c-3p, mmu-miR-337-3p, mmu-miR-511-3p, mmu-miR-3084-5p
Pax1	4	mmu-miR-188-3p, mmu-miR-433-5p, mmu-miR-1198-3p, mmu-miR-3084-5p
Pbrm1	4	mmu-miR-30b-5p, mmu-miR-511-3p, mmu-miR-3084-5p, mmu-miR-6958-3p
Pcdh1	4	mmu-miR-34a-5p, mmu-miR-188-3p, mmu-miR-337-3p, mmu-miR-6958-3p
Pcdh11x	4	mmu-miR-376a-5p, mmu-miR-511-3p, mmu-miR-1198-3p, mmu-miR-3084-5p
Pcdh11y	4	mmu-miR-376a-5p, mmu-miR-511-3p, mmu-miR-1198-3p, mmu-miR-3084-5p
Pcdh8	4	mmu-miR-188-3p, mmu-miR-200b/c-3p, mmu-miR-337-3p, mmu-miR-511-3p
Pcgf5	4	mmu-miR-337-3p, mmu-miR-376a-5p, mmu-miR-3084-5p, mmu-miR-6958-3p
Pdcd6ip	4	mmu-miR-337-3p, mmu-miR-1198-3p, mmu-miR-3084-5p, mmu-miR-6958-3p
Pde11a	4	mmu-miR-337-3p, mmu-miR-376a-5p, mmu-miR-3084-5p, mmu-miR-6958-3p
Pdhb	4	mmu-miR-134-3p, mmu-miR-188-3p, mmu-miR-376a-5p, mmu-miR-6958-3p
Pdss1	4	mmu-miR-30b-5p, mmu-miR-134-3p, mmu-miR-376a-5p, mmu-miR-381-5p
Pdxk	4	mmu-miR-188-3p, mmu-miR-337-3p, mmu-miR-511-3p, mmu-miR-6958-3p
Peli2	4	mmu-miR-30b-5p, mmu-miR-188-3p, mmu-miR-337-3p, mmu-miR-3084-5p
Pfkfb3	4	mmu-miR-337-3p, mmu-miR-381-5p, mmu-miR-3084-5p, mmu-miR-6958-3p
Pgm2l1	4	mmu-miR-188-3p, mmu-miR-337-3p, mmu-miR-433-5p, mmu-miR-3084-5p
Phactr2	4	mmu-miR-337-3p, mmu-miR-433-5p, mmu-miR-1198-3p, mmu-miR-3084-5p
Phc3	4	mmu-miR-188-3p, mmu-miR-376a-5p, mmu-miR-3084-5p, mmu-miR-6958-3p
Phex	4	mmu-miR-376a-5p, mmu-miR-1198-3p, mmu-miR-3084-5p, mmu-miR-6958-3p
Phf13	4	mmu-miR-134-3p, mmu-miR-337-3p, mmu-miR-1198-3p, mmu-miR-6958-3p
Phf16	4	mmu-miR-30b-5p, mmu-miR-200b/c-3p, mmu-miR-376a-5p, mmu-miR-3084-5p
Phf21b	4	mmu-miR-200b/c-3p, mmu-miR-337-3p, mmu-miR-381-5p, mmu-miR-511-3p
Phka2	4	mmu-miR-188-3p, mmu-miR-433-5p, mmu-miR-3084-5p, mmu-miR-6958-3p
Phkg2	4	mmu-miR-188-3p, mmu-miR-337-3p, mmu-miR-1198-3p, mmu-miR-6958-3p
Phlpp2	4	mmu-miR-134-3p, mmu-miR-337-3p, mmu-miR-433-5p, mmu-miR-6958-3p
Pigg	4	mmu-miR-188-3p, mmu-miR-337-3p, mmu-miR-3084-5p, mmu-miR-6958-3p
Pik3cd	4	mmu-miR-30b-5p, mmu-miR-337-3p, mmu-miR-511-3p, mmu-miR-6958-3p
Pin1	4	mmu-miR-134-3p, mmu-miR-200b/c-3p, mmu-miR-337-3p, mmu-miR-1198-3p
Pip4k2c	4	mmu-miR-134-3p, mmu-miR-337-3p, mmu-miR-433-5p, mmu-miR-6958-3p
Pitpnm3	4	mmu-miR-188-3p, mmu-miR-337-3p, mmu-miR-433-5p, mmu-miR-6958-3p
Pkhd1	4	mmu-miR-134-3p, mmu-miR-188-3p, mmu-miR-376a-5p, mmu-miR-3084-5p
Pla2g15	4	mmu-miR-337-3p, mmu-miR-337-5p, mmu-miR-381-5p, mmu-miR-6958-3p
Pla2g5	4	mmu-miR-337-3p, mmu-miR-337-5p, mmu-miR-3084-5p, mmu-miR-6958-3p
Plag1	4	mmu-miR-188-3p, mmu-miR-337-3p, mmu-miR-511-3p, mmu-miR-3084-5p
Plagl2	4	mmu-miR-154-5p, mmu-miR-511-3p, mmu-miR-3084-5p, mmu-miR-6958-3p
Plcg1	4	mmu-miR-134-3p, mmu-miR-200b/c-3p, mmu-miR-337-3p, mmu-miR-3084-5p
Plcl1	4	mmu-miR-200b/c-3p, mmu-miR-511-3p, mmu-miR-3084-5p, mmu-miR-6958-3p
Pld1	4	mmu-miR-134-3p, mmu-miR-188-3p, mmu-miR-337-3p, mmu-miR-3084-5p
Plekha6	4	mmu-miR-188-3p, mmu-miR-337-3p, mmu-miR-1198-3p, mmu-miR-3084-5p
Plekha8	4	mmu-miR-337-3p, mmu-miR-511-3p, mmu-miR-3084-5p, mmu-miR-6958-3p
Plscr1	4	mmu-miR-384-3p, mmu-miR-511-3p, mmu-miR-3084-5p, mmu-miR-6958-3p
Plxnc1	4	mmu-miR-188-3p, mmu-miR-200b/c-3p, mmu-miR-337-3p, mmu-miR-499-5p
Pmepa1	4	mmu-miR-134-3p, mmu-miR-188-3p, mmu-miR-511-3p, mmu-miR-6958-3p
Pml	4	mmu-miR-337-3p, mmu-miR-511-3p, mmu-miR-1198-3p, mmu-miR-3084-5p
Poc1b	4	mmu-miR-188-3p, mmu-miR-337-3p, mmu-miR-3084-5p, mmu-miR-6958-3p
Pogz	4	mmu-miR-337-3p, mmu-miR-376a-5p, mmu-miR-499-5p, mmu-miR-3084-5p
Poldip2	4	mmu-miR-134-3p, mmu-miR-188-3p, mmu-miR-337-3p, mmu-miR-6958-3p
Polk	4	mmu-miR-134-3p, mmu-miR-188-3p, mmu-miR-200b/c-3p, mmu-miR-511-3p
Polr3g	4	mmu-miR-188-3p, mmu-miR-337-3p, mmu-miR-511-3p, mmu-miR-3084-5p
Pom121c	4	mmu-miR-337-3p, mmu-miR-511-3p, mmu-miR-1198-3p, mmu-miR-3084-5p
Pomt2	4	mmu-miR-134-3p, mmu-miR-337-3p, mmu-miR-3084-5p, mmu-miR-6958-3p
Popdc2	4	mmu-miR-337-3p, mmu-miR-511-3p, mmu-miR-3084-5p, mmu-miR-6958-3p
Pou3f3	4	mmu-miR-188-3p, mmu-miR-337-3p, mmu-miR-433-5p, mmu-miR-511-3p
Pou6f2	4	mmu-miR-134-3p, mmu-miR-188-3p, mmu-miR-337-3p, mmu-miR-511-3p
Ppap2b	4	mmu-miR-188-3p, mmu-miR-200b/c-3p, mmu-miR-376a-5p, mmu-miR-3084-5p
Ppfia4	4	mmu-miR-188-3p, mmu-miR-337-3p, mmu-miR-1198-3p, mmu-miR-6958-3p
Ppig	4	mmu-miR-337-3p, mmu-miR-511-3p, mmu-miR-1198-3p, mmu-miR-3084-5p
Ppip5k2	4	mmu-miR-134-3p, mmu-miR-337-3p, mmu-miR-511-3p, mmu-miR-3084-5p
Ppm1h	4	mmu-miR-337-3p, mmu-miR-511-3p, mmu-miR-3084-5p, mmu-miR-6958-3p
Ppm1k	4	mmu-miR-188-3p, mmu-miR-337-3p, mmu-miR-3084-5p, mmu-miR-6958-3p
Ppp2r5c	4	mmu-miR-200b/c-3p, mmu-miR-511-3p, mmu-miR-3084-5p, mmu-miR-6958-3p
Ppp3ca	4	mmu-miR-30b-5p, mmu-miR-134-3p, mmu-miR-499-5p, mmu-miR-511-3p
Ppp3cb	4	mmu-miR-337-3p, mmu-miR-376a-5p, mmu-miR-499-5p, mmu-miR-3084-5p
Ppp4r2	4	mmu-miR-200b/c-3p, mmu-miR-433-5p, mmu-miR-511-3p, mmu-miR-6958-3p
Pptc7	4	mmu-miR-30b-5p, mmu-miR-337-3p, mmu-miR-376a-5p, mmu-miR-6958-3p
Prdm1	4	mmu-miR-134-3p, mmu-miR-200b/c-3p, mmu-miR-381-5p, mmu-miR-6958-3p
Prdm16	4	mmu-miR-188-3p, mmu-miR-200b/c-3p, mmu-miR-337-3p, mmu-miR-376a-5p
Prdm6	4	mmu-miR-188-3p, mmu-miR-337-3p, mmu-miR-433-5p, mmu-miR-6958-3p
Prelid2	4	mmu-miR-188-3p, mmu-miR-511-3p, mmu-miR-1198-3p, mmu-miR-3084-5p
Prex2	4	mmu-miR-188-3p, mmu-miR-337-3p, mmu-miR-511-3p, mmu-miR-3084-5p
Prickle1	4	mmu-miR-30b-5p, mmu-miR-188-3p, mmu-miR-511-3p, mmu-miR-1198-3p
Prima1	4	mmu-miR-134-3p, mmu-miR-188-3p, mmu-miR-337-3p, mmu-miR-433-5p
Prkar1a	4	mmu-miR-188-3p, mmu-miR-200b/c-3p, mmu-miR-511-3p, mmu-miR-1198-3p
Prkch	4	mmu-miR-188-3p, mmu-miR-376a-5p, mmu-miR-511-3p, mmu-miR-3084-5p
Prmt7	4	mmu-miR-188-3p, mmu-miR-200b/c-3p, mmu-miR-337-3p, mmu-miR-6958-3p
Prox1	4	mmu-miR-188-3p, mmu-miR-337-3p, mmu-miR-3084-5p, mmu-miR-6958-3p
Prpf40a	4	mmu-miR-134-3p, mmu-miR-188-3p, mmu-miR-433-5p, mmu-miR-511-3p
Prr14l	4	mmu-miR-188-3p, mmu-miR-337-3p, mmu-miR-511-3p, mmu-miR-1198-3p
Prss42	4	mmu-miR-188-3p, mmu-miR-511-3p, mmu-miR-1198-3p, mmu-miR-3084-5p
Psma5	4	mmu-miR-188-3p, mmu-miR-337-3p, mmu-miR-511-3p, mmu-miR-3084-5p
Psmd9	4	mmu-miR-188-3p, mmu-miR-433-5p, mmu-miR-1198-3p, mmu-miR-6958-3p
Ptafr	4	mmu-miR-188-3p, mmu-miR-337-3p, mmu-miR-381-5p, mmu-miR-6958-3p
Ptcd2	4	mmu-miR-376a-5p, mmu-miR-433-5p, mmu-miR-1198-3p, mmu-miR-6958-3p
Ptgfr	4	mmu-miR-188-3p, mmu-miR-376a-5p, mmu-miR-511-3p, mmu-miR-1198-3p
Ptgfrn	4	mmu-miR-134-3p, mmu-miR-337-3p, mmu-miR-1198-3p, mmu-miR-6958-3p
Ptgs1	4	mmu-miR-188-3p, mmu-miR-337-3p, mmu-miR-3084-5p, mmu-miR-6958-3p
Ptpn3	4	mmu-miR-188-3p, mmu-miR-337-5p, mmu-miR-433-5p, mmu-miR-6958-3p
Ptprb	4	mmu-miR-134-3p, mmu-miR-337-3p, mmu-miR-1198-3p, mmu-miR-3084-5p
Ptprf	4	mmu-miR-188-3p, mmu-miR-384-3p, mmu-miR-3084-5p, mmu-miR-6958-3p
Ptprg	4	mmu-miR-188-3p, mmu-miR-499-5p, mmu-miR-511-3p, mmu-miR-6958-3p
Pygo1	4	mmu-miR-188-3p, mmu-miR-1198-3p, mmu-miR-3084-5p, mmu-miR-6958-3p
Qsox1	4	mmu-miR-134-3p, mmu-miR-337-3p, mmu-miR-1198-3p, mmu-miR-6958-3p
Rab11fip2	4	mmu-miR-134-3p, mmu-miR-200b/c-3p, mmu-miR-376a-5p, mmu-miR-3084-5p
Rab15	4	mmu-miR-134-3p, mmu-miR-337-3p, mmu-miR-3084-5p, mmu-miR-6958-3p
Rab23	4	mmu-miR-134-3p, mmu-miR-337-3p, mmu-miR-511-3p, mmu-miR-3084-5p
Rab37	4	mmu-miR-188-3p, mmu-miR-200b/c-3p, mmu-miR-337-3p, mmu-miR-511-3p
Rabep1	4	mmu-miR-188-3p, mmu-miR-337-3p, mmu-miR-511-3p, mmu-miR-6958-3p
Rad54l2	4	mmu-miR-188-3p, mmu-miR-337-3p, mmu-miR-376a-5p, mmu-miR-1198-3p
Rai14	4	mmu-miR-188-3p, mmu-miR-337-3p, mmu-miR-337-5p, mmu-miR-511-3p
Ralgapa2	4	mmu-miR-337-3p, mmu-miR-337-5p, mmu-miR-511-3p, mmu-miR-3084-5p
Ralgapb	4	mmu-miR-381-5p, mmu-miR-511-3p, mmu-miR-3084-5p, mmu-miR-6958-3p
Rap1a	4	mmu-miR-134-3p, mmu-miR-337-3p, mmu-miR-381-5p, mmu-miR-3084-5p
Rap2b	4	mmu-miR-134-3p, mmu-miR-337-3p, mmu-miR-511-3p, mmu-miR-3084-5p
Rapgef4	4	mmu-miR-134-3p, mmu-miR-376a-5p, mmu-miR-511-3p, mmu-miR-3084-5p
Rasd1	4	mmu-miR-30b-5p, mmu-miR-337-3p, mmu-miR-1198-3p, mmu-miR-6958-3p
Rassf2	4	mmu-miR-188-3p, mmu-miR-337-3p, mmu-miR-433-5p, mmu-miR-6958-3p
Rbfox3	4	mmu-miR-188-3p, mmu-miR-200b/c-3p, mmu-miR-3084-5p, mmu-miR-6958-3p
Rbm48	4	mmu-miR-337-3p, mmu-miR-376a-5p, mmu-miR-1198-3p, mmu-miR-3084-5p
Rbms2	4	mmu-miR-188-3p, mmu-miR-1198-3p, mmu-miR-3084-5p, mmu-miR-6958-3p
Rc3h1	4	mmu-miR-188-3p, mmu-miR-511-3p, mmu-miR-3084-5p, mmu-miR-6958-3p
Rcan3	4	mmu-miR-134-3p, mmu-miR-499-5p, mmu-miR-3084-5p, mmu-miR-6958-3p
Rcor3	4	mmu-miR-134-3p, mmu-miR-188-3p, mmu-miR-376a-5p, mmu-miR-3084-5p
Rcsd1	4	mmu-miR-188-3p, mmu-miR-337-3p, mmu-miR-511-3p, mmu-miR-6958-3p
Reep2	4	mmu-miR-134-3p, mmu-miR-337-3p, mmu-miR-511-3p, mmu-miR-6958-3p
Repin1	4	mmu-miR-188-3p, mmu-miR-381-5p, mmu-miR-3084-5p, mmu-miR-6958-3p
Rgl1	4	mmu-miR-200b/c-3p, mmu-miR-337-3p, mmu-miR-337-5p, mmu-miR-376a-5p
Rgs7bp	4	mmu-miR-188-3p, mmu-miR-511-3p, mmu-miR-3084-5p, mmu-miR-6958-3p
Rho	4	mmu-miR-511-3p, mmu-miR-1198-3p, mmu-miR-3084-5p, mmu-miR-6958-3p
Rhot1	4	mmu-miR-200b/c-3p, mmu-miR-337-3p, mmu-miR-511-3p, mmu-miR-3084-5p
Rims1	4	mmu-miR-337-3p, mmu-miR-499-5p, mmu-miR-511-3p, mmu-miR-6958-3p
Rnf144b	4	mmu-miR-337-3p, mmu-miR-376a-5p, mmu-miR-511-3p, mmu-miR-6958-3p
Rnf170	4	mmu-miR-376a-5p, mmu-miR-511-3p, mmu-miR-3084-5p, mmu-miR-6958-3p
Rnf185	4	mmu-miR-188-3p, mmu-miR-376a-5p, mmu-miR-433-5p, mmu-miR-6958-3p
Rnf220	4	mmu-miR-30b-5p, mmu-miR-337-3p, mmu-miR-499-5p, mmu-miR-511-3p
Rnf38	4	mmu-miR-200b/c-3p, mmu-miR-376a-5p, mmu-miR-3084-5p, mmu-miR-6958-3p
Rnf4	4	mmu-miR-188-3p, mmu-miR-337-3p, mmu-miR-433-5p, mmu-miR-3084-5p
Rnf44	4	mmu-miR-30b-5p, mmu-miR-337-3p, mmu-miR-499-5p, mmu-miR-6958-3p
Rnmt	4	mmu-miR-30b-5p, mmu-miR-337-3p, mmu-miR-3084-5p, mmu-miR-6958-3p
Rpp25	4	mmu-miR-188-3p, mmu-miR-337-3p, mmu-miR-381-5p, mmu-miR-3084-5p
Rprd1a	4	mmu-miR-200b/c-3p, mmu-miR-337-3p, mmu-miR-1198-3p, mmu-miR-6958-3p
Rprd2	4	mmu-miR-188-3p, mmu-miR-337-3p, mmu-miR-337-5p, mmu-miR-3084-5p
Rsbn1	4	mmu-miR-499-5p, mmu-miR-511-3p, mmu-miR-3084-5p, mmu-miR-6958-3p
Rspo4	4	mmu-miR-337-3p, mmu-miR-433-5p, mmu-miR-1198-3p, mmu-miR-6958-3p
Runx1	4	mmu-miR-337-3p, mmu-miR-511-3p, mmu-miR-3084-5p, mmu-miR-6958-3p
Runx1t1	4	mmu-miR-337-3p, mmu-miR-511-3p, mmu-miR-1198-3p, mmu-miR-3084-5p
S100pbp	4	mmu-miR-188-3p, mmu-miR-200b/c-3p, mmu-miR-511-3p, mmu-miR-6958-3p
Samd8	4	mmu-miR-134-3p, mmu-miR-499-5p, mmu-miR-3084-5p, mmu-miR-6958-3p
Samhd1	4	mmu-miR-188-3p, mmu-miR-337-3p, mmu-miR-1198-3p, mmu-miR-6958-3p
Sar1b	4	mmu-miR-188-3p, mmu-miR-337-3p, mmu-miR-433-5p, mmu-miR-6958-3p
Sarm1	4	mmu-miR-188-3p, mmu-miR-337-3p, mmu-miR-1198-3p, mmu-miR-3084-5p
Satb1	4	mmu-miR-188-3p, mmu-miR-499-5p, mmu-miR-511-3p, mmu-miR-6958-3p
Scai	4	mmu-miR-376a-5p, mmu-miR-384-3p, mmu-miR-511-3p, mmu-miR-6958-3p
Scamp1	4	mmu-miR-200b/c-3p, mmu-miR-337-3p, mmu-miR-511-3p, mmu-miR-6958-3p
Scarb2	4	mmu-miR-337-3p, mmu-miR-376a-5p, mmu-miR-1198-3p, mmu-miR-3084-5p
Scn7a	4	mmu-miR-376a-5p, mmu-miR-511-3p, mmu-miR-3084-5p, mmu-miR-6958-3p
Scn9a	4	mmu-miR-30b-5p, mmu-miR-337-3p, mmu-miR-511-3p, mmu-miR-6958-3p
Scp2	4	mmu-miR-134-3p, mmu-miR-337-3p, mmu-miR-3084-5p, mmu-miR-6958-3p
Sdc2	4	mmu-miR-200b/c-3p, mmu-miR-499-5p, mmu-miR-1198-3p, mmu-miR-3084-5p
Sdhaf2	4	mmu-miR-337-3p, mmu-miR-376a-5p, mmu-miR-511-3p, mmu-miR-1198-3p
Sec14l1	4	mmu-miR-134-3p, mmu-miR-337-3p, mmu-miR-376a-5p, mmu-miR-3084-5p
Sec14l5	4	mmu-miR-134-3p, mmu-miR-188-3p, mmu-miR-3084-5p, mmu-miR-6958-3p
Secisbp2l	4	mmu-miR-188-3p, mmu-miR-200b/c-3p, mmu-miR-376a-5p, mmu-miR-499-5p
Selm	4	mmu-miR-188-3p, mmu-miR-337-3p, mmu-miR-337-5p, mmu-miR-1198-3p
Selplg	4	mmu-miR-134-3p, mmu-miR-188-3p, mmu-miR-381-5p, mmu-miR-1198-3p
Sema3a	4	mmu-miR-30b-5p, mmu-miR-511-3p, mmu-miR-1198-3p, mmu-miR-3084-5p
Sema4b	4	mmu-miR-34a-5p, mmu-miR-134-3p, mmu-miR-433-5p, mmu-miR-6958-3p
Sema6a	4	mmu-miR-337-3p, mmu-miR-511-3p, mmu-miR-3084-5p, mmu-miR-6958-3p
Senp1	4	mmu-miR-188-3p, mmu-miR-337-3p, mmu-miR-384-3p, mmu-miR-6958-3p
Senp2	4	mmu-miR-188-3p, mmu-miR-337-3p, mmu-miR-1198-3p, mmu-miR-6958-3p
Senp8	4	mmu-miR-134-3p, mmu-miR-154-5p, mmu-miR-511-3p, mmu-miR-6958-3p
Serbp1	4	mmu-miR-188-3p, mmu-miR-511-3p, mmu-miR-1198-3p, mmu-miR-3084-5p
Serpina3	4	mmu-miR-188-3p, mmu-miR-337-3p, mmu-miR-337-5p, mmu-miR-6958-3p
Sesn2	4	mmu-miR-188-3p, mmu-miR-337-3p, mmu-miR-337-5p, mmu-miR-6958-3p
Setbp1	4	mmu-miR-337-3p, mmu-miR-511-3p, mmu-miR-3084-5p, mmu-miR-6958-3p
Setd9	4	mmu-miR-337-3p, mmu-miR-433-5p, mmu-miR-511-3p, mmu-miR-3084-5p
Sfrp1	4	mmu-miR-134-3p, mmu-miR-381-5p, mmu-miR-3084-5p, mmu-miR-6958-3p
Sfxn5	4	mmu-miR-188-3p, mmu-miR-337-3p, mmu-miR-376a-5p, mmu-miR-6958-3p
Sgip1	4	mmu-miR-200b/c-3p, mmu-miR-337-3p, mmu-miR-376a-5p, mmu-miR-3084-5p
Sh2b3	4	mmu-miR-188-3p, mmu-miR-337-3p, mmu-miR-376a-5p, mmu-miR-3084-5p
Sh3bp5	4	mmu-miR-188-3p, mmu-miR-376a-5p, mmu-miR-1198-3p, mmu-miR-6958-3p
Sh3rf3	4	mmu-miR-376a-5p, mmu-miR-1198-3p, mmu-miR-3084-5p, mmu-miR-6958-3p
Shank2	4	mmu-miR-188-3p, mmu-miR-511-3p, mmu-miR-3084-5p, mmu-miR-6958-3p
Shb	4	mmu-miR-188-3p, mmu-miR-337-3p, mmu-miR-1198-3p, mmu-miR-6958-3p
Shmt1	4	mmu-miR-188-3p, mmu-miR-337-3p, mmu-miR-511-3p, mmu-miR-3084-5p
Shpk	4	mmu-miR-188-3p, mmu-miR-337-3p, mmu-miR-3084-5p, mmu-miR-6958-3p
Shroom4	4	mmu-miR-188-3p, mmu-miR-1198-3p, mmu-miR-3084-5p, mmu-miR-6958-3p
Sipa1	4	mmu-miR-34a-5p, mmu-miR-188-3p, mmu-miR-337-3p, mmu-miR-6958-3p
Skil	4	mmu-miR-134-3p, mmu-miR-188-3p, mmu-miR-337-3p, mmu-miR-6958-3p
Skp1	4	mmu-miR-188-3p, mmu-miR-1198-3p, mmu-miR-3084-5p, mmu-miR-6958-3p
Slc10a7	4	mmu-miR-134-3p, mmu-miR-200b/c-3p, mmu-miR-376a-5p, mmu-miR-6958-3p
Slc12a3	4	mmu-miR-337-3p, mmu-miR-381-5p, mmu-miR-3084-5p, mmu-miR-6958-3p
Slc12a6	4	mmu-miR-337-3p, mmu-miR-337-5p, mmu-miR-511-3p, mmu-miR-6958-3p
Slc14a1	4	mmu-miR-188-3p, mmu-miR-200b/c-3p, mmu-miR-337-3p, mmu-miR-376a-5p
Slc16a1	4	mmu-miR-188-3p, mmu-miR-337-3p, mmu-miR-376a-5p, mmu-miR-6958-3p
Slc16a2	4	mmu-miR-188-3p, mmu-miR-200b/c-3p, mmu-miR-511-3p, mmu-miR-6958-3p
Slc16a6	4	mmu-miR-134-3p, mmu-miR-511-3p, mmu-miR-3084-5p, mmu-miR-6958-3p
Slc22a18as	4	mmu-miR-188-3p, mmu-miR-337-3p, mmu-miR-433-5p, mmu-miR-1198-3p
Slc30a10	4	mmu-miR-188-3p, mmu-miR-511-3p, mmu-miR-1198-3p, mmu-miR-6958-3p
Slc35d1	4	mmu-miR-188-3p, mmu-miR-376a-5p, mmu-miR-381-5p, mmu-miR-6958-3p
Slc35e2b	4	mmu-miR-200b/c-3p, mmu-miR-337-3p, mmu-miR-376a-5p, mmu-miR-1198-3p
Slc36a4	4	mmu-miR-188-3p, mmu-miR-337-3p, mmu-miR-3084-5p, mmu-miR-6958-3p
Slc38a11	4	mmu-miR-188-3p, mmu-miR-337-3p, mmu-miR-3084-5p, mmu-miR-6958-3p
Slc39a13	4	mmu-miR-337-3p, mmu-miR-376a-5p, mmu-miR-511-3p, mmu-miR-6958-3p
Slc43a2	4	mmu-miR-134-3p, mmu-miR-188-3p, mmu-miR-337-3p, mmu-miR-6958-3p
Slc45a4	4	mmu-miR-188-3p, mmu-miR-1198-3p, mmu-miR-3084-5p, mmu-miR-6958-3p
Slc6a17	4	mmu-miR-188-3p, mmu-miR-200b/c-3p, mmu-miR-337-3p, mmu-miR-511-3p
Slc6a5	4	mmu-miR-188-3p, mmu-miR-511-3p, mmu-miR-3084-5p, mmu-miR-6958-3p
Slco2b1	4	mmu-miR-188-3p, mmu-miR-376a-5p, mmu-miR-3084-5p, mmu-miR-6958-3p
Slit1	4	mmu-miR-188-3p, mmu-miR-337-3p, mmu-miR-3084-5p, mmu-miR-6958-3p
Smarcad1	4	mmu-miR-200b/c-3p, mmu-miR-511-3p, mmu-miR-3084-5p, mmu-miR-6958-3p
Smarcd1	4	mmu-miR-188-3p, mmu-miR-200b/c-3p, mmu-miR-1198-3p, mmu-miR-6958-3p
Smarce1	4	mmu-miR-188-3p, mmu-miR-337-3p, mmu-miR-376a-5p, mmu-miR-3084-5p
Smcr8	4	mmu-miR-188-3p, mmu-miR-337-3p, mmu-miR-511-3p, mmu-miR-6958-3p
Smg1	4	mmu-miR-337-3p, mmu-miR-384-3p, mmu-miR-1198-3p, mmu-miR-3084-5p
Smim14	4	mmu-miR-337-3p, mmu-miR-337-5p, mmu-miR-499-5p, mmu-miR-6958-3p
Smim21	4	mmu-miR-134-3p, mmu-miR-337-3p, mmu-miR-511-3p, mmu-miR-6958-3p
Smoc2	4	mmu-miR-188-3p, mmu-miR-337-3p, mmu-miR-3084-5p, mmu-miR-6958-3p
Smpd3	4	mmu-miR-337-5p, mmu-miR-381-5p, mmu-miR-511-3p, mmu-miR-3084-5p
Smtnl2	4	mmu-miR-134-3p, mmu-miR-188-3p, mmu-miR-337-3p, mmu-miR-511-3p
Smug1	4	mmu-miR-134-3p, mmu-miR-188-3p, mmu-miR-337-3p, mmu-miR-6958-3p
Smurf1	4	mmu-miR-188-3p, mmu-miR-337-5p, mmu-miR-1198-3p, mmu-miR-6958-3p
Smyd1	4	mmu-miR-337-3p, mmu-miR-376a-5p, mmu-miR-511-3p, mmu-miR-6958-3p
Snph	4	mmu-miR-188-3p, mmu-miR-200b/c-3p, mmu-miR-337-3p, mmu-miR-6958-3p
Snrnp48	4	mmu-miR-511-3p, mmu-miR-1198-3p, mmu-miR-3084-5p, mmu-miR-6958-3p
Sntb1	4	mmu-miR-376a-5p, mmu-miR-511-3p, mmu-miR-3084-5p, mmu-miR-6958-3p
Snx13	4	mmu-miR-188-3p, mmu-miR-337-3p, mmu-miR-376a-5p, mmu-miR-3084-5p
Snx21	4	mmu-miR-337-3p, mmu-miR-337-5p, mmu-miR-1198-3p, mmu-miR-6958-3p
Snx27	4	mmu-miR-337-3p, mmu-miR-376a-5p, mmu-miR-3084-5p, mmu-miR-6958-3p
Socs7	4	mmu-miR-188-3p, mmu-miR-337-3p, mmu-miR-511-3p, mmu-miR-6958-3p
Soga3	4	mmu-miR-30b-5p, mmu-miR-134-3p, mmu-miR-376a-5p, mmu-miR-3084-5p
Sox4	4	mmu-miR-34a-5p, mmu-miR-188-3p, mmu-miR-499-5p, mmu-miR-6958-3p
Sox6	4	mmu-miR-200b/c-3p, mmu-miR-499-5p, mmu-miR-3084-5p, mmu-miR-6958-3p
Sp1	4	mmu-miR-200b/c-3p, mmu-miR-376a-5p, mmu-miR-1198-3p, mmu-miR-6958-3p
Sp8	4	mmu-miR-384-3p, mmu-miR-511-3p, mmu-miR-1198-3p, mmu-miR-6958-3p
Spata18	4	mmu-miR-134-3p, mmu-miR-381-5p, mmu-miR-511-3p, mmu-miR-6958-3p
Spata2	4	mmu-miR-134-3p, mmu-miR-200b/c-3p, mmu-miR-337-3p, mmu-miR-3084-5p
Spata6	4	mmu-miR-188-3p, mmu-miR-337-3p, mmu-miR-376a-5p, mmu-miR-6958-3p
Spcs3	4	mmu-miR-337-3p, mmu-miR-511-3p, mmu-miR-3084-5p, mmu-miR-6958-3p
Specc1	4	mmu-miR-188-3p, mmu-miR-337-3p, mmu-miR-433-5p, mmu-miR-6958-3p
Sppl2a	4	mmu-miR-376a-5p, mmu-miR-511-3p, mmu-miR-1198-3p, mmu-miR-3084-5p
Spr	4	mmu-miR-188-3p, mmu-miR-337-3p, mmu-miR-511-3p, mmu-miR-3084-5p
Spry1	4	mmu-miR-188-3p, mmu-miR-433-5p, mmu-miR-3084-5p, mmu-miR-6958-3p
Sptlc2	4	mmu-miR-188-3p, mmu-miR-337-3p, mmu-miR-511-3p, mmu-miR-3084-5p
Sptlc3	4	mmu-miR-511-3p, mmu-miR-1198-3p, mmu-miR-3084-5p, mmu-miR-6958-3p
Srcin1	4	mmu-miR-134-3p, mmu-miR-188-3p, mmu-miR-499-5p, mmu-miR-6958-3p
Srek1	4	mmu-miR-188-3p, mmu-miR-337-3p, mmu-miR-3084-5p, mmu-miR-6958-3p
Srgap2	4	mmu-miR-337-5p, mmu-miR-499-5p, mmu-miR-1198-3p, mmu-miR-3084-5p
Srpx2	4	mmu-miR-188-3p, mmu-miR-337-3p, mmu-miR-511-3p, mmu-miR-6958-3p
Sstr2	4	mmu-miR-381-5p, mmu-miR-511-3p, mmu-miR-1198-3p, mmu-miR-3084-5p
St18	4	mmu-miR-188-3p, mmu-miR-511-3p, mmu-miR-3084-5p, mmu-miR-6958-3p
St3gal1	4	mmu-miR-188-3p, mmu-miR-376a-5p, mmu-miR-381-5p, mmu-miR-6958-3p
St3gal2	4	mmu-miR-200b/c-3p, mmu-miR-376a-5p, mmu-miR-433-5p, mmu-miR-511-3p
St7l	4	mmu-miR-188-3p, mmu-miR-337-3p, mmu-miR-511-3p, mmu-miR-1198-3p
Stard5	4	mmu-miR-337-3p, mmu-miR-376a-5p, mmu-miR-511-3p, mmu-miR-3084-5p
Stat1	4	mmu-miR-188-3p, mmu-miR-337-3p, mmu-miR-433-5p, mmu-miR-6958-3p
Stat5a	4	mmu-miR-134-3p, mmu-miR-337-3p, mmu-miR-381-5p, mmu-miR-3084-5p
Stau2	4	mmu-miR-188-3p, mmu-miR-499-5p, mmu-miR-511-3p, mmu-miR-6958-3p
Stc1	4	mmu-miR-376a-5p, mmu-miR-499-5p, mmu-miR-511-3p, mmu-miR-6958-3p
Stim2	4	mmu-miR-381-5p, mmu-miR-511-3p, mmu-miR-3084-5p, mmu-miR-6958-3p
Stk4	4	mmu-miR-134-3p, mmu-miR-188-3p, mmu-miR-337-5p, mmu-miR-6958-3p
Ston1	4	mmu-miR-134-3p, mmu-miR-188-3p, mmu-miR-511-3p, mmu-miR-3084-5p
Strbp	4	mmu-miR-188-3p, mmu-miR-337-3p, mmu-miR-433-5p, mmu-miR-511-3p
Strip1	4	mmu-miR-30b-5p, mmu-miR-134-3p, mmu-miR-337-3p, mmu-miR-6958-3p
Stxbp5	4	mmu-miR-188-3p, mmu-miR-376a-5p, mmu-miR-433-5p, mmu-miR-6958-3p
Stxbp5l	4	mmu-miR-384-3p, mmu-miR-1198-3p, mmu-miR-3084-5p, mmu-miR-6958-3p
Styx	4	mmu-miR-30b-5p, mmu-miR-200b/c-3p, mmu-miR-376a-5p, mmu-miR-6958-3p
Sufu	4	mmu-miR-376a-5p, mmu-miR-1198-3p, mmu-miR-3084-5p, mmu-miR-6958-3p
Sugt1	4	mmu-miR-134-3p, mmu-miR-337-3p, mmu-miR-376a-5p, mmu-miR-511-3p
Supt3h	4	mmu-miR-337-3p, mmu-miR-433-5p, mmu-miR-511-3p, mmu-miR-6958-3p
Surf4	4	mmu-miR-188-3p, mmu-miR-200b/c-3p, mmu-miR-511-3p, mmu-miR-1198-3p
Susd1	4	mmu-miR-337-3p, mmu-miR-376a-5p, mmu-miR-511-3p, mmu-miR-6958-3p
Sv2c	4	mmu-miR-188-3p, mmu-miR-337-3p, mmu-miR-376a-5p, mmu-miR-511-3p
Svop	4	mmu-miR-34a-5p, mmu-miR-433-5p, mmu-miR-1198-3p, mmu-miR-6958-3p
Syk	4	mmu-miR-134-3p, mmu-miR-337-3p, mmu-miR-381-5p, mmu-miR-6958-3p
Syncrip	4	mmu-miR-188-3p, mmu-miR-200b/c-3p, mmu-miR-1198-3p, mmu-miR-3084-5p
Synpo	4	mmu-miR-134-3p, mmu-miR-188-3p, mmu-miR-337-3p, mmu-miR-6958-3p
Synrg	4	mmu-miR-337-3p, mmu-miR-511-3p, mmu-miR-3084-5p, mmu-miR-6958-3p
Syt1	4	mmu-miR-134-3p, mmu-miR-200b/c-3p, mmu-miR-376a-5p, mmu-miR-499-5p
Syt6	4	mmu-miR-188-3p, mmu-miR-337-5p, mmu-miR-3084-5p, mmu-miR-6958-3p
Syt8	4	mmu-miR-188-3p, mmu-miR-337-3p, mmu-miR-3084-5p, mmu-miR-6958-3p
Sytl4	4	mmu-miR-134-3p, mmu-miR-511-3p, mmu-miR-3084-5p, mmu-miR-6958-3p
Syvn1	4	mmu-miR-34a-5p, mmu-miR-188-3p, mmu-miR-200b/c-3p, mmu-miR-3084-5p
Szt2	4	mmu-miR-134-3p, mmu-miR-511-3p, mmu-miR-3084-5p, mmu-miR-6958-3p
Tacr3	4	mmu-miR-134-3p, mmu-miR-337-3p, mmu-miR-511-3p, mmu-miR-3084-5p
Tardbp	4	mmu-miR-188-3p, mmu-miR-200b/c-3p, mmu-miR-499-5p, mmu-miR-3084-5p
Tbc1d24	4	mmu-miR-134-3p, mmu-miR-337-3p, mmu-miR-511-3p, mmu-miR-1198-3p
Tbx18	4	mmu-miR-337-3p, mmu-miR-376a-5p, mmu-miR-511-3p, mmu-miR-1198-3p
Tceanc2	4	mmu-miR-188-3p, mmu-miR-337-3p, mmu-miR-376a-5p, mmu-miR-6958-3p
Tceb3	4	mmu-miR-376a-5p, mmu-miR-511-3p, mmu-miR-3084-5p, mmu-miR-6958-3p
Tcof1	4	mmu-miR-188-3p, mmu-miR-337-3p, mmu-miR-337-5p, mmu-miR-3084-5p
Tert	4	mmu-miR-34a-5p, mmu-miR-376a-5p, mmu-miR-3084-5p, mmu-miR-6958-3p
[truncated: 4,820 more rows]
