# Supplementary material for: Dosage sensitivity to Pumilio1 variants in the mouse brain reflects distinct molecular mechanisms
Source: EMBO J. 2023 Apr 18;42(11):e112721. doi: 10.15252/embj.2022112721 (PMC10233381; doi:10.15252/embj.2022112721)
Supplement: Supplementary file 7 — Dataset EV5 [file EMBJ-42-e112721-s005.xlsx]

## Sheet: Sheet1
Dataset EV5. HITS-CLIP targets common to Pum1, Pum2, Ago2, Rbfox3, and Fmrp.
Genes	Rank in gene list (GSEA)	Running enrichment score (ES)	Validation in patient-derived cell lines
Apc	31	0.204269	Yes
Kif1a	39	0.366531	Not expressed in fibroblasts and lymphoblastoid
Calm3	65	0.425961	Yes
Kif1b	80	0.472404	Yes
Slc1a2	104	0.506125	Yes
Ank2	120	0.533856	Yes
Ctnnb1	130	0.558959	Yes
Ptprs	131	0.584291	Yes
Kif5c	134	0.609102	Not expressed in fibroblasts and lymphoblastoid
Calm1	163	0.627124	Yes
Gpm6a	165	0.646003	Not expressed in fibroblasts and lymphoblastoid
Chd3	169	0.663895	Very low expression in fibroblasts
Cd81	178	0.680104	Yes
Atp1b1	189	0.694429	Not expressed in lymphoblastoid
Actb	194	0.708604	Very low expression in fibroblasts
Scd2	207	0.721299	Not expressed in fibroblasts and lymphoblastoid
Syt1	209	0.734188	Yes
Atp2b2	212	0.746768	Not expressed in fibroblasts and lymphoblastoid
Stxbp1	227	0.757363	Not expressed in fibroblasts and lymphoblastoid
Tspan7	263	0.764935	Very low expression in fibroblasts
Itpr1	267	0.773441	Not expressed in fibroblasts and lymphoblastoid
Atp1b2	279	0.781123	Not expressed in fibroblasts and lymphoblastoid
Calm2	295	0.788152	Yes
Eif4g2	298	0.795413	Yes
Enc1	311	0.802034	Not expressed in fibroblasts and lymphoblastoid
Rtn3	318	0.808548	Yes
Atp2a2	339	0.813878	Yes
Gpm6b	345	0.819563	Not expressed in fibroblasts and lymphoblastoid
Arf3	376	0.823647	Yes
Dpysl2	377	0.828731	Not expressed in fibroblasts
Ndrg4	382	0.833566	Not expressed in fibroblasts and lymphoblastoid
Nsg2	391	0.838025	Not expressed in fibroblasts and lymphoblastoid
Serinc1	421	0.841304	Yes
Rtn4	447	0.844272	Yes
Nrxn1	448	0.848063	Not expressed in fibroblasts and lymphoblastoid
Rab6b	452	0.851715	Not expressed in fibroblasts and lymphoblastoid
Ralgds	458	0.855202	Yes
Srgap3	463	0.858709	Not expressed in fibroblasts and lymphoblastoid
Ids	487	0.861345	Yes
App	514	0.86361	Yes
Crmp1	518	0.866634	Not expressed in fibroblasts and lymphoblastoid
Ulk2	519	0.869754	Yes
Apba1	530	0.872472	Not expressed in lymphoblastoid
Tmsb4x	549	0.874792	Yes
Ttyh3	565	0.877114	Yes
Syp	566	0.879943	Not expressed in fibroblasts and lymphoblastoid
Cadm3	592	0.881776	Not expressed in fibroblasts and lymphoblastoid
Gnptab	609	0.883784	Very low expression in fibroblasts and lymphoblastoid
Nfix	617	0.886048	Not expressed in lymphoblastoid
Ubr5	620	0.888461	Yes
Ywhaz	638	0.890273	Yes
Nptn	640	0.892622	Very low expression in fibroblasts
Atp6v1b2	643	0.894928	Very low expression in fibroblasts
Tsc22d1	658	0.896773	Not expressed in lymphoblastoid
Pafah1b1	691	0.897825	Yes
Lnpep	702	0.899581	Yes
Plxna2	703	0.901672	Not expressed in fibroblasts and lymphoblastoid
Apc2	709	0.903556	Not expressed in fibroblasts and lymphoblastoid
Cnr1	769	0.903396	Not expressed in fibroblasts and lymphoblastoid
Eps15	811	0.903729	Yes
Gnaq	840	0.904431	Yes
Qk	841	0.906072	Yes
Tnrc18	847	0.907527	Very low expression in fibroblasts and lymphoblastoid
Trio	893	0.907509	Yes
Cdc42se2	896	0.908936	Yes
Ncan	911	0.909937	Not expressed in fibroblasts and lymphoblastoid
Tspan3	915	0.911302	Yes
Nfib	918	0.912698	Not expressed in lymphoblastoid
Phactr1	937	0.913513	Not expressed in fibroblasts and lymphoblastoid
Syngr1	941	0.91482	Not expressed in lymphoblastoid
Scamp5	969	0.915254	Not expressed in fibroblasts and lymphoblastoid
Ncam1	975	0.916426	Not expressed in fibroblasts and lymphoblastoid
Tlk1	976	0.917756	Yes
Dagla	1023	0.917438	Very low expression
Gsk3b	1028	0.918538	Yes
Stox2	1031	0.919701	Not expressed in fibroblasts and lymphoblastoid
Npepps	1047	0.920402	Yes
Slc6a1	1055	0.921367	Not expressed in fibroblasts and lymphoblastoid
Itm2b	1059	0.922459	Not expressed in fibroblasts
Itfg1	1061	0.923613	Very low expression in fibroblasts
Slc12a5	1068	0.924585	Not expressed in fibroblasts and lymphoblastoid
Sdc3	1095	0.924845	Not expressed in fibroblasts and lymphoblastoid
Nsg1	1097	0.925946	Not expressed in fibroblasts and lymphoblastoid
Skp1a	1105	0.926836	Yes
Tmod2	1107	0.927928	Not expressed in fibroblasts and lymphoblastoid
Acsl3	1119	0.928661	Yes
Cds2	1139	0.92909	Yes
Tspan13	1144	0.930023	Not expressed in fibroblasts and lymphoblastoid
Slc8a1	1145	0.931092	Very low expression
Reep5	1189	0.930655	Yes
Slc6a11	1230	0.930282	Not expressed in fibroblasts and lymphoblastoid
Fmnl2	1256	0.93039	Not expressed in lymphoblastoid
Adam22	1271	0.930853	Not expressed in fibroblasts and lymphoblastoid
Dab2ip	1347	0.929188	Not expressed in lymphoblastoid
Tmem30a	1348	0.930062	Yes
Atrn	1353	0.930793	Not expressed in lymphoblastoid
Slitrk1	1360	0.931452	Not expressed in fibroblasts and lymphoblastoid
Epha4	1391	0.931272	Not expressed in lymphoblastoid
Grm3	1410	0.931485	Not expressed in fibroblasts and lymphoblastoid
Tmeff1	1479	0.929953	Not expressed in fibroblasts and lymphoblastoid
Fkbp1a	1485	0.930549	Yes
Agrn	1510	0.93048	Not expressed in lymphoblastoid
Sel1l	1568	0.929256	Very low expression
B4galt6	1724	0.924619	Not expressed in fibroblasts and lymphoblastoid
Reep1	1737	0.924814	Not expressed in fibroblasts and lymphoblastoid
Nfia	1750	0.925001	Not expressed in lymphoblastoid
Arnt2	1768	0.925013	Very low expression in fibroblasts and lymphoblastoid
Inpp5f	1770	0.925566	Not expressed in lymphoblastoid
Taok1	1778	0.925912	Yes
Aplp2	1779	0.926495	Very low expression in fibroblasts and lymphoblastoid
Tcf4	1798	0.926462	Not expressed in lymphoblastoid
Gria2	1813	0.92656	Not expressed in fibroblasts and lymphoblastoid
Zic1	1838	0.926307	Not expressed in fibroblasts and lymphoblastoid
Cd200	1866	0.925945	Not expressed in fibroblasts and lymphoblastoid
Ptprd	1871	0.926361	Very low expression in fibroblasts and lymphoblastoid
Mt1	1881	0.926605	Very low expression
Acvr1b	1919	0.925886	Very low expression in fibroblasts and lymphoblastoid
L1cam	1955	0.925221	Not expressed in lymphoblastoid
H1f0	1986	0.924713	Very low expression in lymphoblastoid
Lrrc58	1994	0.924978	Yes
Pum1	2000	0.92531	Gene candidate
Robo2	2005	0.925674	Not expressed in fibroblasts and lymphoblastoid
Rad21	2111	0.922589	Very low expression in fibroblasts
Dbi	2169	0.921107	Not expressed in lymphoblastoid
Syt4	2201	0.920494	Not expressed in fibroblasts and lymphoblastoid
Ddx6	2288	0.918	Yes
Limch1	2490	0.911573	Not expressed in lymphoblastoid
Hmgcr	2516	0.911097	Not expressed in lymphoblastoid
Gabrb2	2647	0.907044	Not expressed in fibroblasts and lymphoblastoid
Cd47	2656	0.907115	Yes
Chl1	2694	0.9062	Not expressed in fibroblasts and lymphoblastoid
B4galt5	2928	0.898618	Very low expression in fibroblasts
Syncrip	2957	0.897966	Very low expression in fibroblasts
Bmpr1a	2991	0.89714	Not expressed in lymphoblastoid
Map2k4	3005	0.896991	Very low expression in fibroblasts
Oprl1	3070	0.895107	Not expressed in fibroblasts
Pde10a	3072	0.895356	Not expressed in fibroblasts and lymphoblastoid
Zfp706	3123	0.89394	Not expressed in fibroblasts and lymphoblastoid
Negr1	3167	0.892756	Not expressed in lymphoblastoid
Fchsd2	3233	0.89082	Very low expression in fibroblasts
Cadm2	3235	0.891049	Not expressed in fibroblasts and lymphoblastoid
Pgrmc1	3257	0.8906	Yes
Mpped1	3316	0.888892	Not expressed in fibroblasts and lymphoblastoid
Cbx5	3349	0.888061	Very low expression in fibroblasts
Scamp1	3510	0.882884	Very low expression in lymphoblastoid
Satb2	3571	0.881084	Not expressed in lymphoblastoid
Setbp1	3641	0.878973	Very low expression
AI593442	3739	0.875906	Not expressed in fibroblasts and lymphoblastoid
Fnbp1	3899	0.87073	Very low expression in fibroblasts
Scn3a	4368	0.855069	Not expressed in fibroblasts and lymphoblastoid
Cdkn1b	4715	0.843517	Yes
Neto2	5262	0.825176	Very low expression in fibroblasts
Sox11	5416	0.820127	Not expressed in fibroblasts and lymphoblastoid
Axin2	5434	0.819678	Very low expression in fibroblasts and lymphoblastoid
Serpini1	5674	0.81171	Not expressed in fibroblasts and lymphoblastoid
Arid4b	5801	0.807562	Yes
Zfand5	5960	0.802327	Not expressed in lymphoblastoid
Vcan	6132	0.796647	Not expressed in fibroblasts and lymphoblastoid
Tm9sf3	6184	0.795026	Very low expression in fibroblasts
Ugcg	6243	0.793167	Not expressed in lymphoblastoid
Laptm4a	6269	0.792424	Yes
Adam10	6376	0.788938	Yes
Cdh4	6393	0.788496	Not expressed in fibroblasts and lymphoblastoid
Rab14	6491	0.785312	Yes
Kit	6734	0.777216	Not expressed in fibroblasts and lymphoblastoid
Klhl24	7167	0.762683	Yes
Pcdh8	8404	0.720927	Not expressed in fibroblasts and lymphoblastoid
Ednrb	8862	0.705524	Not expressed in fibroblasts
Lamc1	9553	0.682229	Not expressed in lymphoblastoid
Fcho2	9612	0.680318	Not expressed in fibroblasts and lymphoblastoid
Creb1	10668	0.644665	Yes
Ube2a	10958	0.634927	Yes
Rbm5	11217	0.626236	Very low expression in fibroblasts
Cadm1	11886	0.603669	Not expressed in lymphoblastoid
Plaa	15516	0.4809	Yes
