# Supplementary material for: Dosage sensitivity to Pumilio1 variants in the mouse brain reflects distinct molecular mechanisms
Source: EMBO J. 2023 Apr 18;42(11):e112721. doi: 10.15252/embj.2022112721 (PMC10233381; doi:10.15252/embj.2022112721)
Supplement: Supplementary file 8 — Dataset EV6 [file EMBJ-42-e112721-s010.xlsx]

## Sheet: Sheet1
Dataset EV6. microRNAs that overlap between Pum1, Pum2, and Fmrp HITS-CLIP data from Appendix Fig S7.
miRNAs shared by Pum1/2 and Fmrp	Pum1/Fmrp	Pum2/Fmrp	Pum1/Pum2	Pum1 unique	Fmrp unique
Mirlet7g	Mir93	Mirlet7a-1	Mirlet7e	Mir3059	Mir412
Mir484	Mir127			Mir125a	Mir532
Mir301	Mir19a			Mir33	Mir667
Mir149	Mir195a				Mir6981
Mir30b	Mir23a				Mir376c
Mir30a	Mir128-1				Mir6939
Mir328	Mir219a-1				Mir501
Mir26b	Mir15b				Mir3473e
Mir335	Mir190a				Mir370
Mirlet7a-2	Mir451a				Mir676
Mir15a	Mir434				Mir346
Mir30e	Mir32				Mir3072
Mir744	Mir135b				Mir212
Mir298	Mir16-1				Mir673
Mir126a	Mir106b				Mir8109
Mir30d	Mir130a				Mir652
Mir27a	Mir384				Mir341
	Mir153				Mir1927
	Mir17				Mir423
	Mir181b-2				Mir7678
	Mir219a-2				Mir181d
	Mir551b				Mir6516
	Mir185				Mir143
	Mir99a				Mir1249
	Mir324				Mir6410
	Mir204				Mir5108
	Mir18				Mir138-1
	Mir148a				Mir21c
	Mir125b-1				Mir3473d
	Mir29a				Mir28a
	Mir98				Mir1981
	Mir376b				Mir877
	Mir144				Mir670
	Mir181c				Mir381
	Mir136				Mir511
	Mir20a				Mir183
	Mirlet7c-1				Mir7046
	Mir137				Mir5129
					Mirlet7f-1
					Mir7047
					Mir1264
					Mir200b
					Mir3060
					Mir186
					Mir101b
					Mir7049
					Mir7-1
					Mir6386
					Mir7013
					Mir6380
					Mir1983
					Mir342
					Mir344e
					Mir598
					Mir760
					Mir8100
					Mir7213
					Mir674
					Mir5100
					Mir6989
					Mir1930
					Mir500
					Mir6982
					Mir3083
					Mir6964
					Mir680-2
					Mir374b
					Mir582
					Mir574
					Mir34c
					Mir146b
					Mir1247
					Mir6350
					Mir7675
					Mir369
					Mir194-2
					Mir211
					Mir7060
					Mir411
					Mir541
					Mir6921
					Mir350
					Mir380
					Mir181a-1
					Mir323
					Mir449a
					Mir9-3
					Mir6240
					Mir3966
					Mir539
					Mir139
					Mir222
					Mir133a-2
					Mir452
					Mir764
					Mir6360
					Mir491
					Mir339
					Mir152
					Mir666
					Mir496a
					Mir6337
					Mir547
					Mir7045
					Mir96
					Mir1957a
					Mir3968
					Mir92-2
					Mir592
					Mir134
					Mir6911
					Mir218-1
					Mir708
					Mir767
					Mir1188
					Mir409
					Mir1298
					Mir3086
					Mir184
					Mir7-2
					Mir6540
					Mir6369
					Mir488
					Mir200a
					Mir377
					Mir30c-2
					Mir495
					Mir376a
					Mir669m-2
					Mir193b
					Mir5127
					Mir205
					Mir28c
					Mir300
					Mir8107
					Mir6412
					Mir698
					Mir669c
					Mir505
					Mir135a-2
					Mir130b
					Mir486
					Mir6999
					Mir296
					Mir3102
					Mir221
					Mir1224
					Mir6339
					Mir320
					Mir450-1
					Mir190b
					Mir873a
					Mir6973a
					Mir188
					Mir6933
					Mir669n
					Mir6365
					Mir382
					Mir1198
					Mir145a
					Mir10b
					Mir5124a
					Mir25
					Mir138-2
					Mir129-1
					Mir1952
					Mir6913
					Mir5112
					Mir1839
					Mir128-2
					Mir20b
					Mir124a-2
					Mir338
					Mir6390
					Mir2137
					Mir107
					Mir6236
					Mir3085
					Mir3099
					Mir340
					Mir8117
					Mir875
					Mir6923
					Mir5104
					Mir142
					Mir711
					Mir34b
					Mir3064
					Mir7k
					Mir362
					Mir210
					Mir103-2
					Mir5106
					Mir6396
					Mir874
					Mir154
					Mir34a
					Mir1192
					Mir361
					Mir700
					Mir193a
					Mir496b
					Mirlet7d
					Mir383
					Mir132
					Mir337
					Mir216a
					Mir7b
					Mir344b
					Mir181b-1
					Mir203
					Mir329
					Mir10a
					Mir125b-2
					Mir378a
					Mir100
					Mir24-2
					Mir5119
					Mir7064
					Mir688
					Mir135a-1
					Mir6340
					Mir6366
					Mir759
					Mir122
					Mirlet7f-2
					Mir129-2
					Mir668
					Mir672
					Mir219c
					Mir499
					Mir872
					Mir26a-1
					Mir379
					Mir150
					Mir206
					Mir146
					Mir200c
					Mir5118
					Mir7233
					Mir3473f
					Mir92b
					Mir7080
					Mir421
					Mir218-2
					Mir217
					Mir299a
					Mir879
					Mir103-1
					Mir543
					Mir1197
					Mir148b
					Mir487b
					Mir1953
					Mir665
					Mir192
					Mir3475
					Mir16-2
					Mir3470a
					Mir3963
					Mir182
					Mir224
					Mir302d
					Mir9-1
					Mirlet7i
					Mir375
					Mir721
					Mir140
					Mir3107
					Mir326
					Mir5110
					Mir145b
					Mir7019
					Mir141
					Mir677
					Mir194-1
					Mir455
					Mir7j
					Mir6420
					Mir1967
					Mir181a-2
					Mir3061
					Mir151
					Mir485
					Mir345
					Mir690
					Mir3471-2
					Mir330
					Mir540
					Mir196a-2
					Mir6998
