# Supplementary material for: Dosage sensitivity to Pumilio1 variants in the mouse brain reflects distinct molecular mechanisms
Source: EMBO J. 2023 Apr 18;42(11):e112721. doi: 10.15252/embj.2022112721 (PMC10233381; doi:10.15252/embj.2022112721)
Supplement: Supplementary file 9 — Dataset EV7 [file EMBJ-42-e112721-s002.xlsx]

## Sheet: Sheet1
Dataset EV7. All primer sequences used in this study.
Gene	Type	Primer sequences	Experiment	Species
GAPDH	Forward	5’-CGACCACTTTGTCAAGCTCA-3’	qPCR	Human
GAPDH	Reverse	5’-TTACTCCTTGGAGGCCATGT-3’	qPCR	Human
ATXN1	Forward	5’-TCCAGCACCGTAGAGAGGAT-3’	qPCR	Human
ATXN1	Reverse	5’-AGCCCTGTCCAAACACAAAA-3’	qPCR	Human
ARF1	Forward	5’-AGGGAAGACCACGATCCTCT-3’	qPCR	Human
ARF1	Reverse	5’-GTCCCACACAGTGAAGCTGA-3’	qPCR	Human
ERLEC1	Forward	5’-CACTGCCAGGATCTCCATTT-3’	qPCR	Human
ERLEC1	Reverse	5’-TGGATCGCTGGAAATCTCTC-3’	qPCR	Human
ACSL3	Forward	5’-TGTGCGACAGCTTTGTTTTC-3’	qPCR	Human
ACSL3	Reverse	5’-CTGACCAACAGGACAGCAGA-3’	qPCR	Human
PPP1R9B	Forward	5’-GCCCAGCTAATTCAGCAGAC-3’	qPCR	Human
PPP1R9B	Reverse	5’-CTCAGCTCCTCATCCTCGTC-3’	qPCR	Human
SERINC1	Forward	5’-TGCTTTTCCTGGCTTCACTT-3’	qPCR	Human
SERINC1	Reverse	5’-CATACAGCACGATGCCAATC-3’	qPCR	Human
CDK1	Forward	5’-GGGTTCCTAGTACTGCAATTCG-3’	qPCR	Human
CDK1	Reverse	5’-TCCTGCATAAGCACATCCTG-3’	qPCR	Human
PCNA	Forward	5’-GGCGTGAACCTCACCAGTAT-3’	qPCR	Human
PCNA	Reverse	5’-TTCTCCTGGTTTGGTGCTTC-3’	qPCR	Human
TMEM41B	Forward	5’-TAGGTGTCGCACCTCCTTCT-3’	qPCR	Human
TMEM41B	Reverse	5’-GGAAGATGGCTGGCAGAATA-3’	qPCR	Human
DEAF1	Forward	5’-TGGGATCTTAAACCCTCACG-3’	qPCR	Human
DEAF1	Reverse	5’-GGAGTTGTGGGCAGTTCATT-3’	qPCR	Human
AAMP	Forward	5’-GGCAGCTTGATCCTAACTGG-3’	qPCR	Human
AAMP	Reverse	5’-CAGGTCTAAAAACACCCACCA-3’	qPCR	Human
ISCU	Forward	5’-GGGGAAGATTGTGGATGCTA-3’	qPCR	Human
ISCU	Reverse	5’-TCCACCGTCTTTCCTTTCAC-3’	qPCR	Human
PUM1	Forward	5’-GCCCCAGTCTTTGCAATTTA-3’	qPCR	Human
PUM1	Reverse	5’-AATCACTCGGCAGCCATAAG-3’	qPCR	Human
FMR1	Forward	5’-AGCTGGATGTGCCAGAAGAC-3’	qPCR	Human
FMR1	Reverse	5’-AGGCACCAACTGCCTTTTTA-3’	qPCR	Human
AGO2	Forward	5’-AGTGTGGTTTGGCTTCCATC-3’	qPCR	Human
AGO2	Reverse	5’-TGCCTTGTAAAACGCTGTTG-3’	qPCR	Human
CNOT1	Forward	5’-CTTGGGACATTGGCTAGGAA-3’	qPCR	Human
CNOT1	Reverse	5’-GGCAACAAAGGGCACTACAT-3’	qPCR	Human
MOV10	Forward	5’-CATGAGGCACATTGTTACGG-3’	qPCR	Human
MOV10	Reverse	5’-AAGTGCTTCACCACCTGCTT-3’	qPCR	Human
CALM3	Forward	5' -GATGAGATCCCTGGGACAGA-3'	qPCR	Human
CALM3	Reverse	5' -AGGAACTCCGGGAAGTCAAT-3'	qPCR	Human
KIF1B	Forward	5' -TTGGGCATTATCAGCAGCAC-3'	qPCR	Human
KIF1B	Reverse	5' -AAGGCTGGTTTTGCTCATCG-3'	qPCR	Human
SLC1A2	Forward	5' -TGCCAACAATATGCCCAAGC-3'	qPCR	Human
SLC1A2	Reverse	5' -ATGACACCAAACACCGTCAG-3'	qPCR	Human
ANK2	Forward	5' -GGTGATGGGGGAGAATACCT-3'	qPCR	Human
ANK2	Reverse	5' -CTGAAGGATCGAAGGCTGTC-3'	qPCR	Human
CTNNB1	Forward	5' -TGCCCTGGTGAAAATGCTTG-3'	qPCR	Human
CTNNB1	Reverse	5' -ACGCACTGCCATTTTAGCTC-3'	qPCR	Human
CALM1	Forward	5' -GGTCAGAACCCAACAGAAGC-3'	qPCR	Human
CALM1	Reverse	5' -CAAAAATTCGGGGAAGTCAA-3'	qPCR	Human
CD81	Forward	5' -GGATGATGACGCCAACAAC-3'	qPCR	Human
CD81	Reverse	5' -GGTCAAAGCAGTCAGTGTG-3'	qPCR	Human
ATP2A2	Forward	5' -ACCTCATCTCGTCCAACGTC-3'	qPCR	Human
ATP2A2	Reverse	5' -TGTCACCAGATTGACCCAGA-3'	qPCR	Human
ACSL3	Forward	5' -TGTGCGACAGCTTTGTTTTC-3'	qPCR	Human
ACSL3	Reverse	5' -CTGACCAACAGGACAGCAGA-3'	qPCR	Human
UBE2A	Forward	5' -CTGTTGGATGAACCCAATCC-3'	qPCR	Human
UBE2A	Reverse	5' -AATCACGCCAGCTTTGTTCT-3'	qPCR	Human
SYT1	Forward	5' -ACCTGCAAAGTGCTGAGAAG-3'	qPCR	Human
SYT1	Reverse	5' -TAAGCCACCCACATCCATCTTC-3'	qPCR	Human
APP	Forward	5' -TGCCAGCCAACACAGAAAAC-3'	qPCR	Human
APP	Reverse	5' -GTCATGTCGGAATTCTGCATCC-3'	qPCR	Human
CDKN1B	Forward	5' -AATAAGGAAGCGACCTGCAA-3'	qPCR	Human
CDKN1B	Reverse	5' -ACAGGATGTCCATTCCATGA-3'	qPCR	Human
TAOK1	Forward	5' -CATCACCTGCCAATTCCTTT-3'	qPCR	Human
TAOK1	Reverse	5' -GAGGCTTCCTTTCCGCTAGT-3'	qPCR	Human
CALM2	Forward	5' -TGGCTGACCAACTGACTGAAG-3'	qPCR	Human
CALM2	Reverse	5' -ACTCTGCTTCTGTGGGATTCTG-3'	qPCR	Human
TLK1	Forward	5'-CTGTCCAAGATTATGGATGATGA-3'	qPCR	Human
TLK1	Reverse	5'-TTTGGTGGCTCTTTTCCAAC-3'	qPCR	Human
PTPRS	Forward	5'-ACAAACCCGACAGTAAACGC-3'	qPCR	Human
PTPRS	Reverse	5'-ATGCGTCTCATTTCCACAGG-3'	qPCR	Human
SKP1A	Forward	5'-TGGGACCAAGAATTCCTGAAA-3'	qPCR	Human
SKP1A	Reverse	5'-TGCATGTAACATCAAGCAAACC-3'	qPCR	Human
REEP5	Forward	5'-TGGTCAAGGACCTTAAAGACAA-3'	qPCR	Human
REEP5	Reverse	5'-GGTGCTCTTCTTTTCTTCACC-3'	qPCR	Human
LAPTM4A	Forward	5'-AAGAACAGAGACGGCAAAAAG-3'	qPCR	Human
LAPTM4A	Reverse	5'-CTCTCTGCCCAGCATCTGAC-3'	qPCR	Human
RTN4	Forward	5'-CAAGGGTGTGATCCAAGCTA-3'	qPCR	Human
RTN4	Reverse	5'-CTTCTGAACCAACTCCTCAGA-3'	qPCR	Human
GSK3B	Forward	5'-CCTCATGCTCGGATTCAA-3'	qPCR	Human
GSK3B	Reverse	5'-TGCAGAAGCAGCATTATTGG-3'	qPCR	Human
KLHL24	Forward	5'-GTGGACTGACCAAGGCAATA-3'	qPCR	Human
KLHL24	Reverse	5'-CGCCCAGGATATATATTTTACCA-3'	qPCR	Human
QKI	Forward	5'-GGAGTGCAGAATTGCCTGAT-3'	qPCR	Human
QKI	Reverse	5'-CCAAGGATTCTCCCAACAAA-3'	qPCR	Human
CREB1	Forward	5'-CACAGCCTGCTGAAGAAGC-3'	qPCR	Human
CREB1	Reverse	5'-TTCACATATTCTTTCTTCTTTCTACGA-3'	qPCR	Human
LRRC58	Forward	5'-GGAAATCTGCCTTCTCTGAA-3'	qPCR	Human
LRRC58	Reverse	5'-TGAAGACTTAGGGAACGAAGTGA-3'	qPCR	Human
APC	Forward	5'-ATGAAAGGCTGCATGAGAGC-3'	qPCR	Human
APC	Reverse	5'-TGCTCGCCAAGACAAATTCC-3'	qPCR	Human
CDS2	Forward	5'-AGACCTGGGAAGGCTTCATT-3'	qPCR	Human
CDS2	Reverse	5'-ACAGGGCAGACAAAGCATCT-3'	qPCR	Human
CD47	Forward	5'-AAGAATGCTACTGGCCTTGG-3'	qPCR	Human
CD47	Reverse	5'-GGCAATGACGAAGGAGGTTA-3'	qPCR	Human
TMEM30A	Forward	5'-CAGATAAAAATGTGAAATTCAGAAATC-3'	qPCR	Human
TMEM30A	Reverse	5'-AGAATCCAGCATGTAAACTGGT-3'	qPCR	Human
LNPEP	Forward	5'-CCATACAAAATATTGTTGCTGGAT-3'	qPCR	Human
LNPEP	Reverse	5'-GGAAGGTTGCCTCTGACTGA-3'	qPCR	Human
EIF4G2	Forward	5'-AACAGAACTTTTTCAACAAAGCA-3'	qPCR	Human
EIF4G2	Reverse	5'-TCCCTTTCCTTCCAAAATCTC-3'	qPCR	Human
UBR5	Forward	5'-GAGCTGATAGTATCCTGGATCTTG-3'	qPCR	Human
UBR5	Reverse	5'-CCATATCTACTACACTTCGACTAGAGC-3'	qPCR	Human
PLAA	Forward	5'-TGTTGGCTCATCTGGTGCTA-3'	qPCR	Human
PLAA	Reverse	5'-TGGTCCACCTTCATTGACAT-3'	qPCR	Human
RTN3	Forward	5'-TCTTCATGTGGCTGATGACC-3'	qPCR	Human
RTN3	Reverse	5'-CTCATAGACAATCGGGACACTG-3'	qPCR	Human
NPEPPS	Forward	5'-TGACTGTTTTGAAGCATGGTG-3'	qPCR	Human
NPEPPS	Reverse	5'-ACTCTTTCGATTCGGTTTTTCTC-3'	qPCR	Human
PGRMC1	Forward	5'-CCT TTC TGA CCT CAC TGC TG-3'	qPCR	Human
PGRMC1	Reverse	5'-TAA TCA TTT TTC CGG GCA CT-3'	qPCR	Human
EPS15	Forward	5'-CAG CAC TGC CAC CAA AGA T-3'	qPCR	Human
EPS15	Reverse	5'-TCA GTT TAA AGG GAT CAG GAG AA-3'	qPCR	Human
PAFAH1B1	Forward	5'-TCC TGG GCT CCA GAA AGC-3'	qPCR	Human
PAFAH1B1	Reverse	5'-TGG ATC CAG ACA GCA AGA AT-3'	qPCR	Human
ARID4B	Forward	5'-CTG AAG TAG CTT CCA TTG ATC G-3'	qPCR	Human
ARID4B	Reverse	5'-ATG GAA CTG GAT GAA GGT GA-3'	qPCR	Human
ARF3	Forward	5'-AGA ATG CTG GCG GAG GAC-3'	qPCR	Human
ARF3	Reverse	5'-GCC CAG CTT GTC TGT GAT CT-3'	qPCR	Human
CDC42SE2	Forward	5'-GTG CAT ACA GCT CAT GTT GGA-3'	qPCR	Human
CDC42SE2	Reverse	5'-CAC CTC CAT AAC CTC CCT TG-3'	qPCR	Human
YWHAZ	Forward	5'-GTC ATA CAA AGA CAG CAC GCT AA-3'	qPCR	Human
YWHAZ	Reverse	5'-TCC TTC TCC TGC TTC AGC TT-3'	qPCR	Human
TRIO	Forward	5'-TCG TCA TAT TCA GCG AAC CA-3'	qPCR	Human
TRIO	Reverse	5'-CAT TTT CCA CAT TTT CCT CCA-3'	qPCR	Human
RAB14	Forward	5'-CAT AGG AAA TAA AGC AGA TTT GGA-3'	qPCR	Human
RAB14	Reverse	5'-CAC TCG CTT CGA GGA ACA AT-3'	qPCR	Human
GNAQ	Forward	5'-TCA TGT TTC TAG TAG CGC TTA GTG-3'	qPCR	Human
GNAQ	Reverse	5'-GAT AAT TGT TCT AAA GAG AGC CTT GC-3'	qPCR	Human
FKBP1A	Forward	5'-TTT ATG CTA GGC AAG CAG GAG-3'	qPCR	Human
FKBP1A	Reverse	5'-GGC ATA ATC TGG AGA TAT AGT CAG T-3'	qPCR	Human
ULK2	Forward	5'-CCA GAT CCA GGA GAG TGT GG-3'	qPCR	Human
ULK2	Reverse	5'-CAG CTG TGC TGC TTT CAT GT-3'	qPCR	Human
IDS	Forward	5'-TGC TTT GGA CGA TCT TCA GC-3'	qPCR	Human
IDS	Reverse	5'-GCT GTA TTT GGC CCA TTC TC-3'	qPCR	Human
TTYH3	Forward	5'-AGT CCT GGC CCT GGT CAT-3'	qPCR	Human
TTYH3	Reverse	5'-ACC ATT TTG GTC ACG TAG GC-3'	qPCR	Human
RALGDS	Forward	5'-GAG ATC AAC ATC AGC TTC GTC-3'	qPCR	Human
RALGDS	Reverse	5'-AGC TGA TGC CGG AGG TCT-3'	qPCR	Human
ADAM10	Forward	5'-CTC TCT GCC CAG CAT CTG AC-3'	qPCR	Human
ADAM10	Reverse	5'-TTC TCA CAG ATA GAA CCT GCA CA-3'	qPCR	Human
Gapdh	Forward	5’-GGCATTGCTCTCAATGACAA-3’	qPCR	Mouse
Gapdh	Reverse	5’-CCCTGTTGCTGTAGCCGTAT-3’	qPCR	Mouse
Pum1	Forward	5’-GCCCCAGTCTTTGCAGTTTA-3’	qPCR	Mouse
Pum1	Reverse	5’-CCTCTGGATCACCCTACAGC-3’	qPCR	Mouse
Pum2	Forward	5’-CCATTTGAGGAGGACCAAAA-3’	qPCR	Mouse
Pum2	Reverse	5’-CTTCAGTTGGAGAGGCTTGG-3’	qPCR	Mouse
Fmr1	Forward	5’-GCAGTTGGTGCCTTCTCTGT-3’	qPCR	Mouse
Fmr1	Reverse	5’-GCAGACTTCGAAAGTGCATGT-3’	qPCR	Mouse
Rbfox3	Forward	5’-GCACAGACTCATCCTGAGCA-3’	qPCR	Mouse
Rbfox3	Reverse	5’-GGTGGAGTTGCTGGTTGTCT-3’	qPCR	Mouse
Cnot1	Forward	5’-CTTGGGACATTGGCTAGGAA-3’	qPCR	Mouse
Cnot1	Reverse	5’-GGCAACAAAGGGCACTACAT-3’	qPCR	Mouse
Mov10	Forward	5’-ATTACCCACCCATCCTCCTC-3’	qPCR	Mouse
Mov10	Reverse	5’-GCCTTGATCTCAGCAACCTC-3’	qPCR	Mouse
Ago2	Forward	5’-AAGTCGGACAGGAGCAGAAA-3’	qPCR	Mouse
Ago2	Reverse	5’-GAAACTTGCACTTCGCATCA-3’	qPCR	Mouse
Aak1	Forward	5'-TCCCATCTCAAACGGAATCT-3'	qPCR	Mouse
Aak1	Reverse	5'-GCAGAGAGCAGTCAAGCAGA-3'	qPCR	Mouse
Plekhm3	Forward	5'-CGAGGACATTTCAACAAGCA-3'	qPCR	Mouse
Plekhm3	Reverse	5'-GGCAGGGGACAGACTTTTCT-3'	qPCR	Mouse
Zbtb20	Forward	5'-CAGCCAAACAGAACTACGTCA-3'	qPCR	Mouse
Zbtb20	Reverse	5'-AGAAGGAGCGCCAGCAGAT-3'	qPCR	Mouse
Ago3	Forward	5'-TCACCCATATGAATTCGACTTTT-3'	qPCR	Mouse
Ago3	Reverse	5'-AAGTTGTCATCCCATAAAACATGA-3'	qPCR	Mouse
Dgkh	Forward	5'-CGGAGGCACCAACTTCTG-3'	qPCR	Mouse
Dgkh	Reverse	5'-TGTCAAACACTGCGACAACTT-3'	qPCR	Mouse
Fto	Forward	5'-TTACCTGACCCCCAAAGATG-3'	qPCR	Mouse
Fto	Reverse	5'-GTATGCTGCCGGCCTCTC-3'	qPCR	Mouse
Grin2b	Forward	5'-GCCAGGTGGACCTTGCTAT-3'	qPCR	Mouse
Grin2b	Reverse	5'-AATGCCAGTGAGCCAGAGAG-3'	qPCR	Mouse
Lpp	Forward	5'-TGCGGTCTCATTCACTGC-3'	qPCR	Mouse
Lpp	Reverse	5'-GCTGGCATGATAGGTTCCTT-3'	qPCR	Mouse
Stx17	Forward	5'-ATTGAGCTGAGCCATCTGGT-3'	qPCR	Mouse
Stx17	Reverse	5'-GGCACTGTTGACATGGTCTG-3'	qPCR	Mouse
Acvr2b	Forward	5'-GGAAGCCTCCTGGGGATAC-3'	qPCR	Mouse
Acvr2b	Reverse	5'-TCTGGAAGTTGATGGCTCCT-3'	qPCR	Mouse
Ap5m1	Forward	5'-TCATACGTCACGAACCAGGA-3'	qPCR	Mouse
Ap5m1	Reverse	5'-CATTCCATTGAAGGCTTTGG-3'	qPCR	Mouse
Chl1	Forward	5'-TGAAGAGGAACAGAGGTGGAA-3'	qPCR	Mouse
Chl1	Reverse	5'-TTTTGCTGACTGAACTTCTGGA-3'	qPCR	Mouse
Gpr161	Forward	5'-GAGGAGCTCCGTGACATTTG-3'	qPCR	Mouse
Gpr161	Reverse	5'-TCAGCTTTCACATGAAGAAGAGA-3'	qPCR	Mouse
Kcnn3	Forward	5'-AGCTGAGTGACCAAGCCAAC-3'	qPCR	Mouse
Kcnn3	Reverse	5'-GGTCATTGAGCTCCGTGATTA-3'	qPCR	Mouse
Klf7	Forward	5'-CCACTTAAAGGCCCACCAG-3'	qPCR	Mouse
Klf7	Reverse	5'-CAAAACGCCACTCGCATC-3'	qPCR	Mouse
Nfat5	Forward	5'-TTCTCAGCTTACCACGGACA-3'	qPCR	Mouse
Nfat5	Reverse	5'-TTTACTCCAGTTCCCTTTTGG-3'	qPCR	Mouse
Plxna4	Forward	5'-GCGCTCTCAGAGATCTTCTCC-3'	qPCR	Mouse
Plxna4	Reverse	5'-CCACACTGGTCATCATGGTC-3'	qPCR	Mouse
Slc1a2	Forward	5'-CTGCCAACGGAGGATATCAG-3'	qPCR	Mouse
Slc1a2	Reverse	5'-CCCACCACATTGACTGAAGTT-3'	qPCR	Mouse
Ston2	Forward	5'-CCATTGTGTGGAGGATAAACC-3'	qPCR	Mouse
Ston2	Reverse	5'-AGCTCAAGGTGGCAAAAGAA-3'	qPCR	Mouse
Tsc22d2	Forward	5'-CGGTGTTGTAGCCATTGACA-3'	qPCR	Mouse
Tsc22d2	Reverse	5'-TTCCACTTCTTCTCTTACTGCAT-3'	qPCR	Mouse
Xkr4	Forward	5'-CCTGCAGCTCTGCATTATTGT-3'	qPCR	Mouse
Xkr4	Reverse	5'-CCAAGCCAAGGACACAAGG-3'	qPCR	Mouse
A1cf	Forward	5'-AACCGAGAAGATGCAGTTGA-3'	qPCR	Mouse
A1cf	Reverse	5'-TGGCCAAGGTCACTTCTATTG-3'	qPCR	Mouse
Aff4	Forward	5'-CTATGTACTCAGACACGGTGGAG-3'	qPCR	Mouse
Aff4	Reverse	5'-CTGCAGCTGTAGCATCTGGT-3'	qPCR	Mouse
Clstn2	Forward	5'-AACTCAACGGGCGTTACACT-3'	qPCR	Mouse
Clstn2	Reverse	5'-TTGACATGTTCCTTGTCAGAGA-3'	qPCR	Mouse
Cnnm2	Forward	5'-AATCATCAAATCTGAAATCTTGGA-3'	qPCR	Mouse
Cnnm2	Reverse	5'-TTTCACGGTGGGCCACTT-3'	qPCR	Mouse
Csnk1a1	Forward	5'-GGAGGTTCACTATGAAGACCGTA-3'	qPCR	Mouse
Csnk1a1	Reverse	5'-AAAATTCTTTGTATGCACATATTCAA-3'	qPCR	Mouse
Ctdspl2	Forward	5'-TGATTCCATTTCTGGAGAAGC-3'	qPCR	Mouse
Ctdspl2	Reverse	5'-AATCATGCAATCGAAATCTGTC-3'	qPCR	Mouse
Dcaf7	Forward	5'-ACCCTAACTACCTGGCCACCA-3'	qPCR	Mouse
Dcaf7	Reverse	5'-AACCGGTGTGCAGGGAAC-3'	qPCR	Mouse
Fmnl3	Forward	5'-TCCGTCAAGTCCTCACAGAA-3'	qPCR	Mouse
Fmnl3	Reverse	5'-CTCGCTTGCTGCTGTTCAT-3'	qPCR	Mouse
Frmd4a	Forward	5'-CCCCCACCACATCCTGAC-3'	qPCR	Mouse
Frmd4a	Reverse	5'-CTAGCTCTGGATAGAGGGAGGA-3'	qPCR	Mouse
Grin2a	Forward	5'-CTGGAAGAGGCAGATTGACC-3'	qPCR	Mouse
Grin2a	Reverse	5'-CGTAAGCCACAGTGTCTCCA-3'	qPCR	Mouse
Hipk2	Forward	5'-ACCGATGAAGAAGAGGAGCA-3'	qPCR	Mouse
Hipk2	Reverse	5'-GGTGACACAGCTGATGACATTT-3'	qPCR	Mouse
Kif26b	Forward	5'-AGATGCAGGAGCCTCAAAAA-3'	qPCR	Mouse
Kif26b	Reverse	5'-GGGGTATCGAGAGACAGTGC-3'	qPCR	Mouse
Klf12	Forward	5'-GTCCGAGGAAATCGAATGAA-3'	qPCR	Mouse
Klf12	Reverse	5'-GATCGTCTCTGGCGTCTTGT-3'	qPCR	Mouse
Lmln	Forward	5'-TCAGGAAGAGCTGTAAATTCTGG-3'	qPCR	Mouse
Lmln	Reverse	5'-GCAGCGGGTTACTTCTGAGT-3'	qPCR	Mouse
Lrrc40	Forward	5'-TCCTGGCACTAGAAGGAAATC-3'	qPCR	Mouse
Lrrc40	Reverse	5'-GATCTTGCTGCGCAGGTATT-3'	qPCR	Mouse
Myo5a	Forward	5'-CCTCCTGCGCAAGGACAT-3'	qPCR	Mouse
Myo5a	Reverse	5'-TTGTCACGTAGCCATTCTTCC-3'	qPCR	Mouse
Nav2	Forward	5'-GTGGCTACCTTGTGGGAGAG-3'	qPCR	Mouse
Nav2	Reverse	5'-CACCAGAGAGTCCAGGCTGT-3'	qPCR	Mouse
Psd3	Forward	5'-CACTTCTGCCAGCCACTACA-3'	qPCR	Mouse
Psd3	Reverse	5'-TGGTGATCTGCTTCAGCTTG-3'	qPCR	Mouse
Ptbp2	Forward	5'-AGCTGGTGGCAATACAGTCC-3'	qPCR	Mouse
Ptbp2	Reverse	5'-CGAAGAGGGTAAACAGACTTTG-3'	qPCR	Mouse
Rimkla	Forward	5'-CTGCGCTGCTCCACAGAC-3'	qPCR	Mouse
Rimkla	Reverse	5'-CTTGCCTTGCTCGGTCAG-3'	qPCR	Mouse
Snx30	Forward	5'-AAGCCAAACTGGAAGCTGTG-3'	qPCR	Mouse
Snx30	Reverse	5'-TCCATCCTATCCTGGCACTT-3'	qPCR	Mouse
Taok1	Forward	5'-TTATTAAGAAACACCAAGCTGCTA-3'	qPCR	Mouse
Taok1	Reverse	5'-CCTGAATGTGTTGCTGGAAT-3'	qPCR	Mouse
Zbtb10	Forward	5'-AGAATCTTGGCCCACACAAG-3'	qPCR	Mouse
Zbtb10	Reverse	5'-GCTACAATGAGGGCATTTCAA-3'	qPCR	Mouse
Apbb2	Forward	5'-GTGAGCCTAACGCAGCCAAT-3'	qPCR	Mouse
Apbb2	Reverse	5'-CCTGGCAACCAAGCACTTCT-3'	qPCR	Mouse
Acap2	Forward	5'-ATGCGGGAATCAGAAGGACT-3'	qPCR	Mouse
Acap2	Reverse	5'-GCCATTTGAGAAAAATCACGA-3'	qPCR	Mouse
Acer2	Forward	5'-CTGTGAGCTGCTCTCCTCCT-3'	qPCR	Mouse
Acer2	Reverse	5'-ACACACAGCCCAGGTACGA-3'	qPCR	Mouse
Aebp2	Forward	5'-TCAAAGCTACCCAAAGATACTGC-3'	qPCR	Mouse
Aebp2	Reverse	5'-TTACCTCTTCAACCTCTTCTGC-3'	qPCR	Mouse
PUM1 T1035S	Forward	5’-GTACAAGCTGCTCTGaGTGCTGGTGAAGCTC-3’	Mutagenesis	Human
PUM1 T1035S	Reverse	5’-GAGCTTCACCAGCACtCAGAGCAGCTTGTAC-3’	Mutagenesis	Human
PUM1 R1147W	Forward	5’-GCGATGTGGGGCCaGATCTTATGCATGACGA-3’	Mutagenesis	Human
PUM1 R1147W	Reverse	5’-TCGTCATGCATAAGATCtGGCCCCACATCGC-3’	Mutagenesis	Human
PUM1-SalI	Forward	5’-tatatgtcgaccATGAGCGTTGCATGTGTCTTG-3’	Cloning	Human
PUM1-NotI	Reverse	5’-tatatgcggccgcTCAGATGATACCATTAGGG-3’	Cloning	Human
FMR1-SalI	Forward	5’-tatatgtcgaccATGGAGGAGCTGGTGGTGG-3’	Cloning	Human
FMR1-NotI	Reverse	5’-tatatgcggccgcTTAGGGTACTCCATTCACGAG-3’	Cloning	Human
AGO2-SalI	Forward	5’-tatatgtcgacTCGACCCTACTCGGG-3’	Cloning	Human
AGO2-NotI	Reverse	5’-tatatgcggccgcTCAAGCAAAGTA-3’	Cloning	Human
CNOT1-SalI	Forward	5’-tatatgtcgaccATGAATCTTGACTCGCTCTCGCTG-3’	Cloning	Human
CNOT1-NotI	Reverse	5’-tatatgcggccgccTAACTGGCACCTGTCCCTTCCA-3’	Cloning	Human
E2F4	Forward	5'-TCACAGAGGACGTGCAGAAC-3'	RIP	Human
E2F4	Reverse	5'-AGGGTATCTCCAGCAAAGCA-3'	RIP	Human
E2F3	Forward	5'-TACGAAGTCCAGATAGTCCAAAA-3'	RIP	Human
E2F3	Reverse	5'-GGAGCTGAATGAACTTCTTGGT-3'	RIP	Human
CDK1	Forward	5'-ACTTCAGCTGTACTTCGTCTTCT-3'	RIP	Human
CDK1	Reverse	5'-TGTTACAGTGAGACCTACACACA-3'	RIP	Human
