# Supplementary material for: Dosage sensitivity to Pumilio1 variants in the mouse brain reflects distinct molecular mechanisms
Source: EMBO J. 2023 Apr 18;42(11):e112721. doi: 10.15252/embj.2022112721 (PMC10233381; doi:10.15252/embj.2022112721)
Supplement: Supplementary file 11 — Source Data for Figure 5 [file EMBJ-42-e112721-s008.zip]

Archive with 12 entries (12 files):
- Source_Data_Figure_5A.xlsx
- __MACOSX/._Source_Data_Figure_5A.xlsx
- Source_Data_Figure_5B.xlsx
- __MACOSX/._Source_Data_Figure_5B.xlsx
- Source_Data_Figure_5C.xlsx
- __MACOSX/._Source_Data_Figure_5C.xlsx
- Source_Data_Figure_5D.xlsx
- __MACOSX/._Source_Data_Figure_5D.xlsx
- Source_Data_Figure_5E.xlsx
- __MACOSX/._Source_Data_Figure_5E.xlsx
- Source_Data_Figure_5F.xlsx
- __MACOSX/._Source_Data_Figure_5F.xlsx
