# Supplementary material for: Dosage sensitivity to Pumilio1 variants in the mouse brain reflects distinct molecular mechanisms
Source: EMBO J. 2023 Apr 18;42(11):e112721. doi: 10.15252/embj.2022112721 (PMC10233381; doi:10.15252/embj.2022112721)
Supplement: Supplementary file 11 — Source Data for Figure 5 [file EMBJ-42-e112721-s008.zip › Source_Data_Figure_5A.xlsx]

## Sheet: PUM1_FMRP
NAME	PROBE	GENE SYMBOL	GENE_TITLE	RUNNING ES	CORE ENRICHMENT			NAME	GS<br> follow link to MSigDB	GS DETAILS	SIZE	ES	NES	NOM p-val	FDR q-val	FWER p-val	RANK AT MAX	LEADING EDGE
row_0	Mir127	null	null	0.159389	Yes			OVERLAP GENE SYMBOL	OVERLAP GENE SYMBOL	Details ...	1194	0.933261	1.04235	0	0	0	1400	tags=36%, list=5%, signal=36%
row_1	Mir30a	null	null	0.216576	Yes
row_2	Mir30d	null	null	0.260532	Yes
row_3	Apc	null	null	0.2977	Yes
row_4	Mir434	null	null	0.327904	Yes
row_5	Mir181c	null	null	0.35793	Yes
row_6	Kif1a	null	null	0.387457	Yes
row_7	Map1b	null	null	0.413994	Yes
row_8	Mirlet7c-1	null	null	0.436059	Yes
row_9	Mir204	null	null	0.452815	Yes
row_10	Gm20594	null	null	0.467253	Yes
row_11	Mir30e	null	null	0.479359	Yes
row_12	Mirlet7a-2	null	null	0.491365	Yes
row_13	Rnu12	null	null	0.502879	Yes
row_14	Mirlet7g	null	null	0.51399	Yes
row_15	Calm3	null	null	0.524908	Yes
row_16	Mir128-1	null	null	0.535142	Yes
row_17	Adcy1	null	null	0.545279	Yes
row_18	Mir384	null	null	0.555411	Yes
row_19	Mir29a	null	null	0.5653	Yes
row_20	Kif1b	null	null	0.57358	Yes
row_21	Snord22	null	null	0.581271	Yes
row_22	Rmrp	null	null	0.588307	Yes
row_23	Mir219a-2	null	null	0.595459	Yes
row_24	Agap2	null	null	0.602496	Yes
row_25	Cpe	null	null	0.609466	Yes
row_26	Mir298	null	null	0.616368	Yes
row_27	Rnu11	null	null	0.623175	Yes
row_28	Nckap1	null	null	0.629664	Yes
row_29	Slc1a2	null	null	0.635792	Yes
row_30	Mir126a	null	null	0.64149	Yes
row_31	Mir99a	null	null	0.647118	Yes
row_32	Mir15b	null	null	0.652354	Yes
row_33	Ank2	null	null	0.657344	Yes
row_34	Mir23a	null	null	0.662048	Yes
row_35	Adgrl1	null	null	0.666711	Yes
row_36	Ctnnb1	null	null	0.671292	Yes
row_37	Ptprs	null	null	0.675895	Yes
row_38	Kif5c	null	null	0.680346	Yes
row_39	Mir137	null	null	0.684861	Yes
row_40	Huwe1	null	null	0.689235	Yes
row_41	Malat1	null	null	0.693556	Yes
row_42	Mir328	null	null	0.697502	Yes
row_43	Mir26b	null	null	0.701254	Yes
row_44	Hivep2	null	null	0.705108	Yes
row_45	Rapgef4	null	null	0.708753	Yes
row_46	Mir324	null	null	0.712356	Yes
row_47	Calm1	null	null	0.715592	Yes
row_48	Gpm6a	null	null	0.718994	Yes
row_49	Mir130a	null	null	0.722275	Yes
row_50	Chd3	null	null	0.725544	Yes
row_51	Rtn1	null	null	0.728725	Yes
row_52	Mir185	null	null	0.731731	Yes
row_53	Cd81	null	null	0.734585	Yes
row_54	Mir376b	null	null	0.73756	Yes
row_55	Hsp90ab1	null	null	0.740514	Yes
row_56	Trak2	null	null	0.743256	Yes
row_57	Cltc	null	null	0.746025	Yes
row_58	Atp1b1	null	null	0.748655	Yes
row_59	Sptbn1	null	null	0.751226	Yes
row_60	2900097C17Rik	null	null	0.753836	Yes
row_61	Actb	null	null	0.756436	Yes
row_62	Gabbr1	null	null	0.758831	Yes
row_63	Gnb1	null	null	0.76121	Yes
row_64	Ppp2r2c	null	null	0.763543	Yes
row_65	Scd2	null	null	0.765853	Yes
row_66	Syt1	null	null	0.768166	Yes
row_67	Prrc2a	null	null	0.770444	Yes
row_68	Atp2b2	null	null	0.772742	Yes
row_69	Ywhae	null	null	0.774983	Yes
row_70	Mir484	null	null	0.777253	Yes
row_71	Mir106b	null	null	0.779443	Yes
row_72	Eef1a1	null	null	0.781625	Yes
row_73	Mir125b-1	null	null	0.783445	Yes
row_74	Stxbp1	null	null	0.785422	Yes
row_75	Mir451a	null	null	0.787353	Yes
row_76	Mir136	null	null	0.789314	Yes
row_77	Ttr	null	null	0.791264	Yes
row_78	Mir93	null	null	0.793212	Yes
row_79	Arel1	null	null	0.794834	Yes
row_80	Nbea	null	null	0.796554	Yes
row_81	Mir144	null	null	0.798375	Yes
row_82	Map2	null	null	0.800194	Yes
row_83	Ptms	null	null	0.801546	Yes
row_84	Nlgn2	null	null	0.803171	Yes
row_85	Tspan7	null	null	0.804622	Yes
row_86	Ank3	null	null	0.806206	Yes
row_87	Itpr1	null	null	0.8077	Yes
row_88	Lrrc4b	null	null	0.809182	Yes
row_89	Usp9x	null	null	0.810597	Yes
row_90	Grin2b	null	null	0.812003	Yes
row_91	Atp1b2	null	null	0.813432	Yes
row_92	Mir15a	null	null	0.814841	Yes
row_93	Clasp2	null	null	0.816123	Yes
row_94	Mir30b	null	null	0.817532	Yes
row_95	Nf1	null	null	0.818765	Yes
row_96	Mir744	null	null	0.820137	Yes
row_97	Calm2	null	null	0.821472	Yes
row_98	Abr	null	null	0.822785	Yes
row_99	Eif4g2	null	null	0.824117	Yes
row_100	Nrxn2	null	null	0.825355	Yes
row_101	Celsr2	null	null	0.826658	Yes
row_102	Mir149	null	null	0.827876	Yes
row_103	Herc2	null	null	0.829014	Yes
row_104	Enc1	null	null	0.83029	Yes
row_105	Fry	null	null	0.831513	Yes
row_106	Mir551b	null	null	0.832767	Yes
row_107	Basp1	null	null	0.83397	Yes
row_108	Rtn3	null	null	0.835156	Yes
row_109	4932438A13Rik	null	null	0.836315	Yes
row_110	Mycbp2	null	null	0.837395	Yes
row_111	Mapk8ip1	null	null	0.838579	Yes
row_112	Rn45s	null	null	0.83976	Yes
row_113	Clstn1	null	null	0.840939	Yes
row_114	Lmtk2	null	null	0.842078	Yes
row_115	Rian	null	null	0.84316	Yes
row_116	Mir17	null	null	0.844307	Yes
row_117	Eif4g1	null	null	0.845443	Yes
row_118	Atp2a2	null	null	0.846394	Yes
row_119	Mir135b	null	null	0.847477	Yes
row_120	Wdfy3	null	null	0.848518	Yes
row_121	Gpm6b	null	null	0.849512	Yes
row_122	Stmn1	null	null	0.850258	Yes
row_123	Mir153	null	null	0.851124	Yes
row_124	Mir181b-2	null	null	0.852125	Yes
row_125	Spag9	null	null	0.853126	Yes
row_126	Mir19a	null	null	0.854122	Yes
row_127	D430041D05Rik	null	null	0.855014	Yes
row_128	Ndfip1	null	null	0.855975	Yes
row_129	Zbtb18	null	null	0.856621	Yes
row_130	Arf3	null	null	0.857548	Yes
row_131	Dpysl2	null	null	0.858471	Yes
row_132	Wnk1	null	null	0.85939	Yes
row_133	Akap6	null	null	0.860264	Yes
row_134	Ndrg4	null	null	0.861132	Yes
row_135	Prkce	null	null	0.861947	Yes
row_136	Akt3	null	null	0.862788	Yes
row_137	Nsg2	null	null	0.863543	Yes
row_138	Cfl1	null	null	0.864312	Yes
row_139	Mir148a	null	null	0.865151	Yes
row_140	Kif21b	null	null	0.865905	Yes
row_141	Zfr	null	null	0.866689	Yes
row_142	Ptn	null	null	0.867251	Yes
row_143	Pgm2l1	null	null	0.867979	Yes
row_144	Nell2	null	null	0.868774	Yes
row_145	Ppp1r9b	null	null	0.86956	Yes
row_146	Akap11	null	null	0.870124	Yes
row_147	Serinc1	null	null	0.870898	Yes
row_148	Dock9	null	null	0.871466	Yes
row_149	Klf13	null	null	0.872097	Yes
row_150	Ppp3ca	null	null	0.87283	Yes
row_151	Dnajc6	null	null	0.873301	Yes
row_152	Dst	null	null	0.873976	Yes
row_153	Plxna1	null	null	0.874606	Yes
row_154	Snap91	null	null	0.875304	Yes
row_155	Rtn4	null	null	0.875997	Yes
row_156	Nrxn1	null	null	0.876686	Yes
row_157	Rab6b	null	null	0.877263	Yes
row_158	Aff4	null	null	0.877941	Yes
row_159	Ralgds	null	null	0.878465	Yes
row_160	Cbx6	null	null	0.879129	Yes
row_161	Camsap2	null	null	0.879793	Yes
row_162	Ptpra	null	null	0.880456	Yes
row_163	Srgap3	null	null	0.881083	Yes
row_164	Hmgcs1	null	null	0.881707	Yes
row_165	Tnks2	null	null	0.882289	Yes
row_166	Cmip	null	null	0.882938	Yes
row_167	Macf1	null	null	0.883443	Yes
row_168	Snca	null	null	0.884048	Yes
row_169	Eif4g3	null	null	0.88461	Yes
row_170	Mapk1	null	null	0.885206	Yes
row_171	Ids	null	null	0.885651	Yes
row_172	Prrc2c	null	null	0.886235	Yes
row_173	Fbxl16	null	null	0.886815	Yes
row_174	Dlg2	null	null	0.887391	Yes
row_175	Shank2	null	null	0.887778	Yes
row_176	Gnas	null	null	0.888225	Yes
row_177	Cplx2	null	null	0.888627	Yes
row_178	App	null	null	0.889129	Yes
row_179	Crmp1	null	null	0.889592	Yes
row_180	Ulk2	null	null	0.890159	Yes
row_181	Atp2b1	null	null	0.890581	Yes
row_182	Tmem178b	null	null	0.891071	Yes
row_183	Apba1	null	null	0.891556	Yes
row_184	Tanc2	null	null	0.892075	Yes
row_185	Arhgef7	null	null	0.892299	Yes
row_186	Tmsb4x	null	null	0.892621	Yes
row_187	Mtss1l	null	null	0.893117	Yes
row_188	Btbd3	null	null	0.893644	Yes
row_189	Usp22	null	null	0.89417	Yes
row_190	Secisbp2l	null	null	0.894694	Yes
row_191	Tubb2a	null	null	0.895216	Yes
row_192	Ndst1	null	null	0.895665	Yes
row_193	Ttyh3	null	null	0.895969	Yes
row_194	Syp	null	null	0.896483	Yes
row_195	Cdc42bpa	null	null	0.896888	Yes
row_196	Dclk1	null	null	0.896923	Yes
row_197	Tuba1a	null	null	0.897412	Yes
row_198	Cadm3	null	null	0.897689	Yes
row_199	Mir20a	null	null	0.897775	Yes
row_200	Gnptab	null	null	0.898098	Yes
row_201	B230208H11Rik	null	null	0.898416	Yes
row_202	Mir98	null	null	0.898871	Yes
row_203	Chd5	null	null	0.899326	Yes
row_204	Nfix	null	null	0.89978	Yes
row_205	Ubr5	null	null	0.900161	Yes
row_206	Tubb5	null	null	0.900611	Yes
row_207	Zmiz2	null	null	0.901026	Yes
row_208	Mif	null	null	0.901219	Yes
row_209	Ywhaz	null	null	0.901442	Yes
row_210	Nptn	null	null	0.90184	Yes
row_211	Atp6v1b2	null	null	0.902201	Yes
row_212	Arhgef12	null	null	0.902311	Yes
row_213	Syt11	null	null	0.902665	Yes
row_214	Sqle	null	null	0.903089	Yes
row_215	Tsc22d1	null	null	0.90351	Yes
row_216	Nrep	null	null	0.903895	Yes
row_217	Iqsec1	null	null	0.904314	Yes
row_218	Diras2	null	null	0.904733	Yes
row_219	Map4	null	null	0.905114	Yes
row_220	Psd	null	null	0.90553	Yes
row_221	Nlgn3	null	null	0.905944	Yes
row_222	Mir195a	null	null	0.906358	Yes
row_223	Arfgef1	null	null	0.906409	Yes
row_224	Mir335	null	null	0.906773	Yes
row_225	Kidins220	null	null	0.907171	Yes
row_226	Atp5a1	null	null	0.90728	Yes
row_227	Pafah1b1	null	null	0.907668	Yes
row_228	Lnpep	null	null	0.907698	Yes
row_229	Plxna2	null	null	0.908078	Yes
row_230	Pum2	null	null	0.908385	Yes
row_231	Apc2	null	null	0.908688	Yes
row_232	Dlgap4	null	null	0.909059	Yes
row_233	Ndufa4	null	null	0.909429	Yes
row_234	Zcchc14	null	null	0.909585	Yes
row_235	Sbf1	null	null	0.909844	Yes
row_236	Vamp2	null	null	0.910207	Yes
row_237	Sez6l2	null	null	0.910358	Yes
row_238	Lrp1	null	null	0.910719	Yes
row_239	Rps29	null	null	0.91108	Yes
row_240	Grm5	null	null	0.911441	Yes
row_241	Atp2b4	null	null	0.911765	Yes
row_242	Rapgefl1	null	null	0.911976	Yes
row_243	Sv2b	null	null	0.912289	Yes
row_244	Gprasp1	null	null	0.912387	Yes
row_245	Ptch1	null	null	0.912695	Yes
row_246	Stmn2	null	null	0.912895	Yes
row_247	Klhl5	null	null	0.913199	Yes
row_248	Cnr1	null	null	0.913217	Yes
row_249	Ypel3	null	null	0.913443	Yes
row_250	Tbc1d16	null	null	0.913773	Yes
row_251	Anapc1	null	null	0.914102	Yes
row_252	Ep300	null	null	0.914321	Yes
row_253	Rc3h2	null	null	0.914114	Yes
row_254	Sppl3	null	null	0.91429	Yes
row_255	Arhgap32	null	null	0.9145	Yes
row_256	Ddx5	null	null	0.914814	Yes
row_257	Eps15	null	null	0.914952	Yes
row_258	Dlgap1	null	null	0.915264	Yes
row_259	Ncoa6	null	null	0.91547	Yes
row_260	Rab3a	null	null	0.91578	Yes
row_261	Kmt2d	null	null	0.915983	Yes
row_262	Dip2b	null	null	0.915973	Yes
row_263	Pcdh10	null	null	0.916207	Yes
row_264	Ski	null	null	0.91651	Yes
row_265	Fam171a2	null	null	0.916812	Yes
row_266	Gnaq	null	null	0.917007	Yes
row_267	Qk	null	null	0.917305	Yes
row_268	Sbk1	null	null	0.917532	Yes
row_269	Tnrc18	null	null	0.917757	Yes
row_270	Strn4	null	null	0.917946	Yes
row_271	Ppp3r1	null	null	0.918097	Yes
row_272	Son	null	null	0.918066	Yes
row_273	Lrp8	null	null	0.918349	Yes
row_274	Rev3l	null	null	0.918596	Yes
row_275	Ywhab	null	null	0.918878	Yes
row_276	Arhgap5	null	null	0.91916	Yes
row_277	Mef2c	null	null	0.919442	Yes
row_278	Zmiz1	null	null	0.919687	Yes
row_279	Vdac1	null	null	0.919789	Yes
row_280	Ptma	null	null	0.920031	Yes
row_281	Cadps	null	null	0.920025	Yes
row_282	Trio	null	null	0.920263	Yes
row_283	Cdc42se2	null	null	0.920465	Yes
row_284	Larp1	null	null	0.920736	Yes
row_285	Hipk1	null	null	0.920831	Yes
row_286	Ntm	null	null	0.920994	Yes
row_287	Ncan	null	null	0.921157	Yes
row_288	Ash1l	null	null	0.921425	Yes
row_289	Tspan3	null	null	0.921621	Yes
row_290	Cdc42bpb	null	null	0.921887	Yes
row_291	Nfib	null	null	0.922118	Yes
row_292	Mprip	null	null	0.922314	Yes
row_293	Dock4	null	null	0.922509	Yes
row_294	Abca2	null	null	0.922418	Yes
row_295	Phactr1	null	null	0.922642	Yes
row_296	Syngr1	null	null	0.922793	Yes
row_297	Med13	null	null	0.923013	Yes
row_298	Peg3	null	null	0.923126	Yes
row_299	Arid1a	null	null	0.92299	Yes
row_300	Scamp5	null	null	0.922955	Yes
row_301	Morf4l2	null	null	0.9232	Yes
row_302	Bap1	null	null	0.923338	Yes
row_303	Ncam1	null	null	0.923582	Yes
row_304	Tlk1	null	null	0.923824	Yes
row_305	Sirpa	null	null	0.92403	Yes
row_306	Marcks	null	null	0.924198	Yes
row_307	Mmd	null	null	0.923835	Yes
row_308	Sbf2	null	null	0.924032	Yes
row_309	Ppp3cb	null	null	0.923981	Yes
row_310	Magi2	null	null	0.924175	Yes
row_311	Kif5b	null	null	0.924297	Yes
row_312	Ubqln2	null	null	0.924419	Yes
row_313	Dagla	null	null	0.924574	Yes
row_314	Lonrf2	null	null	0.924763	Yes
row_315	Plpp3	null	null	0.924988	Yes
row_316	Gsk3b	null	null	0.925177	Yes
row_317	Stox2	null	null	0.925331	Yes
row_318	Myt1l	null	null	0.925554	Yes
row_319	Fat1	null	null	0.925636	Yes
row_320	Adgrl2	null	null	0.925647	Yes
row_321	2023-03-06	null	null	0.925867	Yes
row_322	Abi2	null	null	0.926087	Yes
row_323	Npepps	null	null	0.926306	Yes
row_324	Brd2	null	null	0.926455	Yes
row_325	Plxnb2	null	null	0.926639	Yes
row_326	Slc6a1	null	null	0.926787	Yes
row_327	Plxna4	null	null	0.92697	Yes
row_328	Adgrb3	null	null	0.927187	Yes
row_329	Itm2b	null	null	0.927404	Yes
row_330	Itfg1	null	null	0.927585	Yes
row_331	Mapk3	null	null	0.9278	Yes
row_332	Slc12a5	null	null	0.927838	Yes
row_333	Usp32	null	null	0.927804	Yes
row_334	Erbin	null	null	0.92798	Yes
row_335	Gabra5	null	null	0.928155	Yes
row_336	Sdc3	null	null	0.927872	Yes
row_337	Nsg1	null	null	0.928043	Yes
row_338	Skp1a	null	null	0.928003	Yes
row_339	Tmod2	null	null	0.928172	Yes
row_340	Rab11a	null	null	0.928093	Yes
row_341	Acsl3	null	null	0.928224	Yes
row_342	Rnf145	null	null	0.928389	Yes
row_343	Spire1	null	null	0.928518	Yes
row_344	Xpr1	null	null	0.928717	Yes
row_345	Zeb2	null	null	0.928916	Yes
row_346	Tbc1d14	null	null	0.928973	Yes
row_347	Kmt2e	null	null	0.929099	Yes
row_348	Rab6a	null	null	0.92926	Yes
row_349	Cds2	null	null	0.929384	Yes
row_350	Pja2	null	null	0.929473	Yes
row_351	Tspan13	null	null	0.929668	Yes
row_352	Slc8a1	null	null	0.929862	Yes
row_353	Vps35	null	null	0.930021	Yes
row_354	Setd5	null	null	0.930073	Yes
row_355	1700020I14Rik	null	null	0.930196	Yes
row_356	Mgea5	null	null	0.930388	Yes
row_357	Ank	null	null	0.93051	Yes
row_358	Trim9	null	null	0.930595	Yes
row_359	Nudt4	null	null	0.930081	Yes
row_360	Reep5	null	null	0.930126	Yes
row_361	Fmn2	null	null	0.9301	Yes
row_362	Gtf2i	null	null	0.930143	Yes
row_363	Kmt2c	null	null	0.930326	Yes
row_364	Dpp6	null	null	0.930334	Yes
row_365	Ybx1	null	null	0.929988	Yes
row_366	Slc6a11	null	null	0.929991	Yes
row_367	Cyth2	null	null	0.930133	Yes
row_368	2310036O22Rik	null	null	0.930134	Yes
row_369	Myl12b	null	null	0.930133	Yes
row_370	Pds5b	null	null	0.930132	Yes
row_371	Anks1b	null	null	0.930201	Yes
row_372	Fmnl2	null	null	0.930339	Yes
row_373	Psd3	null	null	0.930054	Yes
row_374	Adam22	null	null	0.930224	Yes
row_375	Sema6d	null	null	0.930217	Yes
row_376	Nr2c2	null	null	0.93035	Yes
row_377	Kcna2	null	null	0.930517	Yes
row_378	Pfn2	null	null	0.930649	Yes
row_379	Marcksl1	null	null	0.93078	Yes
row_380	Ep400	null	null	0.93063	Yes
row_381	Pcbp4	null	null	0.930619	Yes
row_382	Prkar1a	null	null	0.930783	Yes
row_383	Hmgn1	null	null	0.930947	Yes
row_384	Spred1	null	null	0.930549	Yes
row_385	Rgma	null	null	0.930605	Yes
row_386	Mir32	null	null	0.930766	Yes
row_387	Gsk3a	null	null	0.930892	Yes
row_388	Prkacb	null	null	0.930913	Yes
row_389	Dab2ip	null	null	0.930546	Yes
row_390	Tmem30a	null	null	0.930704	Yes
row_391	Agap1	null	null	0.930827	Yes
row_392	Atrn	null	null	0.930915	Yes
row_393	Fyn	null	null	0.931037	Yes
row_394	Slitrk1	null	null	0.931053	Yes
row_395	Ptprz1	null	null	0.93121	Yes
row_396	Mir27a	null	null	0.931366	Yes
row_397	Git1	null	null	0.931311	Yes
row_398	Slc4a10	null	null	0.931149	Yes
row_399	Dyrk1a	null	null	0.931268	Yes
row_400	D430019H16Rik	null	null	0.93142	Yes
row_401	Atxn7l3	null	null	0.931538	Yes
row_402	Pcdh17	null	null	0.931655	Yes
row_403	Tenm3	null	null	0.931772	Yes
row_404	Epha4	null	null	0.931854	Yes
row_405	Hnrnpk	null	null	0.931969	Yes
row_406	Pten	null	null	0.93205	Yes
row_407	Sez6l	null	null	0.932201	Yes
row_408	Capza2	null	null	0.932316	Yes
row_409	Smap1	null	null	0.932431	Yes
row_410	Grin1	null	null	0.932511	Yes
row_411	Prnp	null	null	0.93259	Yes
row_412	Grm3	null	null	0.93267	Yes
row_413	Cadm4	null	null	0.932713	Yes
row_414	Ube2h	null	null	0.932862	Yes
row_415	Wac	null	null	0.932729	Yes
row_416	Soga1	null	null	0.93284	Yes
row_417	Vstm2l	null	null	0.932951	Yes
row_418	Tcaf1	null	null	0.932992	Yes
row_419	Celf4	null	null	0.933137	Yes
row_420	Zyg11b	null	null	0.933106	Yes
row_421	Cntn1	null	null	0.933075	Yes
row_422	Mir18	null	null	0.933219	Yes
row_423	Cenpc1	null	null	0.933187	Yes
row_424	Pcm1	null	null	0.933154	Yes
row_425	Nlk	null	null	0.933155	Yes
row_426	Hspa9	null	null	0.933156	Yes
row_427	Paqr8	null	null	0.933261	Yes
row_428	Tmeff1	null	null	0.93312	No
row_429	Fkbp1a	null	null	0.933084	No
row_430	Olig1	null	null	0.932977	No
row_431	Agrn	null	null	0.932551	No
row_432	Arid2	null	null	0.932686	No
row_433	Megf9	null	null	0.932575	No
row_434	Tjp1	null	null	0.932709	No
row_435	Wdr82	null	null	0.932843	No
row_436	Dnajc5	null	null	0.932766	No
row_437	Sort1	null	null	0.932899	No
row_438	Cdk14	null	null	0.932997	No
row_439	Cbln1	null	null	0.932919	No
row_440	Arhgap23	null	null	0.932101	No
row_441	Sel1l	null	null	0.932194	No
row_442	Slc38a1	null	null	0.932252	No
row_443	Ccdc88a	null	null	0.932098	No
row_444	Prr12	null	null	0.93219	No
row_445	Zc3h7b	null	null	0.932282	No
row_446	Foxg1	null	null	0.932268	No
row_447	Clstn3	null	null	0.931865	No
row_448	Atp6v1d	null	null	0.931953	No
row_449	Picalm	null	null	0.93109	No
row_450	Camta1	null	null	0.930611	No
row_451	Bcl9l	null	null	0.930376	No
row_452	Pik3r1	null	null	0.930492	No
row_453	Pdia3	null	null	0.930292	No
row_454	Gad1	null	null	0.929985	No
row_455	Mark1	null	null	0.930063	No
row_456	Fbxo21	null	null	0.930071	No
row_457	St8sia3	null	null	0.930114	No
row_458	Ubl3	null	null	0.930157	No
row_459	Dusp8	null	null	0.929777	No
row_460	Rab11fip3	null	null	0.929889	No
row_461	Spast	null	null	0.93	No
row_462	B4galt6	null	null	0.929935	No
row_463	Gls	null	null	0.930045	No
row_464	Kif2a	null	null	0.93005	No
row_465	Dapk1	null	null	0.930125	No
row_466	Reep1	null	null	0.930059	No
row_467	Robo1	null	null	0.930098	No
row_468	Sez6	null	null	0.930207	No
row_469	Dpysl3	null	null	0.930281	No
row_470	Purb	null	null	0.930284	No
row_471	Nfia	null	null	0.930322	No
row_472	Sipa1l2	null	null	0.930394	No
row_473	Appbp2	null	null	0.930116	No
row_474	Arnt2	null	null	0.930117	No
row_475	Inpp5f	null	null	0.930189	No
row_476	Nav2	null	null	0.930155	No
row_477	Slc38a2	null	null	0.930226	No
row_478	Taok1	null	null	0.930332	No
row_479	Aplp2	null	null	0.930438	No
row_480	Lmo4	null	null	0.930333	No
row_481	Tcf4	null	null	0.930052	No
row_482	Atxn7l3b	null	null	0.930086	No
row_483	Ppp2ca	null	null	0.93019	No
row_484	Gria2	null	null	0.929944	No
row_485	Zfp644	null	null	0.930048	No
row_486	Zfp704	null	null	0.930046	No
row_487	Tusc3	null	null	0.929763	No
row_488	Zic1	null	null	0.929619	No
row_489	Rbfox2	null	null	0.929686	No
row_490	Zhx1	null	null	0.929717	No
row_491	Atrnl1	null	null	0.929783	No
row_492	Rsrp1	null	null	0.929569	No
row_493	Cd200	null	null	0.929319	No
row_494	Klhdc2	null	null	0.929349	No
row_495	Ptprd	null	null	0.929414	No
row_496	Fjx1	null	null	0.929514	No
row_497	Mt1	null	null	0.929333	No
row_498	Islr2	null	null	0.929292	No
row_499	Snx13	null	null	0.929356	No
row_500	Ubap2l	null	null	0.929104	No
row_501	Ptprg	null	null	0.929026	No
row_502	Cul1	null	null	0.929089	No
row_503	Canx	null	null	0.929151	No
row_504	Acvr1b	null	null	0.928933	No
row_505	Plxnc1	null	null	0.928925	No
row_506	Vgf	null	null	0.928916	No
row_507	Mgat3	null	null	0.928801	No
row_508	Hnrnpa0	null	null	0.928651	No
row_509	Wapl	null	null	0.92836	No
row_510	L1cam	null	null	0.928454	No
row_511	Aftph	null	null	0.928479	No
row_512	Fam168b	null	null	0.928187	No
row_513	Mtmr3	null	null	0.928245	No
row_514	Neo1	null	null	0.928233	No
row_515	Nfasc	null	null	0.928255	No
row_516	Spry2	null	null	0.928172	No
row_517	H1f0	null	null	0.928265	No
row_518	Fabp7	null	null	0.928146	No
row_519	Lrrc58	null	null	0.928237	No
row_520	Fgfr1	null	null	0.928258	No
row_521	Pum1	null	null	0.928279	No
row_522	Robo2	null	null	0.928229	No
row_523	Mcf2l	null	null	0.927828	No
row_524	Ttbk2	null	null	0.927636	No
row_525	Sema7a	null	null	0.92762	No
row_526	Nlgn1	null	null	0.927673	No
row_527	Id2	null	null	0.927761	No
row_528	Epb41l3	null	null	0.927674	No
row_529	Atf2	null	null	0.927341	No
row_530	Vps13b	null	null	0.927148	No
row_531	Ttc28	null	null	0.926708	No
row_532	Snx3	null	null	0.926759	No
row_533	Ppp1r9a	null	null	0.926846	No
row_534	Bace1	null	null	0.926581	No
row_535	Tet3	null	null	0.926597	No
row_536	Rad21	null	null	0.926226	No
row_537	Auts2	null	null	0.92603	No
row_538	Hspa5	null	null	0.925939	No
row_539	Fzd3	null	null	0.925988	No
row_540	Brsk2	null	null	0.925791	No
row_541	Dnmt3a	null	null	0.925733	No
row_542	Nat8l	null	null	0.925325	No
row_543	Rnf220	null	null	0.925161	No
row_544	Dbi	null	null	0.925137	No
row_545	Ubap2	null	null	0.924972	No
row_546	Nrcam	null	null	0.924947	No
row_547	Fbrsl1	null	null	0.924992	No
row_548	Pkia	null	null	0.924932	No
row_549	Syt4	null	null	0.92459	No
row_550	Pcdh7	null	null	0.924529	No
row_551	Csnk2a1	null	null	0.924433	No
row_552	Fbxw11	null	null	0.924161	No
row_553	Bclaf1	null	null	0.923783	No
row_554	Pdzd2	null	null	0.923581	No
row_555	Sorbs2	null	null	0.923237	No
row_556	Dync1i2	null	null	0.923139	No
row_557	Setd2	null	null	0.923005	No
row_558	Wdr26	null	null	0.922766	No
row_559	Ddx6	null	null	0.922666	No
row_560	Dnaja1	null	null	0.922636	No
row_561	Rgmb	null	null	0.922711	No
row_562	Arf1	null	null	0.922155	No
row_563	Mapre2	null	null	0.922054	No
row_564	Slc6a15	null	null	0.921707	No
row_565	Rcn2	null	null	0.921465	No
row_566	Lrp6	null	null	0.921364	No
row_567	Sorbs1	null	null	0.921402	No
row_568	Grik3	null	null	0.92144	No
row_569	Ccser2	null	null	0.921373	No
row_570	Tmem184b	null	null	0.92134	No
row_571	Mest	null	null	0.921062	No
row_572	Ppp5c	null	null	0.921065	No
row_573	Nipbl	null	null	0.921137	No
row_574	Arl6ip1	null	null	0.920788	No
row_575	Sbno1	null	null	0.920825	No
row_576	Cntn2	null	null	0.920896	No
row_577	Ralgps1	null	null	0.920898	No
row_578	Cab39	null	null	0.920162	No
row_579	Pla2g7	null	null	0.919987	No
row_580	Plcb1	null	null	0.919812	No
row_581	Rab2a	null	null	0.919882	No
row_582	Vdac2	null	null	0.919461	No
row_583	Ivns1abp	null	null	0.919425	No
row_584	Med24	null	null	0.919144	No
row_585	Orai2	null	null	0.918441	No
row_586	Limch1	null	null	0.918474	No
row_587	Pcdh19	null	null	0.918401	No
row_588	Dmxl1	null	null	0.918048	No
row_589	Cask	null	null	0.91808	No
row_590	Slc25a51	null	null	0.918078	No
row_591	Hmgcr	null	null	0.918075	No
row_592	Msi2	null	null	0.917511	No
row_593	Lamp1	null	null	0.917367	No
row_594	Kif21a	null	null	0.917188	No
row_595	Adcyap1r1	null	null	0.917254	No
row_596	Papola	null	null	0.917039	No
row_597	Ncoa2	null	null	0.91693	No
row_598	Rere	null	null	0.916961	No
row_599	Sobp	null	null	0.91657	No
row_600	Setd1b	null	null	0.916565	No
row_601	Akap9	null	null	0.916349	No
row_602	Rab10	null	null	0.914695	No
row_603	Syngr3	null	null	0.914758	No
row_604	Gabrb2	null	null	0.914785	No
row_605	Dtx3	null	null	0.914848	No
row_606	Cacng7	null	null	0.914911	No
row_607	Mtpn	null	null	0.914938	No
row_608	Cep350	null	null	0.915	No
row_609	Cd47	null	null	0.914957	No
row_610	Celf2	null	null	0.914283	No
row_611	Tomm70a	null	null	0.914345	No
row_612	Cacna2d1	null	null	0.914406	No
row_613	Stum	null	null	0.914292	No
row_614	Epc2	null	null	0.914143	No
row_615	Chl1	null	null	0.914204	No
row_616	Sp3	null	null	0.913213	No
row_617	Ankrd12	null	null	0.913203	No
row_618	Arl8a	null	null	0.912632	No
row_619	Mtss1	null	null	0.91157	No
row_620	Nr2f1	null	null	0.911418	No
row_621	Hira	null	null	0.911371	No
row_622	Brd1	null	null	0.911429	No
row_623	Atp2c1	null	null	0.911172	No
row_624	Ahdc1	null	null	0.911054	No
row_625	Otud4	null	null	0.911042	No
row_626	Mir16-1	null	null	0.911029	No
row_627	Lsm14b	null	null	0.910841	No
row_628	Ist1	null	null	0.910723	No
row_629	Cdk17	null	null	0.910324	No
row_630	Rab11b	null	null	0.910381	No
row_631	Rab31	null	null	0.909912	No
row_632	Oxr1	null	null	0.909828	No
row_633	Ctnnd1	null	null	0.909849	No
row_634	Alg2	null	null	0.90973	No
row_635	Jmjd1c	null	null	0.909716	No
row_636	Fgfr3	null	null	0.90893	No
row_637	Paip2	null	null	0.908881	No
row_638	Daam1	null	null	0.908901	No
row_639	Etnk1	null	null	0.908851	No
row_640	Zfp148	null	null	0.908871	No
row_641	Irs1	null	null	0.908891	No
row_642	Lin7c	null	null	0.908911	No
row_643	B4galt5	null	null	0.908581	No
row_644	Idh3a	null	null	0.90832	No
row_645	Npy	null	null	0.907848	No
row_646	Syncrip	null	null	0.907832	No
row_647	Bzw1	null	null	0.907605	No
row_648	Gria3	null	null	0.907167	No
row_649	Jun	null	null	0.90694	No
row_650	Bmpr1a	null	null	0.906993	No
row_651	Lpcat4	null	null	0.906765	No
row_652	Map2k4	null	null	0.906678	No
row_653	Scyl1	null	null	0.90659	No
row_654	Rock2	null	null	0.906643	No
row_655	Fat4	null	null	0.906555	No
row_656	Cited2	null	null	0.906151	No
row_657	Kcnk2	null	null	0.905292	No
row_658	Tmem259	null	null	0.905273	No
row_659	Oprl1	null	null	0.905009	No
row_660	Lgr4	null	null	0.90506	No
row_661	Pde10a	null	null	0.905112	No
row_662	St6gal2	null	null	0.904742	No
row_663	Araf	null	null	0.904197	No
row_664	Mir190a	null	null	0.904213	No
row_665	Tcf12	null	null	0.904088	No
row_666	Brd3	null	null	0.904103	No
row_667	Zfp706	null	null	0.903838	No
row_668	Vapa	null	null	0.903502	No
row_669	Lmo3	null	null	0.903272	No
row_670	Negr1	null	null	0.90255	No
row_671	Polr2b	null	null	0.902283	No
row_672	Gclc	null	null	0.901982	No
row_673	4931406P16Rik	null	null	0.90203	No
row_674	Rbm25	null	null	0.901168	No
row_675	Cttnbp2	null	null	0.901181	No
row_676	Fchsd2	null	null	0.900738	No
row_677	Cadm2	null	null	0.900751	No
row_678	Map6	null	null	0.900763	No
row_679	Pgrmc1	null	null	0.900145	No
row_680	Ddr1	null	null	0.899842	No
row_681	Xpo1	null	null	0.899854	No
row_682	Rpn2	null	null	0.899585	No
row_683	Ccar1	null	null	0.899141	No
row_684	Gabra1	null	null	0.899048	No
row_685	Mff	null	null	0.899059	No
row_686	Bnip3	null	null	0.899071	No
row_687	Rabgap1l	null	null	0.899047	No
row_688	Mpped1	null	null	0.898813	No
row_689	Ap1ar	null	null	0.898228	No
row_690	Cbx5	null	null	0.897818	No
row_691	Tubb2b	null	null	0.897338	No
row_692	Ireb2	null	null	0.897278	No
row_693	Cdc42	null	null	0.896868	No
row_694	Tmem130	null	null	0.896352	No
row_695	Phf3	null	null	0.896326	No
row_696	Pdha1	null	null	0.895775	No
row_697	Eif3h	null	null	0.895714	No
row_698	Slc20a2	null	null	0.895057	No
row_699	Trim33	null	null	0.89454	No
row_700	Dnajb5	null	null	0.894408	No
row_701	Phf12	null	null	0.894451	No
row_702	Add3	null	null	0.89446	No
row_703	Cep170	null	null	0.894503	No
row_704	Atp13a3	null	null	0.894406	No
row_705	Nucks1	null	null	0.893608	No
row_706	Azin1	null	null	0.893616	No
row_707	Anp32a	null	null	0.893554	No
row_708	Scamp1	null	null	0.893597	No
row_709	Ubtf	null	null	0.893465	No
row_710	Luzp2	null	null	0.893192	No
row_711	Zic2	null	null	0.892569	No
row_712	Satb2	null	null	0.89177	No
row_713	Dcun1d4	null	null	0.891636	No
row_714	Zfp608	null	null	0.891152	No
row_715	Serinc3	null	null	0.890913	No
row_716	Hnrnpu	null	null	0.890393	No
row_717	Tmem106b	null	null	0.890223	No
row_718	Clip1	null	null	0.890124	No
row_719	Setbp1	null	null	0.889849	No
row_720	Hp1bp3	null	null	0.889154	No
row_721	Rtf1	null	null	0.889124	No
row_722	Casd1	null	null	0.889164	No
row_723	Polr2j	null	null	0.889204	No
row_724	Draxin	null	null	0.888053	No
row_725	Kdm5c	null	null	0.887531	No
row_726	Lemd3	null	null	0.887325	No
row_727	AI593442	null	null	0.887014	No
row_728	Mex3c	null	null	0.886527	No
row_729	Tiam2	null	null	0.886496	No
row_730	Trp53bp1	null	null	0.8865	No
row_731	Tmed7	null	null	0.886258	No
row_732	Snx27	null	null	0.886121	No
row_733	Lbh	null	null	0.88588	No
row_734	Pikfyve	null	null	0.885778	No
row_735	Scn3b	null	null	0.885466	No
row_736	Hsp90b1	null	null	0.885469	No
row_737	Ptprk	null	null	0.885017	No
row_738	Cxadr	null	null	0.884879	No
row_739	Slc39a6	null	null	0.884216	No
row_740	Kcnk1	null	null	0.883798	No
row_741	Ubqln4	null	null	0.882539	No
row_742	Fnbp1	null	null	0.882506	No
row_743	Chmp4b	null	null	0.882508	No
row_744	Alcam	null	null	0.881668	No
row_745	Akap1	null	null	0.880829	No
row_746	Slc23a2	null	null	0.88076	No
row_747	Sub1	null	null	0.880551	No
row_748	Sox2	null	null	0.880447	No
row_749	Sgip1	null	null	0.880483	No
row_750	Tmx4	null	null	0.88052	No
row_751	Tmeff2	null	null	0.88024	No
row_752	Cdh8	null	null	0.87926	No
row_753	Blcap	null	null	0.87919	No
row_754	Pcdh11x	null	null	0.879015	No
row_755	Mtdh	null	null	0.878876	No
row_756	Magoh	null	null	0.878771	No
row_757	Usp29	null	null	0.878351	No
row_758	Rap1b	null	null	0.878246	No
row_759	Fnbp1l	null	null	0.877965	No
row_760	Met	null	null	0.87765	No
row_761	Ssbp2	null	null	0.875651	No
row_762	Tm9sf2	null	null	0.875615	No
row_763	Rhot1	null	null	0.875124	No
row_764	Pank3	null	null	0.874842	No
row_765	Atp6ap2	null	null	0.874841	No
row_766	Zdhhc17	null	null	0.87456	No
row_767	Rps14	null	null	0.874173	No
row_768	Fut9	null	null	0.873365	No
row_769	Srebf1	null	null	0.873328	No
row_770	Rbbp6	null	null	0.873362	No
row_771	9930021J03Rik	null	null	0.872309	No
row_772	Arf4	null	null	0.872201	No
row_773	Uck2	null	null	0.872024	No
row_774	Pcsk2	null	null	0.871461	No
row_775	Adam23	null	null	0.871283	No
row_776	Dner	null	null	0.870194	No
row_777	Cd24a	null	null	0.870086	No
row_778	Prkd3	null	null	0.869662	No
row_779	Vezf1	null	null	0.869098	No
row_780	Slc6a6	null	null	0.868954	No
row_781	Zcchc24	null	null	0.868951	No
row_782	Scn3a	null	null	0.868842	No
row_783	Meis2	null	null	0.868839	No
row_784	Rab3c	null	null	0.868625	No
row_785	B3galt1	null	null	0.868201	No
row_786	Atad1	null	null	0.868057	No
row_787	Lrig1	null	null	0.867737	No
row_788	Vcam1	null	null	0.867628	No
row_789	Mir301	null	null	0.866958	No
row_790	Nova2	null	null	0.866393	No
row_791	Fam124a	null	null	0.866213	No
row_792	Bax	null	null	0.865788	No
row_793	Rab5a	null	null	0.864766	No
row_794	Xiap	null	null	0.86385	No
row_795	Hnrnpab	null	null	0.860725	No
row_796	Pnn	null	null	0.859282	No
row_797	Sestd1	null	null	0.858049	No
row_798	Csnk1a1	null	null	0.857796	No
row_799	Cdkn1b	null	null	0.85779	No
row_800	Lonrf1	null	null	0.857783	No
row_801	Kat6b	null	null	0.857636	No
row_802	Fgf12	null	null	0.857523	No
row_803	Mga	null	null	0.855098	No
row_804	Phc2	null	null	0.85488	No
row_805	Tenm2	null	null	0.854241	No
row_806	Skil	null	null	0.854269	No
row_807	Msi1	null	null	0.852999	No
row_808	Tma7	null	null	0.85264	No
row_809	Insm1	null	null	0.852352	No
row_810	Gnai1	null	null	0.851853	No
row_811	Srsf5	null	null	0.851529	No
row_812	Slc38a3	null	null	0.85138	No
row_813	Cnep1r1	null	null	0.850461	No
row_814	Lhx2	null	null	0.850242	No
row_815	Rabgap1	null	null	0.849532	No
row_816	2310022B05Rik	null	null	0.849173	No
row_817	Ssb	null	null	0.848708	No
row_818	Celf3	null	null	0.848664	No
row_819	Hmgxb4	null	null	0.848269	No
row_820	Casc4	null	null	0.848015	No
row_821	Sav1	null	null	0.847795	No
row_822	Lmbrd1	null	null	0.847821	No
row_823	Fam174a	null	null	0.847286	No
row_824	E130102H24Rik	null	null	0.847101	No
row_825	Zfp609	null	null	0.847127	No
row_826	Jarid2	null	null	0.846977	No
row_827	Csmd2	null	null	0.846897	No
row_828	Zfp292	null	null	0.846607	No
row_829	Ier5	null	null	0.846177	No
row_830	Bcl2l11	null	null	0.845747	No
row_831	Rdh14	null	null	0.845421	No
row_832	Ppard	null	null	0.845061	No
row_833	Fxr2	null	null	0.845086	No
row_834	Itgb1	null	null	0.844655	No
row_835	Ndufs3	null	null	0.84468	No
row_836	Jak2	null	null	0.844144	No
row_837	Tmem55b	null	null	0.843714	No
row_838	Ncstn	null	null	0.843458	No
row_839	Mid1ip1	null	null	0.842676	No
row_840	Dpy19l1	null	null	0.842526	No
row_841	Ptprm	null	null	0.842235	No
row_842	Usp10	null	null	0.842224	No
row_843	Snx1	null	null	0.841512	No
row_844	Neto2	null	null	0.841361	No
row_845	Pou3f1	null	null	0.840193	No
row_846	Slc30a5	null	null	0.839306	No
row_847	Zfp362	null	null	0.838559	No
row_848	Sox11	null	null	0.836199	No
row_849	Axin2	null	null	0.835626	No
row_850	Kmt2b	null	null	0.835439	No
row_851	Tshz2	null	null	0.835252	No
row_852	Sgk1	null	null	0.834468	No
row_853	Fbxl14	null	null	0.832318	No
row_854	Mex3b	null	null	0.8322	No
row_855	Rabggtb	null	null	0.831942	No
row_856	Pafah1b2	null	null	0.831684	No
row_857	Pcnx4	null	null	0.831356	No
row_858	Ppm1a	null	null	0.831028	No
row_859	Pnrc1	null	null	0.829928	No
row_860	Pdhx	null	null	0.829845	No
row_861	Serpine2	null	null	0.829657	No
row_862	Abca1	null	null	0.829538	No
row_863	Hnrnpdl	null	null	0.82928	No
row_864	Mbd2	null	null	0.829267	No
row_865	Mycn	null	null	0.829218	No
row_866	Rpl15	null	null	0.828574	No
row_867	Serpini1	null	null	0.828245	No
row_868	Rabgef1	null	null	0.828056	No
row_869	Soga3	null	null	0.827482	No
row_870	Dusp6	null	null	0.827434	No
row_871	Mapre1	null	null	0.825387	No
row_872	Rdx	null	null	0.824918	No
row_873	Efnb2	null	null	0.824378	No
row_874	Slc17a6	null	null	0.824364	No
row_875	Ankrd46	null	null	0.82435	No
row_876	Arid4b	null	null	0.8243	No
row_877	Crim1	null	null	0.822148	No
row_878	Col4a1	null	null	0.821258	No
row_879	Cdh11	null	null	0.821173	No
row_880	Zfp36l1	null	null	0.820808	No
row_881	Top1	null	null	0.820127	No
row_882	Chsy1	null	null	0.820007	No
row_883	Zfand5	null	null	0.819116	No
row_884	Wdr33	null	null	0.818576	No
row_885	Camk1d	null	null	0.817299	No
row_886	Ubr7	null	null	0.816232	No
row_887	Dnajc14	null	null	0.815902	No
row_888	Ei24	null	null	0.815781	No
row_889	Ajap1	null	null	0.81559	No
row_890	Fzd1	null	null	0.815084	No
row_891	Vcan	null	null	0.813527	No
row_892	Rgcc	null	null	0.813371	No
row_893	Tm9sf3	null	null	0.811813	No
row_894	Paip1	null	null	0.811271	No
row_895	Sox9	null	null	0.810519	No
row_896	Ugcg	null	null	0.809907	No
row_897	Mir219a-1	null	null	0.809785	No
row_898	Msmo1	null	null	0.809208	No
row_899	Laptm4a	null	null	0.809157	No
row_900	Scai	null	null	0.809175	No
row_901	Arpp19	null	null	0.808143	No
row_902	Atp5c1	null	null	0.80767	No
row_903	Deaf1	null	null	0.806217	No
row_904	Gng4	null	null	0.805955	No
row_905	Egfr	null	null	0.805938	No
row_906	Adam10	null	null	0.805781	No
row_907	Luc7l2	null	null	0.805764	No
row_908	Cdh4	null	null	0.805292	No
row_909	Tmem181a	null	null	0.804644	No
row_910	Zfp871	null	null	0.804312	No
row_911	Glo1	null	null	0.803699	No
row_912	Ctdsp1	null	null	0.803436	No
row_913	Gabrg2	null	null	0.803454	No
row_914	Pde4d	null	null	0.803367	No
row_915	Unc5d	null	null	0.802754	No
row_916	Rab14	null	null	0.802281	No
row_917	Rheb	null	null	0.802123	No
row_918	Ube2d1	null	null	0.80151	No
row_919	Notch1	null	null	0.801177	No
row_920	Smc3	null	null	0.800984	No
row_921	Gid8	null	null	0.800897	No
row_922	Arhgap12	null	null	0.800494	No
row_923	Pdgfra	null	null	0.800196	No
row_924	Map4k3	null	null	0.799477	No
row_925	Cnot9	null	null	0.798829	No
row_926	Txnl1	null	null	0.797865	No
row_927	Ssr3	null	null	0.797006	No
row_928	Impad1	null	null	0.796602	No
row_929	Nr2f2	null	null	0.796514	No
row_930	Adam9	null	null	0.794989	No
row_931	Kit	null	null	0.79455	No
row_932	Ctdp1	null	null	0.792779	No
row_933	Sin3a	null	null	0.792411	No
row_934	Cd9	null	null	0.788992	No
row_935	Tmem68	null	null	0.788483	No
row_936	Adnp2	null	null	0.788324	No
row_937	Sec62	null	null	0.787674	No
row_938	Mfsd14b	null	null	0.78762	No
row_939	Eif4enif1	null	null	0.786865	No
row_940	Fam3c	null	null	0.785969	No
row_941	Zfp407	null	null	0.78595	No
row_942	Psmb1	null	null	0.785686	No
row_943	Fzr1	null	null	0.785316	No
row_944	Trappc4	null	null	0.783334	No
row_945	Men1	null	null	0.783279	No
row_946	A330023F24Rik	null	null	0.781998	No
row_947	Rbm39	null	null	0.780997	No
row_948	Edem3	null	null	0.780802	No
row_949	Klhl24	null	null	0.780292	No
row_950	9330159F19Rik	null	null	0.779956	No
row_951	Gigyf2	null	null	0.779656	No
row_952	Avl9	null	null	0.779321	No
row_953	Npnt	null	null	0.77818	No
row_954	Cnot2	null	null	0.777984	No
row_955	Cntfr	null	null	0.776037	No
row_956	Dcx	null	null	0.775421	No
row_957	Ube2k	null	null	0.77498	No
row_958	Taf4	null	null	0.774609	No
row_959	Atp1b3	null	null	0.773853	No
row_960	Cnot7	null	null	0.768155	No
row_961	Col1a2	null	null	0.766276	No
row_962	Slc2a1	null	null	0.765695	No
row_963	Wasl	null	null	0.762239	No
row_964	Elovl5	null	null	0.76022	No
row_965	Nfkbia	null	null	0.759217	No
row_966	Zfp131	null	null	0.75839	No
row_967	Kctd12	null	null	0.757947	No
row_968	Stx12	null	null	0.757014	No
row_969	Tsn	null	null	0.756747	No
row_970	Suz12	null	null	0.755218	No
row_971	Mfsd14a	null	null	0.752323	No
row_972	Sptlc2	null	null	0.750969	No
row_973	Ubxn7	null	null	0.749299	No
row_974	Bhlhe40	null	null	0.748611	No
row_975	2900060B14Rik	null	null	0.748238	No
row_976	Golph3	null	null	0.748215	No
row_977	Rif1	null	null	0.747912	No
row_978	Hmgb3	null	null	0.746908	No
row_979	Stat3	null	null	0.74643	No
row_980	Usp1	null	null	0.745812	No
row_981	Ints8	null	null	0.745403	No
row_982	Por	null	null	0.745311	No
row_983	Adra2a	null	null	0.745253	No
row_984	Cnot6l	null	null	0.74502	No
row_985	Pias2	null	null	0.744086	No
row_986	Spin1	null	null	0.742801	No
row_987	Syvn1	null	null	0.742287	No
row_988	Far1	null	null	0.742089	No
row_989	Kif3a	null	null	0.741085	No
row_990	Pcdh8	null	null	0.738924	No
row_991	Col4a3bp	null	null	0.738831	No
row_992	Trp53inp1	null	null	0.737475	No
row_993	Slc35a5	null	null	0.737102	No
row_994	Fam234b	null	null	0.736623	No
row_995	Cyth3	null	null	0.735968	No
row_996	Flcn	null	null	0.735875	No
row_997	Pdia6	null	null	0.735431	No
row_998	Cdk2ap1	null	null	0.734741	No
row_999	Irf2bp2	null	null	0.733211	No
row_1000	Fam208a	null	null	0.733082	No
row_1001	Vldlr	null	null	0.731271	No
row_1002	Igfbp3	null	null	0.729916	No
row_1003	Epha7	null	null	0.729051	No
row_1004	Acap2	null	null	0.725592	No
row_1005	Nap1l4	null	null	0.725358	No
row_1006	Fstl1	null	null	0.724352	No
row_1007	Fbrs	null	null	0.723872	No
row_1008	Ednrb	null	null	0.723708	No
row_1009	Npat	null	null	0.723684	No
row_1010	Foxj3	null	null	0.722398	No
row_1011	Znrf3	null	null	0.722268	No
row_1012	Scube1	null	null	0.721403	No
row_1013	Nin	null	null	0.721028	No
row_1014	Nus1	null	null	0.720968	No
row_1015	Kctd15	null	null	0.720874	No
row_1016	9530068E07Rik	null	null	0.720078	No
row_1017	Vkorc1l1	null	null	0.718372	No
row_1018	Asic1	null	null	0.713791	No
row_1019	Kifc3	null	null	0.712575	No
row_1020	Brpf1	null	null	0.71255	No
row_1021	Gjc1	null	null	0.710142	No
row_1022	Csnk1d	null	null	0.709381	No
row_1023	Plppr1	null	null	0.7089	No
row_1024	Pgrmc2	null	null	0.708524	No
row_1025	Ppp2r2d	null	null	0.707938	No
row_1026	Slco1c1	null	null	0.706651	No
row_1027	Snrpb	null	null	0.706556	No
row_1028	Cyb5a	null	null	0.704358	No
row_1029	Mt2	null	null	0.701809	No
row_1030	Gpr85	null	null	0.700557	No
row_1031	Lamc1	null	null	0.700531	No
row_1032	Slc35f1	null	null	0.700436	No
row_1033	Ccdc6	null	null	0.698588	No
row_1034	Fcho2	null	null	0.698597	No
row_1035	Ube2g1	null	null	0.698046	No
row_1036	Cnbp	null	null	0.696933	No
row_1037	2410004B18Rik	null	null	0.693964	No
row_1038	Nrp1	null	null	0.693903	No
row_1039	Arx	null	null	0.693527	No
row_1040	Slc7a1	null	null	0.691188	No
row_1041	Id4	null	null	0.690566	No
row_1042	Slc5a3	null	null	0.690259	No
row_1043	Sh2d3c	null	null	0.686098	No
row_1044	2023-03-07	null	null	0.685861	No
row_1045	Fam160b1	null	null	0.684293	No
row_1046	Tm7sf3	null	null	0.683601	No
row_1047	Ap1s1	null	null	0.682243	No
row_1048	Arhgef40	null	null	0.68162	No
row_1049	M6pr	null	null	0.681173	No
row_1050	2900011O08Rik	null	null	0.680972	No
row_1051	Rsrc2	null	null	0.678282	No
row_1052	Arf2	null	null	0.677414	No
row_1053	Susd6	null	null	0.677352	No
row_1054	Tmem47	null	null	0.676554	No
row_1055	Emp1	null	null	0.675757	No
row_1056	Sf3b6	null	null	0.675765	No
row_1057	Sptssa	null	null	0.675493	No
row_1058	Cxcr4	null	null	0.675221	No
row_1059	Tmem165	null	null	0.671795	No
row_1060	Pnrc2	null	null	0.671453	No
row_1061	Fzd7	null	null	0.6709	No
row_1062	Tbc1d12	null	null	0.670347	No
row_1063	Brix1	null	null	0.67032	No
row_1064	Dgke	null	null	0.670118	No
row_1065	2023-03-05	null	null	0.670091	No
row_1066	Tmem170b	null	null	0.669679	No
row_1067	Bloc1s6	null	null	0.668951	No
row_1068	Arih1	null	null	0.667977	No
row_1069	Ptprb	null	null	0.666583	No
row_1070	Malsu1	null	null	0.66554	No
row_1071	Adamts3	null	null	0.664777	No
row_1072	Cdo1	null	null	0.663523	No
row_1073	Creb1	null	null	0.663285	No
row_1074	Zc2hc1a	null	null	0.662592	No
row_1075	Ctgf	null	null	0.660778	No
row_1076	Vegfa	null	null	0.659138	No
row_1077	Sema4c	null	null	0.655676	No
row_1078	Sh3bgrl	null	null	0.655439	No
row_1079	Kif11	null	null	0.653799	No
row_1080	Ube2b	null	null	0.653421	No
row_1081	Mzt1	null	null	0.652377	No
row_1082	Mob4	null	null	0.650877	No
row_1083	Sema3c	null	null	0.648326	No
row_1084	Rbm5	null	null	0.644514	No
row_1085	Vmp1	null	null	0.643609	No
row_1086	Ndnf	null	null	0.642285	No
row_1087	Pdcd6	null	null	0.639804	No
row_1088	Mpzl1	null	null	0.639425	No
row_1089	Eif4a3	null	null	0.639046	No
row_1090	Tmem41b	null	null	0.633656	No
row_1091	Kdelr2	null	null	0.631	No
row_1092	Cldn10	null	null	0.6302	No
row_1093	Pmepa1	null	null	0.628244	No
row_1094	Sgcb	null	null	0.627515	No
row_1095	Pcgf2	null	null	0.627031	No
row_1096	Rab18	null	null	0.625355	No
row_1097	Pmp22	null	null	0.624766	No
row_1098	Zfp12	null	null	0.622985	No
row_1099	Cadm1	null	null	0.621694	No
row_1100	Arxes1	null	null	0.62149	No
row_1101	Hs3st1	null	null	0.620025	No
row_1102	Mfsd2a	null	null	0.613338	No
row_1103	Fam107b	null	null	0.605774	No
row_1104	Fam43a	null	null	0.605535	No
row_1105	Tbc1d23	null	null	0.605295	No
row_1106	Med6	null	null	0.60481	No
row_1107	Smpdl3a	null	null	0.604185	No
row_1108	H3f3b	null	null	0.604016	No
row_1109	Rnf139	null	null	0.60311	No
row_1110	Cntn3	null	null	0.60189	No
row_1111	Slc33a1	null	null	0.601195	No
row_1112	Wnt5a	null	null	0.600079	No
row_1113	Pdcd10	null	null	0.599839	No
row_1114	Bach2	null	null	0.594904	No
row_1115	Pbx3	null	null	0.594138	No
row_1116	Nsmce4a	null	null	0.593653	No
row_1117	Fgfr2	null	null	0.587245	No
row_1118	Slc7a11	null	null	0.586795	No
row_1119	Zmynd19	null	null	0.586625	No
row_1120	Gtf2b	null	null	0.58614	No
row_1121	Hist1h4a	null	null	0.576228	No
row_1122	Igf2	null	null	0.569189	No
row_1123	Zcchc8	null	null	0.568633	No
row_1124	St8sia2	null	null	0.556933	No
row_1125	Aamp	null	null	0.555957	No
row_1126	Btg1	null	null	0.554875	No
row_1127	Tbc1d15	null	null	0.550849	No
row_1128	Tra2b	null	null	0.548786	No
row_1129	Ube2a	null	null	0.547144	No
row_1130	Tox3	null	null	0.542137	No
row_1131	Zfhx3	null	null	0.540564	No
row_1132	Cbfb	null	null	0.539867	No
row_1133	Tm9sf4	null	null	0.537068	No
row_1134	Elavl2	null	null	0.528171	No
row_1135	Eid2	null	null	0.514683	No
row_1136	Mysm1	null	null	0.511778	No
row_1137	BC030336	null	null	0.5019	No
row_1138	Mxd1	null	null	0.498854	No
row_1139	Psmg2	null	null	0.497491	No
row_1140	Id3	null	null	0.496969	No
row_1141	Plaa	null	null	0.496166	No
row_1142	Lypd6	null	null	0.481311	No
row_1143	Pdlim4	null	null	0.477705	No
row_1144	Ebf3	null	null	0.473678	No
row_1145	Efnb1	null	null	0.472419	No
row_1146	Shb	null	null	0.462084	No
row_1147	Dek	null	null	0.456445	No
row_1148	Trappc6b	null	null	0.452418	No
row_1149	Hist1h4d	null	null	0.450704	No
row_1150	Smdt1	null	null	0.450636	No
row_1151	Tcf7l2	null	null	0.449308	No
row_1152	Sorcs3	null	null	0.44479	No
row_1153	St8sia4	null	null	0.444126	No
row_1154	Tbk1	null	null	0.439398	No
row_1155	2010111I01Rik	null	null	0.429694	No
row_1156	Tubgcp5	null	null	0.409055	No
row_1157	Lncppara	null	null	0.405588	No
row_1158	Sp8	null	null	0.39753	No
row_1159	Rp2	null	null	0.378188	No
row_1160	Ccng2	null	null	0.371812	No
row_1161	Nid1	null	null	0.370167	No
row_1162	Cetn3	null	null	0.36677	No
row_1163	Aifm1	null	null	0.365089	No
row_1164	2610002M06Rik	null	null	0.359204	No
row_1165	Tmem258	null	null	0.357208	No
row_1166	Bub3	null	null	0.349815	No
row_1167	Nampt	null	null	0.344595	No
row_1168	Fzd8	null	null	0.336257	No
row_1169	Barhl1	null	null	0.332438	No
row_1170	Gas1	null	null	0.329216	No
row_1171	Adnp	null	null	0.307911	No
row_1172	Mageh1	null	null	0.306685	No
row_1173	Smoc1	null	null	0.290041	No
row_1174	Exosc7	null	null	0.287133	No
row_1175	Paxbp1	null	null	0.286714	No
row_1176	Polr2f	null	null	0.280197	No
row_1177	Pcna	null	null	0.277289	No
row_1178	Mrpl57	null	null	0.275678	No
row_1179	G2e3	null	null	0.262328	No
row_1180	Snhg14	null	null	0.256336	No
row_1181	Fis1	null	null	0.247401	No
row_1182	Lsm8	null	null	0.246981	No
row_1183	Klf6	null	null	0.24141	No
row_1184	Kmt5b	null	null	0.237416	No
row_1185	Pcdhga9	null	null	0.222278	No
row_1186	Rpl23	null	null	0.198414	No
row_1187	Hist1h2ad	null	null	0.196838	No
row_1188	Arl6ip6	null	null	0.163336	No
row_1189	Mir17hg	null	null	0.157239	No
row_1190	Hist1h4k	null	null	0.120128	No
row_1191	Dpm1	null	null	0.0872579	No
row_1192	E130114P18Rik	null	null	0.0689653	No
row_1193	Dlx5	null	null	0.0606601	No

## Sheet: PUM2_FMRP
NAME	PROBE	GENE SYMBOL	GENE_TITLE	RUNNING ES	CORE ENRICHMENT		NAME	GS<br> follow link to MSigDB	GS DETAILS	SIZE	ES	NES	NOM p-val	FDR q-val	FWER p-val	RANK AT MAX	LEADING EDGE
row_0	Mir30a	null	null	0.106772	Yes		OVERLAP GENE SYMBOL	OVERLAP GENE SYMBOL	Details ...	536	0.936158	1.07937	0	0	0	1399	tags=45%, list=5%, signal=47%
row_1	Mir30d	null	null	0.189118	Yes
row_2	Apc	null	null	0.258765	Yes
row_3	Kif1a	null	null	0.313755	Yes
row_4	Map1b	null	null	0.363392	Yes
row_5	Mir30e	null	null	0.385913	Yes
row_6	Mirlet7a-2	null	null	0.408401	Yes
row_7	Rnu12	null	null	0.429939	Yes
row_8	Mirlet7g	null	null	0.450754	Yes
row_9	Calm3	null	null	0.471206	Yes
row_10	Adcy1	null	null	0.490065	Yes
row_11	Kif1b	null	null	0.505669	Yes
row_12	Rmrp	null	null	0.518948	Yes
row_13	Agap2	null	null	0.532109	Yes
row_14	Mir298	null	null	0.544984	Yes
row_15	Rnu11	null	null	0.557716	Yes
row_16	Atp1a3	null	null	0.570189	Yes
row_17	Nckap1	null	null	0.582489	Yes
row_18	Slc1a2	null	null	0.594077	Yes
row_19	Mir126a	null	null	0.604829	Yes
row_20	Dlg4	null	null	0.614309	Yes
row_21	Ank2	null	null	0.623873	Yes
row_22	Shank1	null	null	0.632618	Yes
row_23	Adgrl1	null	null	0.641437	Yes
row_24	Ctnnb1	null	null	0.650038	Yes
row_25	Ptprs	null	null	0.658648	Yes
row_26	Kif5c	null	null	0.667035	Yes
row_27	Malat1	null	null	0.674977	Yes
row_28	Mir328	null	null	0.682485	Yes
row_29	Mir26b	null	null	0.689596	Yes
row_30	Hivep2	null	null	0.696805	Yes
row_31	Calm1	null	null	0.702875	Yes
row_32	Gpm6a	null	null	0.709269	Yes
row_33	Chd3	null	null	0.715282	Yes
row_34	Cd81	null	null	0.720609	Yes
row_35	Hsp90ab1	null	null	0.726101	Yes
row_36	Grik5	null	null	0.731571	Yes
row_37	Atp1b1	null	null	0.736349	Yes
row_38	Sptbn1	null	null	0.741221	Yes
row_39	2900097C17Rik	null	null	0.746104	Yes
row_40	Actb	null	null	0.750968	Yes
row_41	Scd2	null	null	0.75501	Yes
row_42	Syt1	null	null	0.759367	Yes
row_43	Prrc2a	null	null	0.763659	Yes
row_44	Atp2b2	null	null	0.767958	Yes
row_45	Mir484	null	null	0.772136	Yes
row_46	Stxbp1	null	null	0.775521	Yes
row_47	Nrgn	null	null	0.778822	Yes
row_48	Arel1	null	null	0.782212	Yes
row_49	Nbea	null	null	0.785523	Yes
row_50	Map2	null	null	0.78889	Yes
row_51	Ptms	null	null	0.791702	Yes
row_52	Nlgn2	null	null	0.794773	Yes
row_53	Tspan7	null	null	0.797612	Yes
row_54	Itpr1	null	null	0.800435	Yes
row_55	Lrrc4b	null	null	0.80327	Yes
row_56	Atp1b2	null	null	0.805733	Yes
row_57	Mir15a	null	null	0.808401	Yes
row_58	Mir30b	null	null	0.810867	Yes
row_59	Mir744	null	null	0.813263	Yes
row_60	Calm2	null	null	0.81579	Yes
row_61	Eif4g2	null	null	0.818212	Yes
row_62	Nrxn2	null	null	0.820591	Yes
row_63	Celsr2	null	null	0.823029	Yes
row_64	Mir149	null	null	0.825369	Yes
row_65	Enc1	null	null	0.827586	Yes
row_66	Basp1	null	null	0.829766	Yes
row_67	Rtn3	null	null	0.832014	Yes
row_68	Pclo	null	null	0.834098	Yes
row_69	Rn45s	null	null	0.836239	Yes
row_70	Clstn1	null	null	0.838444	Yes
row_71	Lmtk2	null	null	0.840605	Yes
row_72	Rian	null	null	0.842692	Yes
row_73	Eif4g1	null	null	0.844783	Yes
row_74	Atp2a2	null	null	0.846688	Yes
row_75	Sparcl1	null	null	0.848674	Yes
row_76	Gpm6b	null	null	0.850561	Yes
row_77	Ndfip1	null	null	0.851672	Yes
row_78	Zbtb18	null	null	0.853132	Yes
row_79	Arf3	null	null	0.854865	Yes
row_80	Dpysl2	null	null	0.856593	Yes
row_81	Ndrg4	null	null	0.858145	Yes
row_82	Prkce	null	null	0.859732	Yes
row_83	Epb41l1	null	null	0.861211	Yes
row_84	Nsg2	null	null	0.862819	Yes
row_85	Cfl1	null	null	0.864321	Yes
row_86	Kif21b	null	null	0.865759	Yes
row_87	Zfr	null	null	0.867257	Yes
row_88	Ppp1r9b	null	null	0.868317	Yes
row_89	Serinc1	null	null	0.869525	Yes
row_90	Dock9	null	null	0.870745	Yes
row_91	Plxna1	null	null	0.871471	Yes
row_92	Rtn4	null	null	0.872734	Yes
row_93	Nrxn1	null	null	0.874022	Yes
row_94	Rab6b	null	null	0.875195	Yes
row_95	Ralgds	null	null	0.876266	Yes
row_96	Camsap2	null	null	0.877474	Yes
row_97	Ptpra	null	null	0.878714	Yes
row_98	Srgap3	null	null	0.879917	Yes
row_99	Hmgcs1	null	null	0.881116	Yes
row_100	Cmip	null	null	0.882226	Yes
row_101	Macf1	null	null	0.883297	Yes
row_102	Eif4g3	null	null	0.884342	Yes
row_103	Ids	null	null	0.885263	Yes
row_104	Fbxl16	null	null	0.886312	Yes
row_105	App	null	null	0.886627	Yes
row_106	Crmp1	null	null	0.887586	Yes
row_107	Ulk2	null	null	0.888647	Yes
row_108	Dock3	null	null	0.889703	Yes
row_109	Atp2b1	null	null	0.890652	Yes
row_110	Tmem178b	null	null	0.891632	Yes
row_111	Apba1	null	null	0.892602	Yes
row_112	Tmsb4x	null	null	0.892981	Yes
row_113	Mtss1l	null	null	0.893939	Yes
row_114	Usp22	null	null	0.894889	Yes
row_115	Secisbp2l	null	null	0.895869	Yes
row_116	Tubb2a	null	null	0.896846	Yes
row_117	Ndst1	null	null	0.897749	Yes
row_118	Ttyh3	null	null	0.898505	Yes
row_119	Syp	null	null	0.899466	Yes
row_120	Nsd1	null	null	0.899729	Yes
row_121	Cadm3	null	null	0.900469	Yes
row_122	Atn1	null	null	0.901124	Yes
row_123	Gnptab	null	null	0.901716	Yes
row_124	Nfix	null	null	0.902326	Yes
row_125	Ubr5	null	null	0.903101	Yes
row_126	Ywhaz	null	null	0.90333	Yes
row_127	Nptn	null	null	0.904105	Yes
row_128	Atp6v1b2	null	null	0.904844	Yes
row_129	Syt11	null	null	0.905226	Yes
row_130	Sqle	null	null	0.906019	Yes
row_131	Tsc22d1	null	null	0.906807	Yes
row_132	Nrep	null	null	0.907559	Yes
row_133	Psd	null	null	0.9082	Yes
row_134	Mirlet7a-1	null	null	0.908867	Yes
row_135	Mir335	null	null	0.90927	Yes
row_136	Srcin1	null	null	0.9098	Yes
row_137	Pafah1b1	null	null	0.910423	Yes
row_138	Slc4a4	null	null	0.910862	Yes
row_139	Lnpep	null	null	0.911539	Yes
row_140	Plxna2	null	null	0.91225	Yes
row_141	Pum2	null	null	0.912887	Yes
row_142	Apc2	null	null	0.913517	Yes
row_143	Spock2	null	null	0.913963	Yes
row_144	Sbf1	null	null	0.914506	Yes
row_145	Vamp2	null	null	0.915186	Yes
row_146	Sez6l2	null	null	0.915657	Yes
row_147	Lrp1	null	null	0.916332	Yes
row_148	Grm5	null	null	0.916972	Yes
row_149	Atp2b4	null	null	0.917611	Yes
row_150	Stmn2	null	null	0.917527	Yes
row_151	Cnr1	null	null	0.917775	Yes
row_152	Tug1	null	null	0.918039	Yes
row_153	Sppl3	null	null	0.91798	Yes
row_154	Eps15	null	null	0.918223	Yes
row_155	Ncoa6	null	null	0.918667	Yes
row_156	Rab3a	null	null	0.919248	Yes
row_157	Gap43	null	null	0.919791	Yes
row_158	Dip2b	null	null	0.919985	Yes
row_159	Pcdh10	null	null	0.920485	Yes
row_160	Fam171a2	null	null	0.921017	Yes
row_161	Meg3	null	null	0.921509	Yes
row_162	Gnaq	null	null	0.922069	Yes
row_163	Qk	null	null	0.922627	Yes
row_164	Sbk1	null	null	0.923113	Yes
row_165	Tnrc18	null	null	0.923597	Yes
row_166	Sv2a	null	null	0.923904	Yes
row_167	Arhgap33	null	null	0.924272	Yes
row_168	Trio	null	null	0.923721	Yes
row_169	Cdc42se2	null	null	0.924161	Yes
row_170	Ncan	null	null	0.924182	Yes
row_171	Tspan3	null	null	0.924578	Yes
row_172	Nfib	null	null	0.925007	Yes
row_173	Phactr1	null	null	0.924874	Yes
row_174	Syngr1	null	null	0.92525	Yes
row_175	Scamp5	null	null	0.924784	Yes
row_176	Bap1	null	null	0.925103	Yes
row_177	Ncam1	null	null	0.925558	Yes
row_178	Tlk1	null	null	0.926011	Yes
row_179	Marcks	null	null	0.92632	Yes
row_180	Sbf2	null	null	0.926103	Yes
row_181	Ppp3cb	null	null	0.926258	Yes
row_182	Kif5b	null	null	0.926513	Yes
row_183	Ubqln2	null	null	0.926834	Yes
row_184	Dagla	null	null	0.927186	Yes
row_185	Lonrf2	null	null	0.927572	Yes
row_186	Plpp3	null	null	0.927993	Yes
row_187	Gsk3b	null	null	0.928378	Yes
row_188	Stox2	null	null	0.928728	Yes
row_189	Fat1	null	null	0.928972	Yes
row_190	2023-03-06	null	null	0.929144	Yes
row_191	Abi2	null	null	0.929556	Yes
row_192	Npepps	null	null	0.929967	Yes
row_193	Plxnb2	null	null	0.930239	Yes
row_194	Slc6a1	null	null	0.930579	Yes
row_195	Adgrb3	null	null	0.930916	Yes
row_196	Itm2b	null	null	0.931322	Yes
row_197	Itfg1	null	null	0.931691	Yes
row_198	Slc12a5	null	null	0.931885	Yes
row_199	Sdc3	null	null	0.931382	Yes
row_200	Nsg1	null	null	0.931733	Yes
row_201	Skp1a	null	null	0.931877	Yes
row_202	Tmod2	null	null	0.932225	Yes
row_203	Acsl3	null	null	0.932224	Yes
row_204	Ntrk2	null	null	0.932146	Yes
row_205	Kmt2e	null	null	0.932513	Yes
row_206	Rab6a	null	null	0.932844	Yes
row_207	Cds2	null	null	0.93314	Yes
row_208	Pja2	null	null	0.9334	Yes
row_209	Tspan13	null	null	0.933763	Yes
row_210	Slc8a1	null	null	0.934127	Yes
row_211	Mgea5	null	null	0.934144	Yes
row_212	Nudt4	null	null	0.933568	Yes
row_213	Pcbp2	null	null	0.93388	Yes
row_214	Reep5	null	null	0.934158	Yes
row_215	Kmt2c	null	null	0.93409	Yes
row_216	Ybx1	null	null	0.933707	Yes
row_217	Ccdc184	null	null	0.934007	Yes
row_218	Slc6a11	null	null	0.934238	Yes
row_219	Cyth2	null	null	0.934534	Yes
row_220	Pds5b	null	null	0.934277	Yes
row_221	Fmnl2	null	null	0.93443	Yes
row_222	Ntrk3	null	null	0.934443	Yes
row_223	Adam22	null	null	0.934624	Yes
row_224	Sst	null	null	0.934732	Yes
row_225	Marcksl1	null	null	0.934873	Yes
row_226	Ep400	null	null	0.934873	Yes
row_227	Spred1	null	null	0.934354	Yes
row_228	Rgma	null	null	0.934553	Yes
row_229	Dab2ip	null	null	0.934062	Yes
row_230	Tmem30a	null	null	0.934359	Yes
row_231	Atrn	null	null	0.934516	Yes
row_232	Slitrk1	null	null	0.934604	Yes
row_233	Ptprz1	null	null	0.934897	Yes
row_234	Mir27a	null	null	0.935189	Yes
row_235	Git1	null	null	0.935274	Yes
row_236	Dgkd	null	null	0.93539	Yes
row_237	Dyrk1a	null	null	0.935506	Yes
row_238	Pcdh17	null	null	0.935653	Yes
row_239	Epha4	null	null	0.9358	Yes
row_240	Sez6l	null	null	0.935911	Yes
row_241	Capza2	null	null	0.936158	Yes
row_242	Grm3	null	null	0.936095	No
row_243	Soga1	null	null	0.935855	No
row_244	Celf4	null	null	0.935921	No
row_245	Cnih2	null	null	0.935157	No
row_246	Tmeff1	null	null	0.934939	No
row_247	Fkbp1a	null	null	0.935028	No
row_248	Agrn	null	null	0.934458	No
row_249	Wdr82	null	null	0.934366	No
row_250	Mapk6	null	null	0.934272	No
row_251	Scd1	null	null	0.933485	No
row_252	Sel1l	null	null	0.933587	No
row_253	Slc38a1	null	null	0.933757	No
row_254	Foxg1	null	null	0.93341	No
row_255	Clstn3	null	null	0.933126	No
row_256	Atp1a2	null	null	0.932769	No
row_257	Camta1	null	null	0.931959	No
row_258	Pdia3	null	null	0.931455	No
row_259	Mark1	null	null	0.931188	No
row_260	Tmbim6	null	null	0.930436	No
row_261	B4galt6	null	null	0.93054	No
row_262	Reep1	null	null	0.930333	No
row_263	Sez6	null	null	0.930434	No
row_264	Nfia	null	null	0.930362	No
row_265	Ndufv2	null	null	0.930082	No
row_266	Arnt2	null	null	0.930213	No
row_267	Inpp5f	null	null	0.930378	No
row_268	Slc38a2	null	null	0.930371	No
row_269	Taok1	null	null	0.930569	No
row_270	Aplp2	null	null	0.930767	No
row_271	Ccni	null	null	0.930965	No
row_272	Tcf4	null	null	0.930579	No
row_273	Atxn7l3b	null	null	0.930705	No
row_274	Ppp2ca	null	null	0.9309	No
row_275	Gria2	null	null	0.930752	No
row_276	Zic1	null	null	0.93012	No
row_277	Rbfox2	null	null	0.930276	No
row_278	Fmr1	null	null	0.929847	No
row_279	Cd200	null	null	0.929829	No
row_280	Ptprd	null	null	0.92988	No
row_281	Mt1	null	null	0.929758	No
row_282	Islr2	null	null	0.929806	No
row_283	Ubap2l	null	null	0.929579	No
row_284	Acvr1b	null	null	0.92911	No
row_285	Vgf	null	null	0.92905	No
row_286	R3hdm4	null	null	0.929196	No
row_287	Wdtc1	null	null	0.929341	No
row_288	L1cam	null	null	0.92873	No
row_289	Fam168b	null	null	0.928425	No
row_290	H1f0	null	null	0.928084	No
row_291	Fabp7	null	null	0.928049	No
row_292	Lrrc58	null	null	0.92822	No
row_293	Pum1	null	null	0.928219	No
row_294	Robo2	null	null	0.928251	No
row_295	Epb41l3	null	null	0.927183	No
row_296	Trim67	null	null	0.926832	No
row_297	Ttc28	null	null	0.926275	No
row_298	Rad21	null	null	0.925406	No
row_299	Auts2	null	null	0.92529	No
row_300	Crtc1	null	null	0.924863	No
row_301	Dmtn	null	null	0.924502	No
row_302	Dbi	null	null	0.924175	No
row_303	Ubap2	null	null	0.924085	No
row_304	Syt4	null	null	0.923446	No
row_305	Pcdh7	null	null	0.923456	No
row_306	Senp6	null	null	0.922369	No
row_307	Dync1i2	null	null	0.921793	No
row_308	Ddx6	null	null	0.921181	No
row_309	Grik3	null	null	0.919194	No
row_310	Mest	null	null	0.918679	No
row_311	Kmt2a	null	null	0.918608	No
row_312	Plppr3	null	null	0.916786	No
row_313	Med24	null	null	0.915956	No
row_314	Limch1	null	null	0.915261	No
row_315	Hmgcr	null	null	0.91453	No
row_316	Ppp1r15b	null	null	0.914416	No
row_317	Kif21a	null	null	0.913683	No
row_318	Setd7	null	null	0.910855	No
row_319	Gabrb2	null	null	0.910664	No
row_320	Cd47	null	null	0.910506	No
row_321	Celf2	null	null	0.909902	No
row_322	Chl1	null	null	0.909503	No
row_323	Ankrd12	null	null	0.908485	No
row_324	Ctdnep1	null	null	0.908495	No
row_325	Arl8a	null	null	0.908127	No
row_326	Csk	null	null	0.907586	No
row_327	Nr2f1	null	null	0.907045	No
row_328	Ahdc1	null	null	0.906468	No
row_329	Rab5c	null	null	0.905066	No
row_330	Jmjd1c	null	null	0.904452	No
row_331	Irs1	null	null	0.903253	No
row_332	Btrc	null	null	0.90322	No
row_333	B4galt5	null	null	0.903048	No
row_334	Npy	null	null	0.902292	No
row_335	Syncrip	null	null	0.902324	No
row_336	Clcn4	null	null	0.902082	No
row_337	Bmpr1a	null	null	0.901427	No
row_338	Peg10	null	null	0.901286	No
row_339	Map2k4	null	null	0.901213	No
row_340	Irf2bpl	null	null	0.901243	No
row_341	Scyl1	null	null	0.901307	No
row_342	Fat4	null	null	0.901234	No
row_343	Gdi2	null	null	0.899618	No
row_344	Oprl1	null	null	0.899645	No
row_345	Pde10a	null	null	0.899707	No
row_346	Zfp706	null	null	0.898088	No
row_347	Vapa	null	null	0.897804	No
row_348	Negr1	null	null	0.896834	No
row_349	Fchsd2	null	null	0.894697	No
row_350	Cadm2	null	null	0.894753	No
row_351	Pgrmc1	null	null	0.894122	No
row_352	Rpn2	null	null	0.893456	No
row_353	Mpped1	null	null	0.892344	No
row_354	Cbx5	null	null	0.891333	No
row_355	Wbscr17	null	null	0.890528	No
row_356	Pced1a	null	null	0.889378	No
row_357	Pdha1	null	null	0.889221	No
row_358	Eif3h	null	null	0.8892	No
row_359	Atp13a3	null	null	0.8875	No
row_360	Scamp1	null	null	0.886519	No
row_361	Luzp2	null	null	0.886085	No
row_362	Dhcr24	null	null	0.885445	No
row_363	Satb2	null	null	0.884769	No
row_364	Zfp608	null	null	0.884127	No
row_365	Setbp1	null	null	0.882594	No
row_366	Hp1bp3	null	null	0.88195	No
row_367	Polr2j	null	null	0.881888	No
row_368	Nol4l	null	null	0.881552	No
row_369	Egln1	null	null	0.881421	No
row_370	AI593442	null	null	0.879782	No
row_371	Hsp90b1	null	null	0.87773	No
row_372	Stag2	null	null	0.877527	No
row_373	Cxadr	null	null	0.877221	No
row_374	Fnbp1	null	null	0.874722	No
row_375	Nt5dc3	null	null	0.874585	No
row_376	Alcam	null	null	0.873969	No
row_377	Ifnar1	null	null	0.873763	No
row_378	Sox2	null	null	0.872701	No
row_379	Pcdh11x	null	null	0.870986	No
row_380	Tbc1d10b	null	null	0.869921	No
row_381	Pnisr	null	null	0.868822	No
row_382	Tm9sf2	null	null	0.867413	No
row_383	Enpp2	null	null	0.867408	No
row_384	Rhot1	null	null	0.867061	No
row_385	Atp6ap2	null	null	0.866747	No
row_386	9930021J03Rik	null	null	0.863966	No
row_387	Cd24a	null	null	0.861491	No
row_388	Erlec1	null	null	0.861551	No
row_389	Vezf1	null	null	0.860583	No
row_390	Zcchc24	null	null	0.860402	No
row_391	Scn3a	null	null	0.860324	No
row_392	Meis2	null	null	0.860349	No
row_393	Atad1	null	null	0.859482	No
row_394	Mir301	null	null	0.858307	No
row_395	Nova2	null	null	0.857781	No
row_396	Bax	null	null	0.857153	No
row_397	Ccnd2	null	null	0.854845	No
row_398	Ckap4	null	null	0.850206	No
row_399	Csnk1a1	null	null	0.849231	No
row_400	Cdkn1b	null	null	0.849249	No
row_401	Ctif	null	null	0.847074	No
row_402	Tnpo1	null	null	0.846749	No
row_403	Shtn1	null	null	0.843408	No
row_404	Csmd2	null	null	0.837256	No
row_405	Larp4b	null	null	0.837166	No
row_406	Diras1	null	null	0.836323	No
row_407	Neto2	null	null	0.831093	No
row_408	Derl1	null	null	0.827643	No
row_409	Sox11	null	null	0.825974	No
row_410	Axin2	null	null	0.825435	No
row_411	Mex3b	null	null	0.82188	No
row_412	Pcnx4	null	null	0.820962	No
row_413	Pag1	null	null	0.82097	No
row_414	Pnrc1	null	null	0.819606	No
row_415	Hnrnpdl	null	null	0.818825	No
row_416	Serpini1	null	null	0.817666	No
row_417	Soga3	null	null	0.816884	No
row_418	Arid4b	null	null	0.813464	No
row_419	Zfp36l1	null	null	0.809905	No
row_420	Zfand5	null	null	0.808162	No
row_421	Vcan	null	null	0.802341	No
row_422	Tm9sf3	null	null	0.800629	No
row_423	Btaf1	null	null	0.800288	No
row_424	Epc1	null	null	0.800255	No
row_425	Sox9	null	null	0.799468	No
row_426	Ugcg	null	null	0.798887	No
row_427	Laptm4a	null	null	0.798065	No
row_428	Deaf1	null	null	0.795051	No
row_429	Adam10	null	null	0.794537	No
row_430	Cdh4	null	null	0.794023	No
row_431	S100a1	null	null	0.793269	No
row_432	Rab14	null	null	0.790801	No
row_433	Notch1	null	null	0.789635	No
row_434	Pdgfra	null	null	0.788537	No
row_435	Impad1	null	null	0.784836	No
row_436	Nr2f2	null	null	0.784765	No
row_437	Kit	null	null	0.782809	No
row_438	Pkd2	null	null	0.781059	No
row_439	Rnf38	null	null	0.780816	No
row_440	Sin3a	null	null	0.780813	No
row_441	Cd9	null	null	0.777486	No
row_442	Sox5	null	null	0.771726	No
row_443	Trappc4	null	null	0.771584	No
row_444	Men1	null	null	0.771544	No
row_445	Fbxo45	null	null	0.770785	No
row_446	Dhx36	null	null	0.76893	No
row_447	Klhl24	null	null	0.768616	No
row_448	4931428F04Rik	null	null	0.76467	No
row_449	Dcx	null	null	0.763636	No
row_450	Tunar	null	null	0.762053	No
row_451	Sp4	null	null	0.760573	No
row_452	Cdh2	null	null	0.757757	No
row_453	Nkain3	null	null	0.757544	No
row_454	Spry1	null	null	0.752877	No
row_455	Nfkbia	null	null	0.74773	No
row_456	Kctd12	null	null	0.746453	No
row_457	Sox8	null	null	0.746272	No
row_458	Stx12	null	null	0.745612	No
row_459	Cnn3	null	null	0.741937	No
row_460	Mfsd14a	null	null	0.741002	No
row_461	Atl2	null	null	0.740306	No
row_462	Spin1	null	null	0.731115	No
row_463	Syvn1	null	null	0.730623	No
row_464	Pcdh8	null	null	0.727254	No
row_465	Vldlr	null	null	0.719328	No
row_466	Ednrb	null	null	0.711676	No
row_467	Npat	null	null	0.711662	No
row_468	St3gal1	null	null	0.709147	No
row_469	Srrm4	null	null	0.706734	No
row_470	Tial1	null	null	0.706411	No
row_471	Smarcb1	null	null	0.704684	No
row_472	Acvr2a	null	null	0.703984	No
row_473	Asic1	null	null	0.701913	No
row_474	Brpf1	null	null	0.700665	No
row_475	Mt2	null	null	0.689824	No
row_476	Lamc1	null	null	0.68854	No
row_477	Leng8	null	null	0.687256	No
row_478	Fcho2	null	null	0.686622	No
row_479	Ube2g1	null	null	0.686092	No
row_480	Arx	null	null	0.681553	No
row_481	Rufy3	null	null	0.681399	No
row_482	Id4	null	null	0.678675	No
row_483	Rbms2	null	null	0.67787	No
row_484	Sh2d3c	null	null	0.674324	No
row_485	Cox7c	null	null	0.664782	No
row_486	Tmem165	null	null	0.659762	No
row_487	Pnrc2	null	null	0.659435	No
row_488	Taok3	null	null	0.658765	No
row_489	Tmem170b	null	null	0.657547	No
row_490	Creb1	null	null	0.651053	No
row_491	Ctgf	null	null	0.648567	No
row_492	Ube2b	null	null	0.641216	No
row_493	Rbm5	null	null	0.632392	No
row_494	Eif4a3	null	null	0.62689	No
row_495	Gigyf1	null	null	0.62036	No
row_496	Pcgf2	null	null	0.614994	No
row_497	Zfp12	null	null	0.610964	No
row_498	Cadm1	null	null	0.609708	No
row_499	Synm	null	null	0.6065	No
row_500	H3f3b	null	null	0.592159	No
row_501	Bach2	null	null	0.583058	No
row_502	Slc39a13	null	null	0.581424	No
row_503	Hist1h4a	null	null	0.564615	No
row_504	Lrrc3	null	null	0.563494	No
row_505	Igf2	null	null	0.557783	No
row_506	Cisd2	null	null	0.553338	No
row_507	Maml2	null	null	0.552628	No
row_508	Dlx1	null	null	0.540614	No
row_509	Ascl1	null	null	0.532675	No
row_510	Myc	null	null	0.523331	No
row_511	Eid2	null	null	0.504259	No
row_512	Efna5	null	null	0.503958	No
row_513	BC030336	null	null	0.49177	No
row_514	Plaa	null	null	0.486056	No
row_515	Numb	null	null	0.48274	No
row_516	Golim4	null	null	0.482609	No
row_517	Pou3f2	null	null	0.46816	No
row_518	Zc3hav1l	null	null	0.461658	No
row_519	Hist1h4d	null	null	0.441522	No
row_520	Ing1	null	null	0.43978	No
row_521	St8sia4	null	null	0.435024	No
row_522	Magt1	null	null	0.409818	No
row_523	Lncppara	null	null	0.397285	No
row_524	Sp8	null	null	0.38941	No
row_525	Ccng2	null	null	0.364237	No
row_526	Aifm1	null	null	0.357596	No
row_527	Mageh1	null	null	0.300223	No
row_528	Polr2f	null	null	0.274227	No
row_529	Pcna	null	null	0.271386	No
row_530	Snhg14	null	null	0.250835	No
row_531	Kmt5b	null	null	0.232237	No
row_532	Hist1h2ad	null	null	0.192504	No
row_533	Ccdc59	null	null	0.157394	No
row_534	Hist1h4k	null	null	0.117489	No
row_535	Sfrp2	null	null	0.102863	No

## Sheet: RBFOX3_FMRP
NAME	PROBE	GENE SYMBOL	GENE_TITLE	RUNNING ES	CORE ENRICHMENT		NAME	GS<br> follow link to MSigDB	GS DETAILS	SIZE	ES	NES	NOM p-val	FDR q-val	FWER p-val	RANK AT MAX	LEADING EDGE
row_0	Apc	null	null	0.0512759	Yes		GENE_SYMBOL	GENE_SYMBOL	Details ...	5393	0.863242	0.918952	0	0	0	3643	tags=34%, list=12%, signal=31%
row_1	Kif1a	null	null	0.0925785	Yes
row_2	Calm3	null	null	0.106979	Yes
row_3	Adcy1	null	null	0.121134	Yes
row_4	Kif5a	null	null	0.134951	Yes
row_5	2610507B11Rik	null	null	0.147002	Yes
row_6	Kif1b	null	null	0.158969	Yes
row_7	Eef2	null	null	0.16969	Yes
row_8	Cpe	null	null	0.179179	Yes
row_9	Atp1a3	null	null	0.188474	Yes
row_10	Nckap1	null	null	0.197721	Yes
row_11	Slc1a2	null	null	0.206386	Yes
row_12	Hspa8	null	null	0.214956	Yes
row_13	Camk2a	null	null	0.222965	Yes
row_14	Dlg4	null	null	0.230007	Yes
row_15	Ank2	null	null	0.237194	Yes
row_16	Pde2a	null	null	0.243659	Yes
row_17	Ctnnb1	null	null	0.25008	Yes
row_18	Ptprs	null	null	0.256563	Yes
row_19	Thra	null	null	0.262915	Yes
row_20	Kif5c	null	null	0.269283	Yes
row_21	Huwe1	null	null	0.275428	Yes
row_22	Hivep2	null	null	0.280405	Yes
row_23	Rapgef4	null	null	0.285555	Yes
row_24	Lars2	null	null	0.290394	Yes
row_25	Calm1	null	null	0.295126	Yes
row_26	Chd3	null	null	0.299526	Yes
row_27	Rtn1	null	null	0.304007	Yes
row_28	Ywhag	null	null	0.308151	Yes
row_29	Cd81	null	null	0.312287	Yes
row_30	Hsp90ab1	null	null	0.316407	Yes
row_31	Grik5	null	null	0.320511	Yes
row_32	Dennd5a	null	null	0.324558	Yes
row_33	Trak2	null	null	0.328618	Yes
row_34	Cltc	null	null	0.332526	Yes
row_35	Atp1b1	null	null	0.336238	Yes
row_36	Aco2	null	null	0.33998	Yes
row_37	Actb	null	null	0.343519	Yes
row_38	Pkp4	null	null	0.347107	Yes
row_39	Nav3	null	null	0.350671	Yes
row_40	Gabbr1	null	null	0.354193	Yes
row_41	Gnb1	null	null	0.35756	Yes
row_42	Cyfip2	null	null	0.360931	Yes
row_43	Ppp2r2c	null	null	0.364315	Yes
row_44	Scd2	null	null	0.367586	Yes
row_45	Bsn	null	null	0.37091	Yes
row_46	Syt1	null	null	0.374217	Yes
row_47	Atp2b2	null	null	0.377372	Yes
row_48	Ywhae	null	null	0.380537	Yes
row_49	Olfm1	null	null	0.383634	Yes
row_50	Eef1a1	null	null	0.386667	Yes
row_51	Glul	null	null	0.389598	Yes
row_52	Stxbp1	null	null	0.392226	Yes
row_53	Ttr	null	null	0.39485	Yes
row_54	Ctnnd2	null	null	0.397547	Yes
row_55	Dync1h1	null	null	0.400261	Yes
row_56	Nrgn	null	null	0.402911	Yes
row_57	Ckb	null	null	0.405535	Yes
row_58	Nedd4	null	null	0.408027	Yes
row_59	Nbea	null	null	0.410556	Yes
row_60	Atp5b	null	null	0.412847	Yes
row_61	Ndrg2	null	null	0.415221	Yes
row_62	Slc17a7	null	null	0.417601	Yes
row_63	Ptms	null	null	0.419951	Yes
row_64	Nlgn2	null	null	0.422248	Yes
row_65	Fth1	null	null	0.424562	Yes
row_66	Cox6b1	null	null	0.426849	Yes
row_67	Tspan7	null	null	0.429008	Yes
row_68	Ank3	null	null	0.431239	Yes
row_69	Itpr1	null	null	0.433359	Yes
row_70	Grin2a	null	null	0.435515	Yes
row_71	Cacna1a	null	null	0.437587	Yes
row_72	Usp9x	null	null	0.439686	Yes
row_73	Tbc1d9b	null	null	0.441745	Yes
row_74	Grin2b	null	null	0.443825	Yes
row_75	Atp1b2	null	null	0.445846	Yes
row_76	Ncdn	null	null	0.447881	Yes
row_77	Ttyh1	null	null	0.449815	Yes
row_78	Clasp2	null	null	0.451735	Yes
row_79	Nisch	null	null	0.453674	Yes
row_80	Nf1	null	null	0.455484	Yes
row_81	Tcf25	null	null	0.457374	Yes
row_82	Calm2	null	null	0.459302	Yes
row_83	Abr	null	null	0.461161	Yes
row_84	Eif4g2	null	null	0.463037	Yes
row_85	Prpf8	null	null	0.464846	Yes
row_86	Nrxn2	null	null	0.466688	Yes
row_87	Celsr2	null	null	0.468524	Yes
row_88	Psap	null	null	0.470357	Yes
row_89	Hsp90aa1	null	null	0.472171	Yes
row_90	Ttc3	null	null	0.4739	Yes
row_91	Herc2	null	null	0.475618	Yes
row_92	Enc1	null	null	0.477416	Yes
row_93	Basp1	null	null	0.478997	Yes
row_94	Rtn3	null	null	0.480675	Yes
row_95	Camta2	null	null	0.482272	Yes
row_96	Lingo1	null	null	0.483949	Yes
row_97	Pclo	null	null	0.485621	Yes
row_98	Mycbp2	null	null	0.48729	Yes
row_99	Clstn1	null	null	0.488868	Yes
row_100	Rpl32	null	null	0.490525	Yes
row_101	Lmtk2	null	null	0.492178	Yes
row_102	Pcnx	null	null	0.493775	Yes
row_103	Eif4g1	null	null	0.495293	Yes
row_104	Atp2a2	null	null	0.496666	Yes
row_105	Sparcl1	null	null	0.498146	Yes
row_106	Wdfy3	null	null	0.499662	Yes
row_107	Rph3a	null	null	0.501123	Yes
row_108	Gpm6b	null	null	0.502622	Yes
row_109	Igsf9b	null	null	0.504117	Yes
row_110	Dnm1	null	null	0.505561	Yes
row_111	Gabbr2	null	null	0.506933	Yes
row_112	Cst3	null	null	0.508338	Yes
row_113	Dlgap3	null	null	0.509692	Yes
row_114	Dmxl2	null	null	0.511114	Yes
row_115	Srrm2	null	null	0.512533	Yes
row_116	Spag9	null	null	0.513861	Yes
row_117	Unc13c	null	null	0.51516	Yes
row_118	D430041D05Rik	null	null	0.516515	Yes
row_119	Ndfip1	null	null	0.517868	Yes
row_120	Rasgrp1	null	null	0.519219	Yes
row_121	Pink1	null	null	0.520424	Yes
row_122	Arf3	null	null	0.521565	Yes
row_123	Dpysl2	null	null	0.522866	Yes
row_124	Wnk1	null	null	0.52416	Yes
row_125	Akap6	null	null	0.525399	Yes
row_126	Ndrg4	null	null	0.52663	Yes
row_127	Srebf2	null	null	0.527894	Yes
row_128	Prkce	null	null	0.529099	Yes
row_129	Lrrc8b	null	null	0.530338	Yes
row_130	Akt3	null	null	0.531573	Yes
row_131	Grm4	null	null	0.532805	Yes
row_132	Nsg2	null	null	0.533933	Yes
row_133	Cfl1	null	null	0.535034	Yes
row_134	Atp9a	null	null	0.536167	Yes
row_135	Zfr	null	null	0.537198	Yes
row_136	Dpp8	null	null	0.538304	Yes
row_137	Pitpnm1	null	null	0.539452	Yes
row_138	Ptn	null	null	0.540424	Yes
row_139	Pi4ka	null	null	0.541557	Yes
row_140	Xpo6	null	null	0.542685	Yes
row_141	Pgm2l1	null	null	0.54381	Yes
row_142	Nell2	null	null	0.54493	Yes
row_143	Ppp1r9b	null	null	0.546038	Yes
row_144	Atp6v0a1	null	null	0.547096	Yes
row_145	Cacna1g	null	null	0.548195	Yes
row_146	Brsk1	null	null	0.549246	Yes
row_147	Sphkap	null	null	0.550337	Yes
row_148	Serinc1	null	null	0.551387	Yes
row_149	Nav1	null	null	0.552472	Yes
row_150	Shc3	null	null	0.553552	Yes
row_151	Chd4	null	null	0.554573	Yes
row_152	Dock9	null	null	0.555579	Yes
row_153	Klf13	null	null	0.556492	Yes
row_154	Ppp3ca	null	null	0.557525	Yes
row_155	Agtpbp1	null	null	0.558375	Yes
row_156	Uba1	null	null	0.559385	Yes
row_157	Dnajc6	null	null	0.560352	Yes
row_158	Gnal	null	null	0.561358	Yes
row_159	Dst	null	null	0.562358	Yes
row_160	Hk1	null	null	0.563314	Yes
row_161	Snap91	null	null	0.564257	Yes
row_162	Rtn4	null	null	0.565233	Yes
row_163	Nrxn1	null	null	0.566203	Yes
row_164	Ncor1	null	null	0.567171	Yes
row_165	Cdk5r1	null	null	0.568138	Yes
row_166	Rab6b	null	null	0.569058	Yes
row_167	Aff4	null	null	0.570012	Yes
row_168	Birc6	null	null	0.570869	Yes
row_169	Gnao1	null	null	0.571807	Yes
row_170	Ralgds	null	null	0.572743	Yes
row_171	Cbx6	null	null	0.573678	Yes
row_172	Ptpra	null	null	0.574571	Yes
row_173	Srgap3	null	null	0.575462	Yes
row_174	Crebbp	null	null	0.576392	Yes
row_175	R3hdm1	null	null	0.577277	Yes
row_176	Rasgrf1	null	null	0.578024	Yes
row_177	Macf1	null	null	0.578851	Yes
row_178	Snca	null	null	0.579711	Yes
row_179	Trim37	null	null	0.58061	Yes
row_180	Eif4g3	null	null	0.581459	Yes
row_181	Mapk1	null	null	0.582307	Yes
row_182	Ubr3	null	null	0.583152	Yes
row_183	Fasn	null	null	0.584029	Yes
row_184	Myo5a	null	null	0.584864	Yes
row_185	Ids	null	null	0.585738	Yes
row_186	Prkcb	null	null	0.586526	Yes
row_187	Dlg2	null	null	0.587304	Yes
row_188	Prkar1b	null	null	0.588164	Yes
row_189	Map4k4	null	null	0.588934	Yes
row_190	Nrd1	null	null	0.589783	Yes
row_191	Arpp21	null	null	0.590631	Yes
row_192	Shank2	null	null	0.591473	Yes
row_193	Apoe	null	null	0.592313	Yes
row_194	Pcdh9	null	null	0.5931	Yes
row_195	Unc13a	null	null	0.593927	Yes
row_196	Gnas	null	null	0.594754	Yes
row_197	Aatk	null	null	0.595488	Yes
row_198	Jph4	null	null	0.596262	Yes
row_199	Cplx2	null	null	0.597076	Yes
row_200	App	null	null	0.597799	Yes
row_201	Aldoc	null	null	0.598517	Yes
row_202	Crmp1	null	null	0.599317	Yes
row_203	Ulk2	null	null	0.600116	Yes
row_204	Dock3	null	null	0.600911	Yes
row_205	Eef1a2	null	null	0.601705	Yes
row_206	Atp2b1	null	null	0.602415	Yes
row_207	Rnf10	null	null	0.603207	Yes
row_208	Copa	null	null	0.603996	Yes
row_209	Ywhah	null	null	0.604697	Yes
row_210	Apba1	null	null	0.60548	Yes
row_211	Tanc2	null	null	0.606218	Yes
row_212	Rapgef1	null	null	0.606825	Yes
row_213	Atp6v0b	null	null	0.60759	Yes
row_214	Ndufa1	null	null	0.608311	Yes
row_215	Wsb2	null	null	0.609072	Yes
row_216	Arhgef7	null	null	0.609832	Yes
row_217	Wasf1	null	null	0.610379	Yes
row_218	Tmsb4x	null	null	0.611129	Yes
row_219	Btbd3	null	null	0.611789	Yes
row_220	Usp22	null	null	0.61253	Yes
row_221	Tubb2a	null	null	0.613225	Yes
row_222	Ndst1	null	null	0.613874	Yes
row_223	Aplp1	null	null	0.614605	Yes
row_224	Scn8a	null	null	0.615252	Yes
row_225	Sepp1	null	null	0.615979	Yes
row_226	Epn1	null	null	0.616704	Yes
row_227	Ttyh3	null	null	0.617428	Yes
row_228	Syp	null	null	0.618152	Yes
row_229	Stmn3	null	null	0.618834	Yes
row_230	Ppp2r1a	null	null	0.619464	Yes
row_231	Trrap	null	null	0.620177	Yes
row_232	Trappc10	null	null	0.620887	Yes
row_233	Mapk8ip3	null	null	0.621596	Yes
row_234	Ap2b1	null	null	0.622134	Yes
row_235	Zfp106	null	null	0.622794	Yes
row_236	Clip3	null	null	0.623448	Yes
row_237	Dclk1	null	null	0.624138	Yes
row_238	Tuba1a	null	null	0.624828	Yes
row_239	Nsd1	null	null	0.625516	Yes
row_240	Maged1	null	null	0.626162	Yes
row_241	Snap25	null	null	0.626766	Yes
row_242	Cadm3	null	null	0.627452	Yes
row_243	Disp2	null	null	0.627967	Yes
row_244	Clcn3	null	null	0.628645	Yes
row_245	Atn1	null	null	0.629278	Yes
row_246	Shank3	null	null	0.629909	Yes
row_247	Ap2a2	null	null	0.630574	Yes
row_248	Bmpr2	null	null	0.631195	Yes
row_249	Adcy5	null	null	0.631857	Yes
row_250	Tubb3	null	null	0.63251	Yes
row_251	Epas1	null	null	0.633163	Yes
row_252	Gnptab	null	null	0.633815	Yes
row_253	Lrrn2	null	null	0.634421	Yes
row_254	Gpr158	null	null	0.635068	Yes
row_255	Chd5	null	null	0.635585	Yes
row_256	Nfix	null	null	0.636225	Yes
row_257	Ncor2	null	null	0.63682	Yes
row_258	Ubr5	null	null	0.637455	Yes
row_259	Tubb5	null	null	0.63809	Yes
row_260	Ctxn1	null	null	0.638723	Yes
row_261	Zmiz2	null	null	0.639357	Yes
row_262	Pld3	null	null	0.63999	Yes
row_263	Kcnma1	null	null	0.640623	Yes
row_264	Ctbp1	null	null	0.641254	Yes
row_265	Slc25a4	null	null	0.641884	Yes
row_266	Extl3	null	null	0.642424	Yes
row_267	Kcnq3	null	null	0.642998	Yes
row_268	Nsf	null	null	0.643612	Yes
row_269	Slc25a3	null	null	0.644101	Yes
row_270	Ywhaz	null	null	0.644713	Yes
row_271	Nptn	null	null	0.645281	Yes
row_272	R3hdm2	null	null	0.645891	Yes
row_273	Ogdh	null	null	0.646499	Yes
row_274	Atp6v1b2	null	null	0.647107	Yes
row_275	Sqstm1	null	null	0.64763	Yes
row_276	Trim8	null	null	0.64815	Yes
row_277	Myo18a	null	null	0.648751	Yes
row_278	Gpi1	null	null	0.649309	Yes
row_279	Arhgef12	null	null	0.649908	Yes
row_280	Dynll2	null	null	0.650464	Yes
row_281	Syt11	null	null	0.651062	Yes
row_282	Sqle	null	null	0.651659	Yes
row_283	Tsc22d1	null	null	0.652253	Yes
row_284	Trak1	null	null	0.652846	Yes
row_285	Diras2	null	null	0.653354	Yes
row_286	Psd	null	null	0.653857	Yes
row_287	Nlgn3	null	null	0.654441	Yes
row_288	Mlf2	null	null	0.654895	Yes
row_289	Atp6v1a	null	null	0.655428	Yes
row_290	Agpat3	null	null	0.656	Yes
row_291	Ptprj	null	null	0.656572	Yes
row_292	Atp1a1	null	null	0.657099	Yes
row_293	Arfgef1	null	null	0.657624	Yes
row_294	Mical2	null	null	0.658187	Yes
row_295	Nmt1	null	null	0.658665	Yes
row_296	Zwint	null	null	0.65914	Yes
row_297	Atp5a1	null	null	0.659524	Yes
row_298	Pafah1b1	null	null	0.66007	Yes
row_299	Trp53inp2	null	null	0.660575	Yes
row_300	Chst1	null	null	0.661075	Yes
row_301	Ryr2	null	null	0.661573	Yes
row_302	Glud1	null	null	0.662111	Yes
row_303	Smarca4	null	null	0.662649	Yes
row_304	Slc4a4	null	null	0.663186	Yes
row_305	Lnpep	null	null	0.663681	Yes
row_306	Plxna2	null	null	0.664216	Yes
row_307	Rnf14	null	null	0.664748	Yes
row_308	Slc25a23	null	null	0.66528	Yes
row_309	Pum2	null	null	0.665811	Yes
row_310	Ckap5	null	null	0.666342	Yes
row_311	Apc2	null	null	0.666826	Yes
row_312	Dlgap4	null	null	0.667349	Yes
row_313	Ndufa4	null	null	0.667869	Yes
row_314	Nefl	null	null	0.668388	Yes
row_315	Kcnd2	null	null	0.668906	Yes
row_316	Eno2	null	null	0.669382	Yes
row_317	Pde4dip	null	null	0.6699	Yes
row_318	Spock2	null	null	0.670417	Yes
row_319	Zcchc14	null	null	0.670933	Yes
row_320	Maz	null	null	0.671449	Yes
row_321	BC005537	null	null	0.671921	Yes
row_322	Sbf1	null	null	0.672433	Yes
row_323	Vamp2	null	null	0.672945	Yes
row_324	Smarca2	null	null	0.673373	Yes
row_325	Kcnc1	null	null	0.673842	Yes
row_326	Sez6l2	null	null	0.67431	Yes
row_327	Lrp1	null	null	0.674819	Yes
row_328	Grm5	null	null	0.675285	Yes
row_329	Atp2b4	null	null	0.675751	Yes
row_330	Chst2	null	null	0.676211	Yes
row_331	Wdr6	null	null	0.676707	Yes
row_332	Thy1	null	null	0.6772	Yes
row_333	Rapgefl1	null	null	0.677694	Yes
row_334	Sv2b	null	null	0.678144	Yes
row_335	Clasp1	null	null	0.678592	Yes
row_336	Mbp	null	null	0.679039	Yes
row_337	Htt	null	null	0.679526	Yes
row_338	Cx3cl1	null	null	0.680013	Yes
row_339	Gprasp1	null	null	0.680455	Yes
row_340	Ptch1	null	null	0.680897	Yes
row_341	Ap2a1	null	null	0.681253	Yes
row_342	Stmn2	null	null	0.681732	Yes
row_343	Csde1	null	null	0.682128	Yes
row_344	Camk2b	null	null	0.682561	Yes
row_345	Med13l	null	null	0.682992	Yes
row_346	Sipa1l1	null	null	0.683464	Yes
row_347	Gbf1	null	null	0.683894	Yes
row_348	Aldoa	null	null	0.684364	Yes
row_349	Cnr1	null	null	0.684834	Yes
row_350	Syn1	null	null	0.685219	Yes
row_351	Ypel3	null	null	0.685685	Yes
row_352	Tbc1d16	null	null	0.68615	Yes
row_353	Anapc1	null	null	0.686613	Yes
row_354	Trpm3	null	null	0.687074	Yes
row_355	Tnks	null	null	0.687535	Yes
row_356	Ep300	null	null	0.687952	Yes
row_357	Ndrg3	null	null	0.688283	Yes
row_358	Cdkl5	null	null	0.688737	Yes
row_359	Ncoa1	null	null	0.689149	Yes
row_360	Btbd1	null	null	0.68956	Yes
row_361	Cacna1e	null	null	0.68997	Yes
row_362	Tln2	null	null	0.690379	Yes
row_363	Rnft2	null	null	0.690787	Yes
row_364	Rc3h2	null	null	0.691235	Yes
row_365	Mast2	null	null	0.691641	Yes
row_366	Rusc2	null	null	0.692089	Yes
row_367	Sppl3	null	null	0.692493	Yes
row_368	Atp6v0e2	null	null	0.692897	Yes
row_369	Jph3	null	null	0.693342	Yes
row_370	Ddx5	null	null	0.693744	Yes
row_371	Plk2	null	null	0.694145	Yes
row_372	6030419C18Rik	null	null	0.694586	Yes
row_373	Ipo7	null	null	0.695026	Yes
row_374	Eps15	null	null	0.695426	Yes
row_375	Dlgap1	null	null	0.695865	Yes
row_376	Ube3b	null	null	0.696222	Yes
row_377	Ncoa6	null	null	0.69666	Yes
row_378	Rab3a	null	null	0.697097	Yes
row_379	Pitpnm2	null	null	0.697533	Yes
row_380	Gap43	null	null	0.697969	Yes
row_381	Rap1gds1	null	null	0.698321	Yes
row_382	Myh10	null	null	0.698754	Yes
row_383	Map3k10	null	null	0.699146	Yes
row_384	Cacna1b	null	null	0.699496	Yes
row_385	Tmem184c	null	null	0.699927	Yes
row_386	Dip2b	null	null	0.700315	Yes
row_387	Pcdh10	null	null	0.700661	Yes
row_388	Ski	null	null	0.701088	Yes
row_389	Gnaq	null	null	0.701346	Yes
row_390	Qk	null	null	0.701765	Yes
row_391	Kifap3	null	null	0.702185	Yes
row_392	Cadps2	null	null	0.702604	Yes
row_393	Tnrc18	null	null	0.702896	Yes
row_394	Tex2	null	null	0.703312	Yes
row_395	Slc22a17	null	null	0.703727	Yes
row_396	Uhrf1bp1l	null	null	0.704143	Yes
row_397	Strn4	null	null	0.704557	Yes
row_398	Zfp365	null	null	0.704971	Yes
row_399	Vps4a	null	null	0.705385	Yes
row_400	Sv2a	null	null	0.705755	Yes
row_401	Ppp3r1	null	null	0.706166	Yes
row_402	Syt7	null	null	0.706576	Yes
row_403	Elmod1	null	null	0.706818	Yes
row_404	Parp6	null	null	0.707221	Yes
row_405	Gdi1	null	null	0.707581	Yes
row_406	Son	null	null	0.707981	Yes
row_407	Lrp8	null	null	0.708379	Yes
row_408	Prickle2	null	null	0.708777	Yes
row_409	Rev3l	null	null	0.709175	Yes
row_410	Ywhab	null	null	0.709572	Yes
row_411	Arhgap5	null	null	0.709969	Yes
row_412	Mef2c	null	null	0.710366	Yes
row_413	Plp1	null	null	0.710762	Yes
row_414	Zmiz1	null	null	0.711157	Yes
row_415	Pdzd8	null	null	0.711551	Yes
row_416	Llgl1	null	null	0.711944	Yes
row_417	Hivep1	null	null	0.712337	Yes
row_418	Vdac1	null	null	0.712646	Yes
row_419	Zhx3	null	null	0.713036	Yes
row_420	Ptma	null	null	0.713427	Yes
row_421	Anapc5	null	null	0.713775	Yes
row_422	Dgcr2	null	null	0.714163	Yes
row_423	Camkv	null	null	0.714551	Yes
row_424	Ndn	null	null	0.714939	Yes
row_425	Fat2	null	null	0.715286	Yes
row_426	Cadps	null	null	0.71563	Yes
row_427	Trio	null	null	0.715974	Yes
row_428	Tspyl4	null	null	0.716317	Yes
row_429	Cdc42se2	null	null	0.7167	Yes
row_430	Bckdhb	null	null	0.716875	Yes
row_431	Hipk1	null	null	0.717255	Yes
row_432	Gas7	null	null	0.717635	Yes
row_433	Arrb1	null	null	0.718014	Yes
row_434	Tef	null	null	0.718393	Yes
row_435	Prkaca	null	null	0.71873	Yes
row_436	Adipor1	null	null	0.719066	Yes
row_437	Ncan	null	null	0.719443	Yes
row_438	Ash1l	null	null	0.719821	Yes
row_439	Cnksr2	null	null	0.720197	Yes
row_440	Arf5	null	null	0.720573	Yes
row_441	Tspan3	null	null	0.720948	Yes
row_442	Cdc42bpb	null	null	0.721324	Yes
row_443	Nfib	null	null	0.721657	Yes
row_444	Oxct1	null	null	0.72199	Yes
row_445	Mprip	null	null	0.722364	Yes
row_446	Uqcrc1	null	null	0.722697	Yes
row_447	Dock4	null	null	0.72307	Yes
row_448	Gabrb3	null	null	0.723443	Yes
row_449	Slc12a6	null	null	0.72369	Yes
row_450	Mrfap1	null	null	0.723976	Yes
row_451	Dgkz	null	null	0.724302	Yes
row_452	Abca2	null	null	0.724669	Yes
row_453	Apbb1	null	null	0.725035	Yes
row_454	Phactr1	null	null	0.725399	Yes
row_455	Rtn2	null	null	0.72576	Yes
row_456	Rims1	null	null	0.726121	Yes
row_457	Syn2	null	null	0.726482	Yes
row_458	Syngr1	null	null	0.726843	Yes
row_459	Stx1b	null	null	0.727203	Yes
row_460	Med13	null	null	0.727562	Yes
row_461	Mast1	null	null	0.727879	Yes
row_462	Sec23a	null	null	0.728238	Yes
row_463	Hcfc1	null	null	0.728595	Yes
row_464	Peg3	null	null	0.728951	Yes
row_465	Caln1	null	null	0.729308	Yes
row_466	Ahcyl1	null	null	0.729624	Yes
row_467	Rnasek	null	null	0.729936	Yes
row_468	Rgs4	null	null	0.73029	Yes
row_469	Ankrd11	null	null	0.730643	Yes
row_470	Gna12	null	null	0.730996	Yes
row_471	Arid1a	null	null	0.731224	Yes
row_472	Pcp4	null	null	0.731532	Yes
row_473	Gria1	null	null	0.731755	Yes
row_474	Scamp5	null	null	0.732018	Yes
row_475	Morf4l2	null	null	0.732363	Yes
row_476	Ankrd13c	null	null	0.732707	Yes
row_477	Gde1	null	null	0.733051	Yes
row_478	Ncam1	null	null	0.733312	Yes
row_479	Tlk1	null	null	0.733652	Yes
row_480	Gpr26	null	null	0.733992	Yes
row_481	Sirpa	null	null	0.734331	Yes
row_482	Slc6a17	null	null	0.734626	Yes
row_483	Marcks	null	null	0.734962	Yes
row_484	Ptprt	null	null	0.735297	Yes
row_485	Tceb2	null	null	0.735631	Yes
row_486	Adrbk1	null	null	0.735965	Yes
row_487	Tnpo2	null	null	0.736257	Yes
row_488	Tpr	null	null	0.73659	Yes
row_489	Klc1	null	null	0.736922	Yes
row_490	Dctn1	null	null	0.737254	Yes
row_491	Smpd3	null	null	0.737585	Yes
row_492	Bcr	null	null	0.737916	Yes
row_493	Coro2b	null	null	0.738245	Yes
row_494	Tsc2	null	null	0.738533	Yes
row_495	Mmd	null	null	0.738696	Yes
row_496	Snph	null	null	0.739023	Yes
row_497	Bcan	null	null	0.739309	Yes
row_498	Cplx1	null	null	0.739553	Yes
row_499	Kcna1	null	null	0.73988	Yes
row_500	Ppp3cb	null	null	0.74008	Yes
row_501	Magi2	null	null	0.740361	Yes
row_502	Uchl1	null	null	0.740516	Yes
row_503	Eif1b	null	null	0.740835	Yes
row_504	Acaca	null	null	0.741154	Yes
row_505	Ubqln2	null	null	0.741473	Yes
row_506	Ube3c	null	null	0.741791	Yes
row_507	Dagla	null	null	0.742067	Yes
row_508	Polr2a	null	null	0.742384	Yes
row_509	Lonrf2	null	null	0.7427	Yes
row_510	Gsk3b	null	null	0.742934	Yes
row_511	Stox2	null	null	0.743167	Yes
row_512	Myt1l	null	null	0.743481	Yes
row_513	Scaf1	null	null	0.743713	Yes
row_514	Sesn3	null	null	0.744026	Yes
row_515	Fat1	null	null	0.744339	Yes
row_516	Slc8a2	null	null	0.744569	Yes
row_517	Ubc	null	null	0.744841	Yes
row_518	2023-03-06	null	null	0.745069	Yes
row_519	Abi2	null	null	0.745379	Yes
row_520	Npepps	null	null	0.745688	Yes
row_521	Hipk2	null	null	0.745749	Yes
row_522	Slc6a1	null	null	0.746057	Yes
row_523	Ube4b	null	null	0.746364	Yes
row_524	Plxna4	null	null	0.746671	Yes
row_525	Itm2b	null	null	0.746935	Yes
row_526	Nudt3	null	null	0.747239	Yes
row_527	Itfg1	null	null	0.747543	Yes
row_528	Gprin1	null	null	0.747763	Yes
row_529	Mapk8ip2	null	null	0.747982	Yes
row_530	Slc12a5	null	null	0.748283	Yes
row_531	B3gat1	null	null	0.748417	Yes
row_532	Slc30a9	null	null	0.748715	Yes
row_533	Clu	null	null	0.749012	Yes
row_534	Usp32	null	null	0.749309	Yes
row_535	Actr3	null	null	0.749606	Yes
row_536	Gabra5	null	null	0.749821	Yes
row_537	Atrx	null	null	0.750118	Yes
row_538	Fus	null	null	0.750414	Yes
row_539	Sfxn5	null	null	0.75071	Yes
row_540	Psmd1	null	null	0.750923	Yes
row_541	Mt3	null	null	0.751217	Yes
row_542	Pygb	null	null	0.75147	Yes
row_543	Pak1	null	null	0.751639	Yes
row_544	Fxyd6	null	null	0.751931	Yes
row_545	Sdc3	null	null	0.752223	Yes
row_546	Nsg1	null	null	0.752472	Yes
row_547	Eps8	null	null	0.752763	Yes
row_548	Vsnl1	null	null	0.753012	Yes
row_549	Kcnc3	null	null	0.753301	Yes
row_550	Skp1a	null	null	0.753466	Yes
row_551	Tmod2	null	null	0.753713	Yes
row_552	Ppp2r2b	null	null	0.753917	Yes
row_553	Mdh1	null	null	0.75412	Yes
row_554	Madd	null	null	0.754404	Yes
row_555	Cpeb4	null	null	0.754688	Yes
row_556	Rab11a	null	null	0.754971	Yes
row_557	Acsl3	null	null	0.755172	Yes
row_558	Abca3	null	null	0.755454	Yes
row_559	Rnf145	null	null	0.755737	Yes
row_560	Plxnd1	null	null	0.756019	Yes
row_561	Ogt	null	null	0.7563	Yes
row_562	Spire1	null	null	0.75658	Yes
row_563	Xpr1	null	null	0.75686	Yes
row_564	Zeb2	null	null	0.75714	Yes
row_565	Sparc	null	null	0.757337	Yes
row_566	Tbc1d14	null	null	0.757574	Yes
row_567	Ntrk2	null	null	0.757809	Yes
row_568	Cds2	null	null	0.757878	Yes
row_569	Epha3	null	null	0.75807	Yes
row_570	Pja2	null	null	0.758343	Yes
row_571	Tspan13	null	null	0.758617	Yes
row_572	Slc8a1	null	null	0.75889	Yes
row_573	Add2	null	null	0.759164	Yes
row_574	Vps35	null	null	0.759437	Yes
row_575	Dbn1	null	null	0.759668	Yes
row_576	Setd5	null	null	0.759857	Yes
row_577	Camk2n1	null	null	0.760129	Yes
row_578	Rab4a	null	null	0.7604	Yes
row_579	Mgea5	null	null	0.76063	Yes
row_580	Arhgap20	null	null	0.760901	Yes
row_581	Ank	null	null	0.76113	Yes
row_582	Uhmk1	null	null	0.7614	Yes
row_583	Ehmt2	null	null	0.761669	Yes
row_584	Atg16l1	null	null	0.761937	Yes
row_585	Trim9	null	null	0.762206	Yes
row_586	Rtn4r	null	null	0.762433	Yes
row_587	Myo16	null	null	0.762577	Yes
row_588	Mib1	null	null	0.76272	Yes
row_589	Tcf20	null	null	0.762943	Yes
row_590	Ap1b1	null	null	0.763125	Yes
row_591	Lrrc8d	null	null	0.763389	Yes
row_592	Rbbp7	null	null	0.763653	Yes
row_593	Csnk1g2	null	null	0.763916	Yes
row_594	Trip12	null	null	0.764138	Yes
row_595	Nudt4	null	null	0.764401	Yes
row_596	Matr3	null	null	0.764662	Yes
row_597	Pcbp2	null	null	0.764923	Yes
row_598	Ptk2b	null	null	0.765185	Yes
row_599	Mmd2	null	null	0.765445	Yes
row_600	Reep5	null	null	0.765705	Yes
row_601	Lasp1	null	null	0.765966	Yes
row_602	Tiam1	null	null	0.766226	Yes
row_603	Hmbox1	null	null	0.766486	Yes
row_604	Cspg5	null	null	0.766746	Yes
row_605	Abi1	null	null	0.767006	Yes
row_606	AI314180	null	null	0.767265	Yes
row_607	Fmn2	null	null	0.767524	Yes
row_608	Wdr1	null	null	0.767783	Yes
row_609	Mark4	null	null	0.768043	Yes
row_610	Gtf2i	null	null	0.768219	Yes
row_611	Tmem151b	null	null	0.768436	Yes
row_612	Akt2	null	null	0.768695	Yes
row_613	Rpl8	null	null	0.768912	Yes
row_614	Lsamp	null	null	0.76917	Yes
row_615	Dpp6	null	null	0.769428	Yes
row_616	Rhob	null	null	0.769685	Yes
row_617	Dctn6	null	null	0.769942	Yes
row_618	Inpp4a	null	null	0.770198	Yes
row_619	Nwd1	null	null	0.770454	Yes
row_620	Cacna1i	null	null	0.770586	Yes
row_621	Atxn10	null	null	0.770717	Yes
row_622	Tspan9	null	null	0.770971	Yes
row_623	Ncald	null	null	0.771224	Yes
row_624	Ybx1	null	null	0.771436	Yes
row_625	Rps15	null	null	0.771689	Yes
row_626	Ylpm1	null	null	0.7719	Yes
row_627	Itsn1	null	null	0.772151	Yes
row_628	Calr	null	null	0.772402	Yes
row_629	Slc6a11	null	null	0.772653	Yes
row_630	Kif3c	null	null	0.772904	Yes
row_631	Lynx1	null	null	0.773112	Yes
row_632	Rnf130	null	null	0.77336	Yes
row_633	Kctd13	null	null	0.773526	Yes
row_634	2310036O22Rik	null	null	0.773773	Yes
row_635	Pigq	null	null	0.774021	Yes
row_636	Lrrc4c	null	null	0.774144	Yes
row_637	Tppp	null	null	0.774349	Yes
row_638	Prkcz	null	null	0.774594	Yes
row_639	Grina	null	null	0.774757	Yes
row_640	Pds5b	null	null	0.775002	Yes
row_641	Tmem55a	null	null	0.775247	Yes
row_642	Dlc1	null	null	0.775451	Yes
row_643	Anks1b	null	null	0.775696	Yes
row_644	Scn1b	null	null	0.77594	Yes
row_645	Fmnl2	null	null	0.776185	Yes
row_646	Brd4	null	null	0.776346	Yes
row_647	Timp2	null	null	0.776548	Yes
row_648	Ankrd17	null	null	0.776791	Yes
row_649	Zmym3	null	null	0.777033	Yes
row_650	Slitrk5	null	null	0.777275	Yes
row_651	Dip2c	null	null	0.777517	Yes
row_652	Ntrk3	null	null	0.777759	Yes
row_653	Psd3	null	null	0.777876	Yes
row_654	Adam22	null	null	0.778115	Yes
row_655	Frmd4a	null	null	0.778355	Yes
row_656	Sema6d	null	null	0.778427	Yes
row_657	Sst	null	null	0.778663	Yes
row_658	Nr2c2	null	null	0.7789	Yes
row_659	Kcna2	null	null	0.779135	Yes
row_660	Pfn2	null	null	0.779329	Yes
row_661	Slc24a2	null	null	0.779233	Yes
row_662	Fam171a1	null	null	0.779424	Yes
row_663	Ep400	null	null	0.779656	Yes
row_664	Tro	null	null	0.779888	Yes
row_665	Atp8a1	null	null	0.78012	Yes
row_666	Mgrn1	null	null	0.780352	Yes
row_667	Prkar1a	null	null	0.78046	Yes
row_668	Prkrir	null	null	0.78065	Yes
row_669	Nhsl1	null	null	0.780881	Yes
row_670	Nrxn3	null	null	0.780864	Yes
row_671	Kcnq2	null	null	0.781094	Yes
row_672	Dhx9	null	null	0.781283	Yes
row_673	Mon2	null	null	0.781472	Yes
row_674	Acly	null	null	0.781659	Yes
row_675	Spred1	null	null	0.781888	Yes
row_676	Erc1	null	null	0.782074	Yes
row_677	Rnf34	null	null	0.782301	Yes
row_678	Ranbp2	null	null	0.782446	Yes
row_679	Rapgef2	null	null	0.782632	Yes
row_680	Ccny	null	null	0.782858	Yes
row_681	Ppfia3	null	null	0.783085	Yes
row_682	Prkacb	null	null	0.78327	Yes
row_683	Scrt1	null	null	0.783496	Yes
row_684	Arhgap21	null	null	0.783722	Yes
row_685	Dnm1l	null	null	0.783866	Yes
row_686	Rplp1	null	null	0.784092	Yes
row_687	B4galnt4	null	null	0.784193	Yes
row_688	Mink1	null	null	0.784377	Yes
row_689	Sdha	null	null	0.78456	Yes
row_690	Arhgef4	null	null	0.784784	Yes
row_691	Dab2ip	null	null	0.785007	Yes
row_692	Tmem30a	null	null	0.785231	Yes
row_693	Camk2n2	null	null	0.785454	Yes
row_694	Lrfn5	null	null	0.785636	Yes
row_695	Lrp11	null	null	0.785859	Yes
row_696	Atrn	null	null	0.78608	Yes
row_697	Fyn	null	null	0.786261	Yes
row_698	Ube2d3	null	null	0.786482	Yes
row_699	Lrrn3	null	null	0.786621	Yes
row_700	Slitrk1	null	null	0.786841	Yes
row_701	Ptprz1	null	null	0.787062	Yes
row_702	Fgf13	null	null	0.787241	Yes
row_703	Apba2	null	null	0.78746	Yes
row_704	Usp47	null	null	0.787639	Yes
row_705	Dscam	null	null	0.787816	Yes
row_706	Ndufa3	null	null	0.787952	Yes
row_707	Apbb2	null	null	0.788128	Yes
row_708	Cdk5r2	null	null	0.788345	Yes
row_709	Slc4a10	null	null	0.788397	Yes
row_710	Tmem127	null	null	0.788613	Yes
row_711	Dyrk1a	null	null	0.788829	Yes
row_712	Atxn7l3	null	null	0.788962	Yes
row_713	Pcdh17	null	null	0.789135	Yes
row_714	Grin3a	null	null	0.789349	Yes
row_715	Epha4	null	null	0.789439	Yes
row_716	Hnrnpk	null	null	0.789611	Yes
row_717	Pten	null	null	0.789741	Yes
row_718	Sez6l	null	null	0.789953	Yes
row_719	Magee1	null	null	0.790165	Yes
row_720	Capza2	null	null	0.790377	Yes
row_721	Smap1	null	null	0.790548	Yes
row_722	Opcml	null	null	0.790759	Yes
row_723	Zfyve9	null	null	0.79097	Yes
row_724	Grin1	null	null	0.791181	Yes
row_725	Prnp	null	null	0.791309	Yes
row_726	Dctn2	null	null	0.79152	Yes
row_727	Grm3	null	null	0.791689	Yes
row_728	Tmem132a	null	null	0.791899	Yes
row_729	Cadm4	null	null	0.792027	Yes
row_730	Ube2h	null	null	0.792236	Yes
row_731	Ppm1b	null	null	0.792362	Yes
row_732	Cnot1	null	null	0.792529	Yes
row_733	Tnk2	null	null	0.792696	Yes
row_734	Cox5a	null	null	0.792903	Yes
row_735	Wac	null	null	0.79311	Yes
row_736	Dtx1	null	null	0.79311	Yes
row_737	Aes	null	null	0.793191	Yes
row_738	Ergic1	null	null	0.793396	Yes
row_739	Zyg11b	null	null	0.793476	Yes
row_740	Dopey2	null	null	0.793638	Yes
row_741	Qrich1	null	null	0.793759	Yes
row_742	Cntn1	null	null	0.793962	Yes
row_743	Fads2	null	null	0.794083	Yes
row_744	Rundc3a	null	null	0.794202	Yes
row_745	Arhgef2	null	null	0.794362	Yes
row_746	Otub1	null	null	0.794522	Yes
row_747	Gpam	null	null	0.794723	Yes
row_748	Panx2	null	null	0.794923	Yes
row_749	Pcm1	null	null	0.795123	Yes
row_750	Eif3a	null	null	0.795324	Yes
row_751	Nlk	null	null	0.795399	Yes
row_752	Cnih2	null	null	0.795598	Yes
row_753	Ryk	null	null	0.795796	Yes
row_754	Adcy2	null	null	0.795954	Yes
row_755	Hspa9	null	null	0.796152	Yes
row_756	Paqr8	null	null	0.796309	Yes
row_757	Gramd1b	null	null	0.796466	Yes
row_758	Npdc1	null	null	0.796622	Yes
row_759	Mta1	null	null	0.796778	Yes
row_760	Mllt11	null	null	0.796975	Yes
row_761	Tmeff1	null	null	0.79713	Yes
row_762	Zeb1	null	null	0.797286	Yes
row_763	Fkbp1a	null	null	0.797358	Yes
row_764	B2m	null	null	0.79743	Yes
row_765	Atxn1	null	null	0.797624	Yes
row_766	Fscn1	null	null	0.797818	Yes
row_767	Actr2	null	null	0.798012	Yes
row_768	Olig1	null	null	0.798206	Yes
row_769	Tulp4	null	null	0.7984	Yes
row_770	Snrk	null	null	0.798552	Yes
row_771	Nr3c1	null	null	0.798745	Yes
row_772	Mmp24	null	null	0.798897	Yes
row_773	Gad2	null	null	0.799089	Yes
row_774	Gtf3c2	null	null	0.799281	Yes
row_775	Rgs7bp	null	null	0.799473	Yes
row_776	Chd8	null	null	0.799624	Yes
row_777	Ahi1	null	null	0.799774	Yes
row_778	Amph	null	null	0.799923	Yes
row_779	Agrn	null	null	0.800072	Yes
row_780	Arid2	null	null	0.800262	Yes
row_781	Hivep3	null	null	0.80037	Yes
row_782	Hpcal4	null	null	0.800519	Yes
row_783	Kndc1	null	null	0.800667	Yes
row_784	Megf9	null	null	0.800856	Yes
row_785	Tjp1	null	null	0.801045	Yes
row_786	Wdr82	null	null	0.801233	Yes
row_787	Fez1	null	null	0.801422	Yes
row_788	Ngef	null	null	0.801527	Yes
row_789	Stxbp5	null	null	0.801715	Yes
row_790	Sh3gl2	null	null	0.801903	Yes
row_791	Dnajc5	null	null	0.802091	Yes
row_792	Sort1	null	null	0.802279	Yes
row_793	Mapk6	null	null	0.802384	Yes
row_794	Scn1a	null	null	0.802571	Yes
row_795	Atp6v1e1	null	null	0.802675	Yes
row_796	Cbln1	null	null	0.80282	Yes
row_797	Ptprn	null	null	0.802964	Yes
row_798	Rgl1	null	null	0.803108	Yes
row_799	Sacs	null	null	0.803292	Yes
row_800	Ptprf	null	null	0.803435	Yes
row_801	Sf3b1	null	null	0.803495	Yes
row_802	Psmd2	null	null	0.803637	Yes
row_803	Ptprn2	null	null	0.803778	Yes
row_804	Exoc4	null	null	0.803878	Yes
row_805	Hsbp1	null	null	0.80406	Yes
row_806	Iqsec2	null	null	0.804242	Yes
row_807	Spen	null	null	0.804423	Yes
row_808	Caly	null	null	0.804522	Yes
row_809	Scd1	null	null	0.804702	Yes
row_810	Gpbp1	null	null	0.804759	Yes
row_811	Sel1l	null	null	0.80494	Yes
row_812	Cbx3	null	null	0.805119	Yes
row_813	Mkl2	null	null	0.805176	Yes
row_814	Lrrtm2	null	null	0.805356	Yes
row_815	Drap1	null	null	0.805494	Yes
row_816	Pfkm	null	null	0.805632	Yes
row_817	Chn1	null	null	0.805811	Yes
row_818	Ccdc88a	null	null	0.805991	Yes
row_819	Zc3h7b	null	null	0.806046	Yes
row_820	Flot1	null	null	0.806184	Yes
row_821	Fbxo11	null	null	0.806362	Yes
row_822	Foxg1	null	null	0.806499	Yes
row_823	Mapkbp1	null	null	0.80651	Yes
row_824	Wdr13	null	null	0.806685	Yes
row_825	Hdlbp	null	null	0.806778	Yes
row_826	Rab11fip4	null	null	0.806911	Yes
row_827	Hif1a	null	null	0.807044	Yes
row_828	Phyhip	null	null	0.807218	Yes
row_829	Fat3	null	null	0.807391	Yes
row_830	Clstn3	null	null	0.807564	Yes
row_831	Atp6v1d	null	null	0.807696	Yes
row_832	Jak1	null	null	0.807826	Yes
row_833	Unc5c	null	null	0.807956	Yes
row_834	Slc25a26	null	null	0.808128	Yes
row_835	Actr1b	null	null	0.808299	Yes
row_836	Necap1	null	null	0.808428	Yes
row_837	Opa1	null	null	0.808558	Yes
row_838	Sult4a1	null	null	0.808728	Yes
row_839	Sema5a	null	null	0.808856	Yes
row_840	Daam2	null	null	0.809026	Yes
row_841	Ext1	null	null	0.809195	Yes
row_842	Atp1a2	null	null	0.809364	Yes
row_843	Camsap1	null	null	0.809532	Yes
row_844	Chn2	null	null	0.809701	Yes
row_845	Got1	null	null	0.809869	Yes
row_846	Adora1	null	null	0.810037	Yes
row_847	Mfn2	null	null	0.810204	Yes
row_848	Atp6v1g2	null	null	0.810372	Yes
row_849	Ckmt1	null	null	0.81054	Yes
row_850	Tmem222	null	null	0.810583	Yes
row_851	Picalm	null	null	0.810708	Yes
row_852	Egr1	null	null	0.810833	Yes
row_853	Hnrnpul2	null	null	0.810957	Yes
row_854	Cand1	null	null	0.811081	Yes
row_855	Tnfrsf21	null	null	0.811246	Yes
row_856	Cnp	null	null	0.811411	Yes
row_857	Klhl9	null	null	0.811576	Yes
row_858	Ak5	null	null	0.811741	Yes
row_859	Cit	null	null	0.811741	Yes
row_860	Prune	null	null	0.811864	Yes
row_861	Camta1	null	null	0.812028	Yes
row_862	Syt16	null	null	0.812151	Yes
row_863	Ptk2	null	null	0.812232	Yes
row_864	Sgsm2	null	null	0.812355	Yes
row_865	Sema6a	null	null	0.812519	Yes
row_866	Atp5g3	null	null	0.812641	Yes
row_867	Sdccag3	null	null	0.812722	Yes
row_868	Ddx24	null	null	0.812844	Yes
row_869	Camk2d	null	null	0.813006	Yes
row_870	Csdc2	null	null	0.813168	Yes
row_871	Me1	null	null	0.813331	Yes
row_872	Ap3d1	null	null	0.813452	Yes
row_873	Prepl	null	null	0.813614	Yes
row_874	Pdia3	null	null	0.813776	Yes
row_875	Ttc9	null	null	0.813938	Yes
row_876	Eif4a2	null	null	0.814018	Yes
row_877	Atpif1	null	null	0.814179	Yes
row_878	Fem1b	null	null	0.814341	Yes
row_879	Lrrc7	null	null	0.81446	Yes
row_880	Zzef1	null	null	0.814539	Yes
row_881	Gad1	null	null	0.814658	Yes
row_882	Mark1	null	null	0.814776	Yes
row_883	Osbpl1a	null	null	0.814895	Yes
row_884	Fbxo21	null	null	0.815013	Yes
row_885	Rac1	null	null	0.815173	Yes
row_886	St8sia3	null	null	0.815291	Yes
row_887	Aggf1	null	null	0.81545	Yes
row_888	Ilk	null	null	0.815608	Yes
row_889	Ubl3	null	null	0.815767	Yes
row_890	B4galnt1	null	null	0.815884	Yes
row_891	Suds3	null	null	0.816001	Yes
row_892	Gcn1l1	null	null	0.816159	Yes
row_893	Atp5j2	null	null	0.816235	Yes
row_894	Tnr	null	null	0.816392	Yes
row_895	Ablim1	null	null	0.81655	Yes
row_896	Dusp8	null	null	0.816542	Yes
row_897	Dmwd	null	null	0.816617	Yes
row_898	Wasf3	null	null	0.816732	Yes
row_899	Tmpo	null	null	0.816888	Yes
row_900	Armcx2	null	null	0.817044	Yes
row_901	B4galt6	null	null	0.817199	Yes
row_902	Gls	null	null	0.817355	Yes
row_903	Pdxp	null	null	0.81751	Yes
row_904	Kif2a	null	null	0.817583	Yes
row_905	Dapk1	null	null	0.817697	Yes
row_906	Myo10	null	null	0.817851	Yes
row_907	Gria4	null	null	0.818006	Yes
row_908	Pdxdc1	null	null	0.818119	Yes
row_909	Bptf	null	null	0.818273	Yes
row_910	Reep1	null	null	0.818426	Yes
row_911	Mapk9	null	null	0.81858	Yes
row_912	Dicer1	null	null	0.818734	Yes
row_913	Robo1	null	null	0.818888	Yes
row_914	Sez6	null	null	0.819041	Yes
row_915	Amfr	null	null	0.819194	Yes
row_916	Usp7	null	null	0.819306	Yes
row_917	Ssfa2	null	null	0.819418	Yes
row_918	Ddhd1	null	null	0.819529	Yes
row_919	Kcnj3	null	null	0.819681	Yes
row_920	Nfia	null	null	0.819833	Yes
row_921	Sipa1l2	null	null	0.819944	Yes
row_922	Ank1	null	null	0.820013	Yes
row_923	Gabra6	null	null	0.820164	Yes
row_924	Actn1	null	null	0.820315	Yes
row_925	U2af2	null	null	0.820425	Yes
row_926	Lemd2	null	null	0.820494	Yes
row_927	Appbp2	null	null	0.820603	Yes
row_928	Ndufv2	null	null	0.820754	Yes
row_929	Man2a2	null	null	0.820904	Yes
row_930	Arnt2	null	null	0.821013	Yes
row_931	Inpp5f	null	null	0.821122	Yes
row_932	Gtf2h2	null	null	0.821148	Yes
row_933	Nav2	null	null	0.821298	Yes
row_934	Smap2	null	null	0.821447	Yes
row_935	Taok1	null	null	0.821556	Yes
row_936	Aplp2	null	null	0.821705	Yes
row_937	Ccni	null	null	0.821854	Yes
row_938	Mgll	null	null	0.822003	Yes
row_939	Fam173a	null	null	0.822152	Yes
row_940	Ube3a	null	null	0.822301	Yes
row_941	Lmo4	null	null	0.822368	Yes
row_942	Ipo5	null	null	0.822516	Yes
row_943	Paqr9	null	null	0.822665	Yes
row_944	Sipa1l3	null	null	0.822813	Yes
row_945	Klf9	null	null	0.822962	Yes
row_946	Podxl2	null	null	0.82311	Yes
row_947	Flot2	null	null	0.823258	Yes
row_948	Zfp521	null	null	0.823406	Yes
row_949	Slc1a3	null	null	0.823472	Yes
row_950	Xpo5	null	null	0.82362	Yes
row_951	Tcf4	null	null	0.823767	Yes
row_952	Pom121	null	null	0.823914	Yes
row_953	Sec14l1	null	null	0.824061	Yes
row_954	Ppp2ca	null	null	0.824167	Yes
row_955	Pgk1	null	null	0.824272	Yes
row_956	Rfx7	null	null	0.824419	Yes
row_957	Idh1	null	null	0.824565	Yes
row_958	Homer1	null	null	0.824629	Yes
row_959	Klhl23	null	null	0.824735	Yes
row_960	Ubb	null	null	0.824881	Yes
row_961	Gria2	null	null	0.825027	Yes
row_962	Zfp644	null	null	0.825173	Yes
row_963	Vps13c	null	null	0.825319	Yes
row_964	Actr3b	null	null	0.825465	Yes
row_965	Zfp704	null	null	0.825569	Yes
row_966	Reln	null	null	0.825633	Yes
row_967	Wnk2	null	null	0.825572	Yes
row_968	Tusc3	null	null	0.825635	Yes
row_969	Sh3rf1	null	null	0.825737	Yes
row_970	Trim2	null	null	0.825799	Yes
row_971	Arhgef10l	null	null	0.825942	Yes
row_972	Zic1	null	null	0.826044	Yes
row_973	Myo6	null	null	0.826187	Yes
row_974	Map3k12	null	null	0.826289	Yes
row_975	Zhx1	null	null	0.826391	Yes
row_976	Fads1	null	null	0.826534	Yes
row_977	Atrnl1	null	null	0.826676	Yes
row_978	Nipa1	null	null	0.826778	Yes
row_979	Kctd1	null	null	0.82692	Yes
row_980	Rapgef5	null	null	0.827063	Yes
row_981	Sar1a	null	null	0.827205	Yes
row_982	Trim32	null	null	0.827347	Yes
row_983	Bex2	null	null	0.827489	Yes
row_984	Uso1	null	null	0.827631	Yes
row_985	Hipk3	null	null	0.827691	Yes
row_986	Fut8	null	null	0.827792	Yes
row_987	Fmr1	null	null	0.827933	Yes
row_988	Nr3c2	null	null	0.828075	Yes
row_989	Ldhb	null	null	0.828175	Yes
row_990	Eprs	null	null	0.828234	Yes
row_991	Cd200	null	null	0.828376	Yes
row_992	Sephs1	null	null	0.828476	Yes
row_993	Acot7	null	null	0.828576	Yes
row_994	Ptprd	null	null	0.828717	Yes
row_995	Nudt9	null	null	0.828776	Yes
row_996	Ube2m	null	null	0.828916	Yes
row_997	Med14	null	null	0.828975	Yes
row_998	Mt1	null	null	0.829033	Yes
row_999	Dclk2	null	null	0.829173	Yes
row_1000	Pls3	null	null	0.829272	Yes
row_1001	Islr2	null	null	0.82937	Yes
row_1002	Dip2a	null	null	0.82951	Yes
row_1003	Snx13	null	null	0.829649	Yes
row_1004	Sorl1	null	null	0.829789	Yes
row_1005	Dhx15	null	null	0.829887	Yes
row_1006	Smg7	null	null	0.830026	Yes
row_1007	Hnrnpa2b1	null	null	0.830083	Yes
row_1008	Ubap2l	null	null	0.830098	Yes
row_1009	Camk4	null	null	0.830113	Yes
row_1010	Ptprg	null	null	0.830209	Yes
row_1011	Cul1	null	null	0.830305	Yes
row_1012	Canx	null	null	0.830402	Yes
row_1013	Zbtb20	null	null	0.830498	Yes
row_1014	Gak	null	null	0.830635	Yes
row_1015	Kif13a	null	null	0.830772	Yes
row_1016	Gnai2	null	null	0.830785	Yes
row_1017	Acvr1b	null	null	0.830881	Yes
row_1018	Lmtk3	null	null	0.830935	Yes
row_1019	Plxnc1	null	null	0.831071	Yes
row_1020	Nfe2l1	null	null	0.831166	Yes
row_1021	Setx	null	null	0.831303	Yes
row_1022	Vgf	null	null	0.831439	Yes
row_1023	Abat	null	null	0.831492	Yes
row_1024	Wdtc1	null	null	0.831627	Yes
row_1025	Rasa1	null	null	0.831762	Yes
row_1026	Mgat3	null	null	0.831855	Yes
row_1027	Chd6	null	null	0.831949	Yes
row_1028	Mapt	null	null	0.832001	Yes
row_1029	Atmin	null	null	0.832094	Yes
row_1030	Hspa12a	null	null	0.832146	Yes
row_1031	Atp2b3	null	null	0.832279	Yes
row_1032	Cox8a	null	null	0.832331	Yes
row_1033	Cacna1d	null	null	0.832464	Yes
row_1034	Csnk1e	null	null	0.832598	Yes
row_1035	Abhd2	null	null	0.83269	Yes
row_1036	Hs6st1	null	null	0.832823	Yes
row_1037	L1cam	null	null	0.832915	Yes
row_1038	Psme4	null	null	0.833048	Yes
row_1039	Setd3	null	null	0.83318	Yes
row_1040	Aftph	null	null	0.833313	Yes
row_1041	Svop	null	null	0.833446	Yes
row_1042	Iars2	null	null	0.833579	Yes
row_1043	Wdr48	null	null	0.833711	Yes
row_1044	Spata2	null	null	0.833843	Yes
row_1045	Rusc1	null	null	0.833935	Yes
row_1046	Spcs1	null	null	0.834067	Yes
row_1047	Gabarapl1	null	null	0.834158	Yes
row_1048	Mthfd2	null	null	0.834166	Yes
row_1049	Mtmr3	null	null	0.834298	Yes
row_1050	Prrt2	null	null	0.834429	Yes
row_1051	Slc6a8	null	null	0.83456	Yes
row_1052	Zbtb4	null	null	0.834691	Yes
row_1053	Neo1	null	null	0.834822	Yes
row_1054	Hdac5	null	null	0.834912	Yes
row_1055	Nfasc	null	null	0.835043	Yes
row_1056	Tmtc2	null	null	0.835091	Yes
row_1057	H1f0	null	null	0.835097	Yes
row_1058	Arid1b	null	null	0.835144	Yes
row_1059	Fabp7	null	null	0.835149	Yes
row_1060	Lrrc58	null	null	0.835278	Yes
row_1061	Fgfr1	null	null	0.835324	Yes
row_1062	Nbr1	null	null	0.835411	Yes
row_1063	Pum1	null	null	0.835539	Yes
row_1064	Farp1	null	null	0.835626	Yes
row_1065	S1pr1	null	null	0.835713	Yes
row_1066	Robo2	null	null	0.835841	Yes
row_1067	Atp6v1c1	null	null	0.835968	Yes
row_1068	Ewsr1	null	null	0.836095	Yes
row_1069	Taldo1	null	null	0.836222	Yes
row_1070	6430548M08Rik	null	null	0.836349	Yes
row_1071	Irgq	null	null	0.836476	Yes
row_1072	Pde1a	null	null	0.836438	Yes
row_1073	Map2k1	null	null	0.836565	Yes
row_1074	Nnat	null	null	0.836691	Yes
row_1075	Atp6v0d1	null	null	0.836817	Yes
row_1076	Mcf2l	null	null	0.836901	Yes
row_1077	Pam	null	null	0.837027	Yes
row_1078	Csnk1g3	null	null	0.83707	Yes
row_1079	Mical3	null	null	0.837195	Yes
row_1080	Ttbk2	null	null	0.837197	Yes
row_1081	Man1a2	null	null	0.83724	Yes
row_1082	Sema7a	null	null	0.837364	Yes
row_1083	Kcnh5	null	null	0.837489	Yes
row_1084	Nlgn1	null	null	0.837613	Yes
row_1085	Id2	null	null	0.837737	Yes
row_1086	Ctnna2	null	null	0.837862	Yes
row_1087	Arhgdia	null	null	0.837986	Yes
row_1088	Slc39a10	null	null	0.83811	Yes
row_1089	Bsg	null	null	0.837987	Yes
row_1090	Spock1	null	null	0.838029	Yes
row_1091	Gpr88	null	null	0.838152	Yes
row_1092	Cacnb4	null	null	0.838275	Yes
row_1093	Usp5	null	null	0.838358	Yes
row_1094	Fkbp8	null	null	0.838481	Yes
row_1095	Atf2	null	null	0.838604	Yes
row_1096	Wiz	null	null	0.838686	Yes
row_1097	Cacng6	null	null	0.838768	Yes
row_1098	Sh3rf3	null	null	0.83885	Yes
row_1099	Zdhhc2	null	null	0.838972	Yes
row_1100	Bzrap1	null	null	0.839095	Yes
row_1101	Vps13b	null	null	0.839217	Yes
row_1102	Adar	null	null	0.839299	Yes
row_1103	Purg	null	null	0.839421	Yes
row_1104	Tnrc6b	null	null	0.839543	Yes
row_1105	Tle4	null	null	0.83946	Yes
row_1106	Ppp1cb	null	null	0.839499	Yes
row_1107	Snx3	null	null	0.839456	Yes
row_1108	Ppp1r9a	null	null	0.839578	Yes
row_1109	Ehmt1	null	null	0.839699	Yes
row_1110	Dvl3	null	null	0.83982	Yes
row_1111	Erc2	null	null	0.839942	Yes
row_1112	Gucy1b3	null	null	0.839981	Yes
row_1113	Tshz1	null	null	0.84002	Yes
row_1114	Fem1c	null	null	0.840141	Yes
row_1115	Bace1	null	null	0.840262	Yes
row_1116	Adcy8	null	null	0.840383	Yes
row_1117	Scrn1	null	null	0.840504	Yes
row_1118	St3gal2	null	null	0.840542	Yes
row_1119	Cabin1	null	null	0.840663	Yes
row_1120	Rnf44	null	null	0.840743	Yes
row_1121	Dnajc1	null	null	0.840739	Yes
row_1122	Pip4k2b	null	null	0.84086	Yes
row_1123	Rasgrf2	null	null	0.840897	Yes
row_1124	Rad21	null	null	0.841017	Yes
row_1125	Scn2b	null	null	0.841096	Yes
row_1126	Scg5	null	null	0.841174	Yes
row_1127	Zmym2	null	null	0.841293	Yes
row_1128	Pbx1	null	null	0.841371	Yes
row_1129	Auts2	null	null	0.841449	Yes
row_1130	B4galt2	null	null	0.841568	Yes
row_1131	Rasa3	null	null	0.841604	Yes
row_1132	Ap3b2	null	null	0.841723	Yes
row_1133	Hspa5	null	null	0.841841	Yes
row_1134	Fzd3	null	null	0.841918	Yes
row_1135	Ipo11	null	null	0.841996	Yes
row_1136	Ephb1	null	null	0.842031	Yes
row_1137	Brsk2	null	null	0.842025	Yes
row_1138	Crtc1	null	null	0.842141	Yes
row_1139	Elavl3	null	null	0.842258	Yes
row_1140	Nap1l1	null	null	0.842334	Yes
row_1141	Dnmt3a	null	null	0.842451	Yes
row_1142	Gnaz	null	null	0.842567	Yes
row_1143	Ptpn11	null	null	0.842478	Yes
row_1144	Atg9a	null	null	0.842594	Yes
row_1145	Herc3	null	null	0.842669	Yes
row_1146	Pde1b	null	null	0.842785	Yes
row_1147	Tpi1	null	null	0.842859	Yes
row_1148	Nat8l	null	null	0.842933	Yes
row_1149	Tagln3	null	null	0.843048	Yes
row_1150	2023-03-08	null	null	0.843164	Yes
row_1151	Frmpd4	null	null	0.843279	Yes
row_1152	Rnf220	null	null	0.843229	Yes
row_1153	Prdx1	null	null	0.843344	Yes
row_1154	Dbi	null	null	0.843376	Yes
row_1155	Snx5	null	null	0.84349	Yes
row_1156	Stk25	null	null	0.843604	Yes
row_1157	Cul4a	null	null	0.843677	Yes
row_1158	Dennd2a	null	null	0.84375	Yes
row_1159	Ubap2	null	null	0.843822	Yes
row_1160	Gatm	null	null	0.843852	Yes
row_1161	Nrcam	null	null	0.843965	Yes
row_1162	Ado	null	null	0.844078	Yes
row_1163	D17Wsu92e	null	null	0.84415	Yes
row_1164	Shroom2	null	null	0.844262	Yes
row_1165	Vps13a	null	null	0.844375	Yes
row_1166	Slitrk3	null	null	0.844488	Yes
row_1167	Pkia	null	null	0.8446	Yes
row_1168	Cyb5b	null	null	0.844301	Yes
row_1169	Syt4	null	null	0.844372	Yes
row_1170	Lrp3	null	null	0.844442	Yes
row_1171	Usp33	null	null	0.844554	Yes
row_1172	Mtmr6	null	null	0.844665	Yes
row_1173	Pcdh7	null	null	0.844776	Yes
row_1174	Zc3h14	null	null	0.844888	Yes
row_1175	Tmem151a	null	null	0.844999	Yes
row_1176	Cux2	null	null	0.845028	Yes
row_1177	Arl8b	null	null	0.844933	Yes
row_1178	Kcnh1	null	null	0.844962	Yes
row_1179	4930402H24Rik	null	null	0.845032	Yes
row_1180	Fbxw11	null	null	0.845143	Yes
row_1181	Whsc1	null	null	0.845253	Yes
row_1182	Arl2bp	null	null	0.845323	Yes
row_1183	Dazap1	null	null	0.845392	Yes
row_1184	Pgbd5	null	null	0.845503	Yes
row_1185	Lrrtm3	null	null	0.845571	Yes
row_1186	Aak1	null	null	0.84564	Yes
row_1187	Bclaf1	null	null	0.845626	Yes
row_1188	Tub	null	null	0.845736	Yes
row_1189	Hsph1	null	null	0.845845	Yes
row_1190	Dlg1	null	null	0.845914	Yes
row_1191	Cacng3	null	null	0.846023	Yes
row_1192	Senp6	null	null	0.846132	Yes
row_1193	Tnrc6c	null	null	0.846242	Yes
row_1194	Pdzd2	null	null	0.84631	Yes
row_1195	Dpysl5	null	null	0.846419	Yes
row_1196	Syt13	null	null	0.846528	Yes
row_1197	Sncb	null	null	0.846555	Yes
row_1198	Sorbs2	null	null	0.846376	Yes
row_1199	Gatad1	null	null	0.84632	Yes
row_1200	Dync1i2	null	null	0.846429	Yes
row_1201	Garnl3	null	null	0.846537	Yes
row_1202	Nkain1	null	null	0.846645	Yes
row_1203	Rragb	null	null	0.846671	Yes
row_1204	Depdc5	null	null	0.846778	Yes
row_1205	Mark3	null	null	0.846845	Yes
row_1206	St8sia5	null	null	0.84687	Yes
row_1207	Cend1	null	null	0.846977	Yes
row_1208	Sec24b	null	null	0.847002	Yes
row_1209	Wdr26	null	null	0.847068	Yes
row_1210	Stim2	null	null	0.84701	Yes
row_1211	Ddx6	null	null	0.847116	Yes
row_1212	Slc29a4	null	null	0.847222	Yes
row_1213	Slc39a7	null	null	0.847329	Yes
row_1214	Dnaja1	null	null	0.847393	Yes
row_1215	Rgmb	null	null	0.847499	Yes
row_1216	Ankrd52	null	null	0.847605	Yes
row_1217	Klhl8	null	null	0.84767	Yes
row_1218	Cacng2	null	null	0.847775	Yes
row_1219	Pkd1	null	null	0.847881	Yes
row_1220	Hdac4	null	null	0.847986	Yes
row_1221	Klhdc3	null	null	0.848092	Yes
row_1222	Galnt9	null	null	0.848197	Yes
row_1223	Klhl2	null	null	0.848262	Yes
row_1224	Ndufs2	null	null	0.848161	Yes
row_1225	0610007P14Rik	null	null	0.848266	Yes
row_1226	Arf1	null	null	0.84833	Yes
row_1227	Gng7	null	null	0.848435	Yes
row_1228	Osbp	null	null	0.84854	Yes
row_1229	Pdhb	null	null	0.848645	Yes
row_1230	Mapre2	null	null	0.848667	Yes
row_1231	Astn1	null	null	0.848731	Yes
row_1232	Cttn	null	null	0.848753	Yes
row_1233	Puf60	null	null	0.848857	Yes
row_1234	Eef1g	null	null	0.84892	Yes
row_1235	Pdzd4	null	null	0.848901	Yes
row_1236	Neto1	null	null	0.848923	Yes
row_1237	Lrrc57	null	null	0.849026	Yes
row_1238	Wdr47	null	null	0.849007	Yes
row_1239	Crip2	null	null	0.84911	Yes
row_1240	Rcn2	null	null	0.849173	Yes
row_1241	Immt	null	null	0.849276	Yes
row_1242	Rnf103	null	null	0.84938	Yes
row_1243	Lyst	null	null	0.849483	Yes
row_1244	Car2	null	null	0.849587	Yes
row_1245	Ehbp1	null	null	0.84969	Yes
row_1246	Lrp6	null	null	0.849794	Yes
row_1247	Sorbs1	null	null	0.849856	Yes
row_1248	Grik3	null	null	0.849918	Yes
row_1249	Car10	null	null	0.84998	Yes
row_1250	Zmat3	null	null	0.849959	Yes
row_1251	Ksr2	null	null	0.850062	Yes
row_1252	Kcnj10	null	null	0.850083	Yes
row_1253	Agl	null	null	0.850185	Yes
row_1254	Ppp2r2a	null	null	0.850246	Yes
row_1255	Efr3b	null	null	0.850143	Yes
row_1256	Mest	null	null	0.850245	Yes
row_1257	Slc25a22	null	null	0.850306	Yes
row_1258	Nipbl	null	null	0.850367	Yes
row_1259	Cops6	null	null	0.850468	Yes
row_1260	Dtna	null	null	0.85057	Yes
row_1261	Pi4kb	null	null	0.85063	Yes
row_1262	Kcnmb4	null	null	0.850732	Yes
row_1263	Ust	null	null	0.850792	Yes
row_1264	Rims4	null	null	0.850852	Yes
row_1265	Arl6ip1	null	null	0.85083	Yes
row_1266	Sctr	null	null	0.850931	Yes
row_1267	Sbno1	null	null	0.851032	Yes
row_1268	Cntn2	null	null	0.851132	Yes
row_1269	Chga	null	null	0.851233	Yes
row_1270	Ralgps1	null	null	0.851293	Yes
row_1271	Gpc1	null	null	0.851229	Yes
row_1272	Map3k9	null	null	0.851329	Yes
row_1273	Mllt6	null	null	0.851306	Yes
row_1274	Abhd12	null	null	0.851324	Yes
row_1275	Tmem50b	null	null	0.851382	Yes
row_1276	2210016L21Rik	null	null	0.8514	Yes
row_1277	Neurod2	null	null	0.851499	Yes
row_1278	Pitpna	null	null	0.851558	Yes
row_1279	Cab39	null	null	0.851575	Yes
row_1280	Myh9	null	null	0.851675	Yes
row_1281	Rasal2	null	null	0.851774	Yes
row_1282	Fam84a	null	null	0.851709	Yes
row_1283	Pla2g7	null	null	0.851808	Yes
row_1284	Cse1l	null	null	0.851866	Yes
row_1285	Rmnd5a	null	null	0.851923	Yes
row_1286	Slc39a1	null	null	0.852022	Yes
row_1287	Plcb1	null	null	0.852039	Yes
row_1288	Rab2a	null	null	0.852138	Yes
row_1289	Gars	null	null	0.852154	Yes
row_1290	Rbl2	null	null	0.852171	Yes
row_1291	Ppm1l	null	null	0.852187	Yes
row_1292	Zmynd11	null	null	0.852203	Yes
row_1293	Ndufb9	null	null	0.852301	Yes
row_1294	Vdac2	null	null	0.852358	Yes
row_1295	Papss1	null	null	0.852414	Yes
row_1296	Ivns1abp	null	null	0.852471	Yes
row_1297	Inpp5a	null	null	0.852569	Yes
row_1298	Mras	null	null	0.852666	Yes
row_1299	Fryl	null	null	0.852722	Yes
row_1300	Gja1	null	null	0.852778	Yes
row_1301	Mpp6	null	null	0.852793	Yes
row_1302	Isca1	null	null	0.85289	Yes
row_1303	Spop	null	null	0.852904	Yes
row_1304	Ppp2r5c	null	null	0.853001	Yes
row_1305	Mtmr4	null	null	0.853016	Yes
row_1306	Tnks1bp1	null	null	0.853112	Yes
row_1307	Akap12	null	null	0.853085	Yes
row_1308	Snx19	null	null	0.85314	Yes
row_1309	Zfp652	null	null	0.853196	Yes
row_1310	Snn	null	null	0.853209	Yes
row_1311	Rbm6	null	null	0.853264	Yes
row_1312	Orai2	null	null	0.853278	Yes
row_1313	Tax1bp1	null	null	0.853374	Yes
row_1314	Limch1	null	null	0.853469	Yes
row_1315	Brf1	null	null	0.853565	Yes
row_1316	Xkr4	null	null	0.853578	Yes
row_1317	Pcdh19	null	null	0.853674	Yes
row_1318	Atp6v0a2	null	null	0.853687	Yes
row_1319	Mta3	null	null	0.853782	Yes
row_1320	Mfhas1	null	null	0.853878	Yes
row_1321	Camk2g	null	null	0.85385	Yes
row_1322	Dgkh	null	null	0.853904	Yes
row_1323	Acsl6	null	null	0.853999	Yes
row_1324	Dmxl1	null	null	0.854094	Yes
row_1325	Cask	null	null	0.854148	Yes
row_1326	Cacna1c	null	null	0.854201	Yes
row_1327	Raf1	null	null	0.854255	Yes
row_1328	Fhod3	null	null	0.85435	Yes
row_1329	Hmgcr	null	null	0.854444	Yes
row_1330	Setdb1	null	null	0.854539	Yes
row_1331	Fbxo41	null	null	0.854551	Yes
row_1332	Slc41a1	null	null	0.854399	Yes
row_1333	Cox5b	null	null	0.854411	Yes
row_1334	Gnpat	null	null	0.854423	Yes
row_1335	Slc25a12	null	null	0.854517	Yes
row_1336	Msi2	null	null	0.854611	Yes
row_1337	Smyd2	null	null	0.854705	Yes
row_1338	Itm2c	null	null	0.854799	Yes
row_1339	Zfp423	null	null	0.854893	Yes
row_1340	Lamp1	null	null	0.854863	Yes
row_1341	Trim35	null	null	0.854875	Yes
row_1342	Glrb	null	null	0.854845	Yes
row_1343	Kif21a	null	null	0.854938	Yes
row_1344	Adcyap1r1	null	null	0.855031	Yes
row_1345	Nptx1	null	null	0.855042	Yes
row_1346	Papola	null	null	0.854929	Yes
row_1347	Shprh	null	null	0.855022	Yes
row_1348	Myadm	null	null	0.855073	Yes
row_1349	Ncoa2	null	null	0.855084	Yes
row_1350	Rere	null	null	0.855135	Yes
row_1351	Ppm1g	null	null	0.855063	Yes
row_1352	Srgap2	null	null	0.855073	Yes
row_1353	Atcay	null	null	0.855165	Yes
row_1354	St3gal5	null	null	0.855133	Yes
row_1355	Sobp	null	null	0.855225	Yes
row_1356	Fbxl5	null	null	0.855193	Yes
row_1357	Mgat5	null	null	0.855243	Yes
row_1358	Pan3	null	null	0.855335	Yes
row_1359	Akap9	null	null	0.855261	Yes
row_1360	Ppp1r16b	null	null	0.85527	Yes
row_1361	Mccc1	null	null	0.855361	Yes
row_1362	Zdhhc14	null	null	0.855452	Yes
row_1363	Wbp11	null	null	0.855419	Yes
row_1364	Scaper	null	null	0.85551	Yes
row_1365	Stim1	null	null	0.855518	Yes
row_1366	Icam5	null	null	0.855608	Yes
row_1367	Gnb5	null	null	0.855699	Yes
row_1368	Plcl2	null	null	0.855789	Yes
row_1369	Tmem131	null	null	0.855838	Yes
row_1370	Atp6ap1	null	null	0.855929	Yes
row_1371	Fbxo31	null	null	0.855895	Yes
row_1372	Nomo1	null	null	0.855697	Yes
row_1373	Synpr	null	null	0.855787	Yes
row_1374	Fmnl1	null	null	0.855629	Yes
row_1375	Grb2	null	null	0.855718	Yes
row_1376	Ppm1e	null	null	0.855807	Yes
row_1377	Dok6	null	null	0.855895	Yes
row_1378	Setd7	null	null	0.855984	Yes
row_1379	Hdac3	null	null	0.855949	Yes
row_1380	Rab10	null	null	0.855955	Yes
row_1381	Syngr3	null	null	0.856044	Yes
row_1382	Gabrb2	null	null	0.856091	Yes
row_1383	Mtpn	null	null	0.856056	Yes
row_1384	Lrfn3	null	null	0.856102	Yes
row_1385	Cd47	null	null	0.856108	Yes
row_1386	Tle3	null	null	0.856031	Yes
row_1387	Fkbp4	null	null	0.856077	Yes
row_1388	Tspan5	null	null	0.856164	Yes
row_1389	Ambra1	null	null	0.856169	Yes
row_1390	Ghitm	null	null	0.856256	Yes
row_1391	Ddx1	null	null	0.856344	Yes
row_1392	Grik4	null	null	0.856348	Yes
row_1393	Ranbp9	null	null	0.856394	Yes
row_1394	Gpr37l1	null	null	0.85644	Yes
row_1395	Cacna2d3	null	null	0.856526	Yes
row_1396	Tomm70a	null	null	0.856572	Yes
row_1397	Cacna2d1	null	null	0.856659	Yes
row_1398	Numbl	null	null	0.856663	Yes
row_1399	Scoc	null	null	0.856626	Yes
row_1400	Ppp1r12b	null	null	0.85663	Yes
row_1401	Ldoc1l	null	null	0.856675	Yes
row_1402	Epc2	null	null	0.856761	Yes
row_1403	Chl1	null	null	0.856847	Yes
row_1404	Itpka	null	null	0.856933	Yes
row_1405	Carm1	null	null	0.856855	Yes
row_1406	Snx12	null	null	0.856735	Yes
row_1407	Ipo4	null	null	0.856821	Yes
row_1408	Kcnj6	null	null	0.856701	Yes
row_1409	Mapkap1	null	null	0.856787	Yes
row_1410	Slc1a1	null	null	0.856872	Yes
row_1411	Baiap2	null	null	0.856916	Yes
row_1412	Dctd	null	null	0.856878	Yes
row_1413	Sp3	null	null	0.856839	Yes
row_1414	Ankrd12	null	null	0.856842	Yes
row_1415	Baz1b	null	null	0.856515	Yes
row_1416	Prkca	null	null	0.856435	Yes
row_1417	Arl8a	null	null	0.856437	Yes
row_1418	Arglu1	null	null	0.856521	Yes
row_1419	Etv5	null	null	0.856605	Yes
row_1420	2900026A02Rik	null	null	0.856689	Yes
row_1421	Wscd2	null	null	0.856649	Yes
row_1422	Nmnat2	null	null	0.856651	Yes
row_1423	Gng2	null	null	0.856734	Yes
row_1424	Pbrm1	null	null	0.856735	Yes
row_1425	Snd1	null	null	0.856654	Yes
row_1426	Csk	null	null	0.856737	Yes
row_1427	Myt1	null	null	0.856738	Yes
row_1428	Ubqln1	null	null	0.856738	Yes
row_1429	Khdrbs3	null	null	0.85678	Yes
row_1430	S100a16	null	null	0.856822	Yes
row_1431	Mtss1	null	null	0.856822	Yes
row_1432	Mgat5b	null	null	0.856904	Yes
row_1433	Ahcyl2	null	null	0.856946	Yes
row_1434	Flii	null	null	0.856987	Yes
row_1435	Nr2f1	null	null	0.857028	Yes
row_1436	Hira	null	null	0.856987	Yes
row_1437	Brd1	null	null	0.857069	Yes
row_1438	Tcf3	null	null	0.857069	Yes
row_1439	Iqsec3	null	null	0.857027	Yes
row_1440	Atp2c1	null	null	0.857027	Yes
row_1441	Fbxo9	null	null	0.857067	Yes
row_1442	Hnrnpc	null	null	0.857148	Yes
row_1443	Capzb	null	null	0.85723	Yes
row_1444	Ahdc1	null	null	0.85727	Yes
row_1445	Otud4	null	null	0.857269	Yes
row_1446	Thrap3	null	null	0.857062	Yes
row_1447	Rassf2	null	null	0.857102	Yes
row_1448	Lsm14b	null	null	0.857183	Yes
row_1449	Kri1	null	null	0.857263	Yes
row_1450	Ociad1	null	null	0.857262	Yes
row_1451	Cxxc5	null	null	0.857178	Yes
row_1452	Magi1	null	null	0.857217	Yes
row_1453	Mef2d	null	null	0.857298	Yes
row_1454	Rnf208	null	null	0.857337	Yes
row_1455	Gm2a	null	null	0.857376	Yes
row_1456	Rab11b	null	null	0.857292	Yes
row_1457	Zcchc6	null	null	0.857372	Yes
row_1458	Dlgap2	null	null	0.857411	Yes
row_1459	Ppp2cb	null	null	0.857449	Yes
row_1460	Rnf11	null	null	0.857529	Yes
row_1461	Ppme1	null	null	0.857609	Yes
row_1462	Hspa4	null	null	0.857688	Yes
row_1463	Lrba	null	null	0.857686	Yes
row_1464	Susd4	null	null	0.857765	Yes
row_1465	Ipo9	null	null	0.857762	Yes
row_1466	Rab31	null	null	0.857842	Yes
row_1467	Gorasp2	null	null	0.857839	Yes
row_1468	Oxr1	null	null	0.857877	Yes
row_1469	Ctnnd1	null	null	0.857915	Yes
row_1470	Trim44	null	null	0.857912	Yes
row_1471	Ppm1h	null	null	0.85795	Yes
row_1472	Alg2	null	null	0.858029	Yes
row_1473	Smarcc1	null	null	0.857943	Yes
row_1474	Sdf4	null	null	0.858022	Yes
row_1475	Eif4h	null	null	0.858019	Yes
row_1476	Nudt10	null	null	0.858015	Yes
row_1477	Got2	null	null	0.857683	Yes
row_1478	Epha5	null	null	0.857761	Yes
row_1479	Il1rap	null	null	0.857798	Yes
row_1480	Fgfr3	null	null	0.857835	Yes
row_1481	Lztr1	null	null	0.857831	Yes
row_1482	Paip2	null	null	0.857908	Yes
row_1483	Cck	null	null	0.857986	Yes
row_1484	Daam1	null	null	0.858064	Yes
row_1485	Rfx3	null	null	0.858142	Yes
row_1486	Gtpbp3	null	null	0.858179	Yes
row_1487	Zfp148	null	null	0.858174	Yes
row_1488	Dag1	null	null	0.858252	Yes
row_1489	Lin7c	null	null	0.858248	Yes
row_1490	Flywch1	null	null	0.858325	Yes
row_1491	Pds5a	null	null	0.858403	Yes
row_1492	Btrc	null	null	0.858481	Yes
row_1493	Eif2b5	null	null	0.858517	Yes
row_1494	Wsb1	null	null	0.858554	Yes
row_1495	Eif3e	null	null	0.858631	Yes
row_1496	B4galt5	null	null	0.858585	Yes
row_1497	Dctn4	null	null	0.858662	Yes
row_1498	Ppfia2	null	null	0.858698	Yes
row_1499	Rims2	null	null	0.858775	Yes
row_1500	Tmsb10	null	null	0.858811	Yes
row_1501	Ppargc1a	null	null	0.858888	Yes
row_1502	Thoc7	null	null	0.858965	Yes
row_1503	Idh3a	null	null	0.859	Yes
row_1504	Chrm3	null	null	0.859036	Yes
row_1505	Ube2v1	null	null	0.859112	Yes
row_1506	Mark2	null	null	0.859189	Yes
row_1507	Pacsin1	null	null	0.8591	Yes
row_1508	Npy	null	null	0.85893	Yes
row_1509	Syncrip	null	null	0.858923	Yes
row_1510	Fbxo34	null	null	0.858711	Yes
row_1511	Bzw1	null	null	0.858786	Yes
row_1512	Pygm	null	null	0.858861	Yes
row_1513	Gpd2	null	null	0.858731	Yes
row_1514	Itpr2	null	null	0.858765	Yes
row_1515	Slc38a10	null	null	0.85884	Yes
row_1516	Klhl11	null	null	0.858873	Yes
row_1517	Ap4s1	null	null	0.858907	Yes
row_1518	Gria3	null	null	0.858982	Yes
row_1519	Cd99l2	null	null	0.859057	Yes
row_1520	Ppp1r13b	null	null	0.858967	Yes
row_1521	Ubn1	null	null	0.859042	Yes
row_1522	Jun	null	null	0.859075	Yes
row_1523	Bmpr1a	null	null	0.85915	Yes
row_1524	Gda	null	null	0.859224	Yes
row_1525	Rnf214	null	null	0.859298	Yes
row_1526	Tuba4a	null	null	0.859373	Yes
row_1527	Smchd1	null	null	0.859406	Yes
row_1528	Napb	null	null	0.859481	Yes
row_1529	Peg10	null	null	0.859514	Yes
row_1530	Usp19	null	null	0.859424	Yes
row_1531	Map2k4	null	null	0.859498	Yes
row_1532	Amz2	null	null	0.859572	Yes
row_1533	Adcy9	null	null	0.859564	Yes
row_1534	Rock2	null	null	0.859597	Yes
row_1535	Kcnd3	null	null	0.859671	Yes
row_1536	Kirrel3	null	null	0.859662	Yes
row_1537	Tubgcp3	null	null	0.859695	Yes
row_1538	Hnrnph1	null	null	0.859563	Yes
row_1539	Atg2a	null	null	0.859514	Yes
row_1540	Cited2	null	null	0.859505	Yes
row_1541	Pnpla8	null	null	0.85929	Yes
row_1542	Mbtps1	null	null	0.859158	Yes
row_1543	Arhgef9	null	null	0.85919	Yes
row_1544	Sulf2	null	null	0.859222	Yes
row_1545	Pcmt1	null	null	0.859253	Yes
row_1546	Ndufs1	null	null	0.859285	Yes
row_1547	Ocrl	null	null	0.859358	Yes
row_1548	Trpm7	null	null	0.859431	Yes
row_1549	Usp8	null	null	0.859504	Yes
row_1550	Ssx2ip	null	null	0.859494	Yes
row_1551	Cpsf2	null	null	0.859567	Yes
row_1552	Arhgef17	null	null	0.859557	Yes
row_1553	Pik3r3	null	null	0.859548	Yes
row_1554	Gng3	null	null	0.85962	Yes
row_1555	Gdi2	null	null	0.859692	Yes
row_1556	Oprl1	null	null	0.859683	Yes
row_1557	Lgr4	null	null	0.859755	Yes
row_1558	Pde10a	null	null	0.859827	Yes
row_1559	Tmem192	null	null	0.859899	Yes
row_1560	Tom1l2	null	null	0.859889	Yes
row_1561	Als2	null	null	0.85992	Yes
row_1562	Mier2	null	null	0.859992	Yes
row_1563	Pde4b	null	null	0.859982	Yes
row_1564	Gripap1	null	null	0.860054	Yes
row_1565	Pebp1	null	null	0.860126	Yes
row_1566	Eftud2	null	null	0.860157	Yes
row_1567	Ube2o	null	null	0.860187	Yes
row_1568	Ube2q1	null	null	0.860259	Yes
row_1569	Ppp1r1b	null	null	0.86033	Yes
row_1570	Ptpn5	null	null	0.86032	Yes
row_1571	Sh2b1	null	null	0.860391	Yes
row_1572	Clip2	null	null	0.860422	Yes
row_1573	Dpp10	null	null	0.860452	Yes
row_1574	Specc1	null	null	0.860441	Yes
row_1575	Ttpal	null	null	0.860512	Yes
row_1576	Araf	null	null	0.860584	Yes
row_1577	Mbnl2	null	null	0.860655	Yes
row_1578	Tcf12	null	null	0.860479	Yes
row_1579	Eif5	null	null	0.86055	Yes
row_1580	Brd3	null	null	0.860621	Yes
row_1581	Rragc	null	null	0.860692	Yes
row_1582	Smox	null	null	0.860681	Yes
row_1583	Tmem57	null	null	0.860752	Yes
row_1584	Cyc1	null	null	0.860822	Yes
row_1585	Rprd2	null	null	0.860811	Yes
row_1586	Zfp706	null	null	0.860881	Yes
row_1587	Pcyox1l	null	null	0.860788	Yes
row_1588	Epha6	null	null	0.860858	Yes
row_1589	Rb1cc1	null	null	0.860805	Yes
row_1590	Vapa	null	null	0.860834	Yes
row_1591	Cldn11	null	null	0.860863	Yes
row_1592	Clptm1l	null	null	0.860933	Yes
row_1593	Med1	null	null	0.861003	Yes
row_1594	Dync1i1	null	null	0.861073	Yes
row_1595	Bri3bp	null	null	0.861061	Yes
row_1596	Lmo3	null	null	0.861131	Yes
row_1597	Ube2e3	null	null	0.861201	Yes
row_1598	Amot	null	null	0.861189	Yes
row_1599	Mapk10	null	null	0.861217	Yes
row_1600	Zfp532	null	null	0.861287	Yes
row_1601	Tardbp	null	null	0.861275	Yes
row_1602	Gprc5b	null	null	0.861139	Yes
row_1603	Mkrn1	null	null	0.861208	Yes
row_1604	Ablim3	null	null	0.861278	Yes
row_1605	Dnajb6	null	null	0.861306	Yes
row_1606	St13	null	null	0.861375	Yes
row_1607	Negr1	null	null	0.861403	Yes
row_1608	Osbp2	null	null	0.861432	Yes
row_1609	Elmo2	null	null	0.861336	Yes
row_1610	Clock	null	null	0.861405	Yes
row_1611	Polr2b	null	null	0.861433	Yes
row_1612	Rhoa	null	null	0.86142	Yes
row_1613	Ndufb8	null	null	0.861489	Yes
row_1614	Csrnp3	null	null	0.861188	Yes
row_1615	Zfp462	null	null	0.861256	Yes
row_1616	Trhde	null	null	0.861325	Yes
row_1617	Trib2	null	null	0.861393	Yes
row_1618	Cyfip1	null	null	0.861297	Yes
row_1619	Socs5	null	null	0.861365	Yes
row_1620	Trim23	null	null	0.861392	Yes
row_1621	Rap1gap	null	null	0.861378	Yes
row_1622	Slc7a8	null	null	0.861446	Yes
row_1623	Rb1	null	null	0.861514	Yes
row_1624	Uqcrh	null	null	0.861582	Yes
row_1625	Rnf126	null	null	0.861527	Yes
row_1626	Rimbp2	null	null	0.861595	Yes
row_1627	Ptgds	null	null	0.861663	Yes
row_1628	B3gat3	null	null	0.861731	Yes
row_1629	Rbm25	null	null	0.861798	Yes
row_1630	Cttnbp2	null	null	0.861825	Yes
row_1631	Srgap1	null	null	0.861893	Yes
row_1632	Ccng1	null	null	0.861961	Yes
row_1633	3110035E14Rik	null	null	0.861946	Yes
row_1634	Znrf1	null	null	0.86189	Yes
row_1635	Usp46	null	null	0.861834	Yes
row_1636	Fchsd2	null	null	0.861861	Yes
row_1637	Cadm2	null	null	0.861887	Yes
row_1638	Atp11b	null	null	0.861872	Yes
row_1639	Sod2	null	null	0.861939	Yes
row_1640	Strn3	null	null	0.861966	Yes
row_1641	Igf1r	null	null	0.861992	Yes
row_1642	Syt9	null	null	0.861935	Yes
row_1643	Slc9a7	null	null	0.86192	Yes
row_1644	Nos1	null	null	0.861905	Yes
row_1645	Pgrmc1	null	null	0.861848	Yes
row_1646	Stx7	null	null	0.861874	Yes
row_1647	Specc1l	null	null	0.861941	Yes
row_1648	Kcng1	null	null	0.861843	Yes
row_1649	Ddr1	null	null	0.861827	Yes
row_1650	Klhl13	null	null	0.861894	Yes
row_1651	Xpo1	null	null	0.86196	Yes
row_1652	Jph1	null	null	0.861944	Yes
row_1653	Set	null	null	0.86201	Yes
row_1654	9430020K01Rik	null	null	0.861748	Yes
row_1655	Wwc2	null	null	0.861814	Yes
row_1656	Tpbg	null	null	0.86188	Yes
row_1657	D5Ertd579e	null	null	0.861905	Yes
row_1658	Nedd4l	null	null	0.86193	Yes
row_1659	Mef2a	null	null	0.861995	Yes
row_1660	Fundc2	null	null	0.861979	Yes
row_1661	Ccar1	null	null	0.862004	Yes
row_1662	Lman1	null	null	0.862069	Yes
row_1663	Aqp4	null	null	0.862094	Yes
row_1664	Cdh18	null	null	0.862159	Yes
row_1665	Gabra1	null	null	0.862225	Yes
row_1666	Mff	null	null	0.862249	Yes
row_1667	Reep2	null	null	0.862315	Yes
row_1668	Bnip3	null	null	0.86238	Yes
row_1669	Rabgap1l	null	null	0.862364	Yes
row_1670	Ica1l	null	null	0.862347	Yes
row_1671	Kctd17	null	null	0.862371	Yes
row_1672	Ptpn4	null	null	0.862436	Yes
row_1673	Mpped1	null	null	0.862419	Yes
row_1674	Rhobtb2	null	null	0.862238	Yes
row_1675	Chrm1	null	null	0.862262	Yes
row_1676	Syn3	null	null	0.862244	Yes
row_1677	Sae1	null	null	0.862186	Yes
row_1678	Idh3g	null	null	0.861963	Yes
row_1679	Tmem178	null	null	0.862028	Yes
row_1680	Kcnab1	null	null	0.862092	Yes
row_1681	Snx17	null	null	0.862157	Yes
row_1682	Smc1a	null	null	0.862221	Yes
row_1683	Taf2	null	null	0.862245	Yes
row_1684	Cbx5	null	null	0.862227	Yes
row_1685	Kcnt1	null	null	0.86225	Yes
row_1686	Il16	null	null	0.862109	Yes
row_1687	Chd7	null	null	0.861927	Yes
row_1688	Ssbp3	null	null	0.861908	Yes
row_1689	Ssu72	null	null	0.86189	Yes
row_1690	Acsl4	null	null	0.861954	Yes
row_1691	Wbscr17	null	null	0.861853	Yes
row_1692	Wwp1	null	null	0.861917	Yes
row_1693	Wipi2	null	null	0.861899	Yes
row_1694	Cdc42	null	null	0.86188	Yes
row_1695	Pcdh1	null	null	0.861902	Yes
row_1696	Atp6v1h	null	null	0.861924	Yes
row_1697	Nefm	null	null	0.8617	Yes
row_1698	Ctss	null	null	0.861762	Yes
row_1699	Uba2	null	null	0.86162	Yes
row_1700	Phf3	null	null	0.861683	Yes
row_1701	Rraga	null	null	0.861704	Yes
row_1702	Dido1	null	null	0.861603	Yes
row_1703	Itgb8	null	null	0.861624	Yes
row_1704	Slc32a1	null	null	0.861605	Yes
row_1705	Dnm3	null	null	0.861626	Yes
row_1706	Cxcl14	null	null	0.861688	Yes
row_1707	Atg2b	null	null	0.861751	Yes
row_1708	Bhlhb9	null	null	0.861813	Yes
row_1709	Pdha1	null	null	0.861876	Yes
row_1710	Max	null	null	0.861938	Yes
row_1711	Eif3h	null	null	0.861918	Yes
row_1712	Ninj2	null	null	0.86198	Yes
row_1713	Cbl	null	null	0.86196	Yes
row_1714	Sos1	null	null	0.86194	Yes
row_1715	Hcn1	null	null	0.862002	Yes
row_1716	Efnb3	null	null	0.862064	Yes
row_1717	Farsb	null	null	0.862126	Yes
row_1718	Stard10	null	null	0.861859	Yes
row_1719	Slc20a2	null	null	0.86188	Yes
row_1720	Nfic	null	null	0.861941	Yes
row_1721	Tspan33	null	null	0.861756	Yes
row_1722	Cox7a2l	null	null	0.861777	Yes
row_1723	Abl1	null	null	0.861756	Yes
row_1724	Gldc	null	null	0.861776	Yes
row_1725	Phc1	null	null	0.861838	Yes
row_1726	Trim33	null	null	0.861899	Yes
row_1727	Slc24a3	null	null	0.861878	Yes
row_1728	Spg7	null	null	0.861939	Yes
row_1729	Dnajb5	null	null	0.861959	Yes
row_1730	Nudt19	null	null	0.861979	Yes
row_1731	Add3	null	null	0.862041	Yes
row_1732	Cep170	null	null	0.862102	Yes
row_1733	Mobp	null	null	0.862163	Yes
row_1734	Slc25a5	null	null	0.862224	Yes
row_1735	Sepw1	null	null	0.862285	Yes
row_1736	Kcnip3	null	null	0.862346	Yes
row_1737	Atp13a3	null	null	0.862407	Yes
row_1738	Zfp804a	null	null	0.862304	Yes
row_1739	Zfp46	null	null	0.862365	Yes
row_1740	Eif2ak1	null	null	0.862344	Yes
row_1741	Pcyt2	null	null	0.862405	Yes
row_1742	Bcl11a	null	null	0.862383	Yes
row_1743	Bdh1	null	null	0.862444	Yes
row_1744	Neurod6	null	null	0.862423	Yes
row_1745	Gphn	null	null	0.862484	Yes
row_1746	Dennd1a	null	null	0.862544	Yes
row_1747	Ttll1	null	null	0.862482	Yes
row_1748	Mtmr9	null	null	0.86246	Yes
row_1749	Azin1	null	null	0.862521	Yes
row_1750	Cul3	null	null	0.862582	Yes
row_1751	Astn2	null	null	0.862642	Yes
row_1752	Dpysl4	null	null	0.862703	Yes
row_1753	Anp32a	null	null	0.862764	Yes
row_1754	Scamp1	null	null	0.862824	Yes
row_1755	Senp7	null	null	0.862803	Yes
row_1756	Prrt1	null	null	0.862822	Yes
row_1757	Ubtf	null	null	0.862882	Yes
row_1758	Herpud2	null	null	0.862778	Yes
row_1759	Luzp2	null	null	0.862674	Yes
row_1760	Slc36a4	null	null	0.862611	Yes
row_1761	Hnrnph2	null	null	0.862671	Yes
row_1762	Tpd52	null	null	0.862649	Yes
row_1763	Atf7ip	null	null	0.862709	Yes
row_1764	G3bp1	null	null	0.862769	Yes
row_1765	Ddx17	null	null	0.862746	Yes
row_1766	Pomp	null	null	0.862806	Yes
row_1767	Fndc3a	null	null	0.862866	Yes
row_1768	Slc9a1	null	null	0.862925	Yes
row_1769	Atp5f1	null	null	0.862985	Yes
row_1770	Zic2	null	null	0.862962	Yes
row_1771	Dhcr24	null	null	0.862981	Yes
row_1772	Ndufs7	null	null	0.862958	Yes
row_1773	Oprm1	null	null	0.862976	Yes
row_1774	Omg	null	null	0.862912	Yes
row_1775	Mapre3	null	null	0.862642	Yes
row_1776	Faim2	null	null	0.86266	Yes
row_1777	Fbxw2	null	null	0.862678	Yes
row_1778	Satb2	null	null	0.862737	Yes
row_1779	Elfn1	null	null	0.862672	Yes
row_1780	Dcun1d4	null	null	0.86269	Yes
row_1781	Kcnh7	null	null	0.862708	Yes
row_1782	Abhd10	null	null	0.862767	Yes
row_1783	Eif2ak4	null	null	0.862825	Yes
row_1784	Slc43a2	null	null	0.862884	Yes
row_1785	Ythdf2	null	null	0.862737	Yes
row_1786	Odf2	null	null	0.862754	Yes
row_1787	Dock7	null	null	0.862813	Yes
row_1788	Zfp608	null	null	0.86283	Yes
row_1789	Igsf3	null	null	0.862888	Yes
row_1790	Slco3a1	null	null	0.862741	Yes
row_1791	Serinc3	null	null	0.862758	Yes
row_1792	Dok5	null	null	0.862816	Yes
row_1793	Dmc1	null	null	0.862874	Yes
row_1794	Helz	null	null	0.862891	Yes
row_1795	Ubr1	null	null	0.862661	Yes
row_1796	Cog4	null	null	0.862637	Yes
row_1797	Flrt2	null	null	0.862694	Yes
row_1798	Hnrnpu	null	null	0.862752	Yes
row_1799	Zer1	null	null	0.862768	Yes
row_1800	Psen1	null	null	0.862785	Yes
row_1801	Tprgl	null	null	0.862801	Yes
row_1802	Tmem106b	null	null	0.862859	Yes
row_1803	Rragd	null	null	0.862916	Yes
row_1804	Lrrc41	null	null	0.862932	Yes
row_1805	Clip1	null	null	0.862949	Yes
row_1806	Ate1	null	null	0.863006	Yes
row_1807	Capns1	null	null	0.863063	Yes
row_1808	Kcnj9	null	null	0.862997	Yes
row_1809	Dynll1	null	null	0.863054	Yes
row_1810	Atg16l2	null	null	0.863111	Yes
row_1811	2700081O15Rik	null	null	0.863168	Yes
row_1812	Setbp1	null	null	0.863226	Yes
row_1813	Fbxw7	null	null	0.863242	Yes
row_1814	Cnpy2	null	null	0.863134	No
row_1815	Rbx1	null	null	0.863191	No
row_1816	Epn2	null	null	0.863166	No
row_1817	Camkk2	null	null	0.862935	No
row_1818	Ctsb	null	null	0.862951	No
row_1819	Hp1bp3	null	null	0.863008	No
row_1820	Mrs2	null	null	0.863065	No
row_1821	Rtf1	null	null	0.86308	No
row_1822	Casd1	null	null	0.863137	No
row_1823	Pcyt1a	null	null	0.863153	No
row_1824	Ppfia1	null	null	0.863168	No
row_1825	Sf3b3	null	null	0.863225	No
row_1826	Dusp7	null	null	0.863076	No
row_1827	Zfyve1	null	null	0.863091	No
row_1828	Anks1	null	null	0.863024	No
row_1829	Glce	null	null	0.863081	No
row_1830	Gipc1	null	null	0.863137	No
row_1831	Egln1	null	null	0.863152	No
row_1832	Kcnab2	null	null	0.863167	No
row_1833	Txndc11	null	null	0.863059	No
row_1834	Cct2	null	null	0.863033	No
row_1835	Gna11	null	null	0.863089	No
row_1836	Fbxl18	null	null	0.862898	No
row_1837	Enah	null	null	0.862666	No
row_1838	Nuak1	null	null	0.862722	No
row_1839	Tbc1d22b	null	null	0.862778	No
row_1840	Nrip1	null	null	0.862669	No
row_1841	Dopey1	null	null	0.862724	No
row_1842	Rab3gap1	null	null	0.862615	No
row_1843	Lemd3	null	null	0.86267	No
row_1844	Dot1l	null	null	0.862726	No
row_1845	Socs7	null	null	0.862575	No
row_1846	AI593442	null	null	0.862507	No
row_1847	3830406C13Rik	null	null	0.862521	No
row_1848	Arl6ip5	null	null	0.862494	No
row_1849	Vti1b	null	null	0.862344	No
row_1850	Scmh1	null	null	0.862357	No
row_1851	Mex3c	null	null	0.86233	No
row_1852	Tiam2	null	null	0.862302	No
row_1853	Trp53bp1	null	null	0.862316	No
row_1854	Lsm11	null	null	0.862371	No
row_1855	AI837181	null	null	0.862343	No
row_1856	Cux1	null	null	0.862397	No
row_1857	Cnnm1	null	null	0.862452	No
row_1858	Zfp592	null	null	0.862507	No
row_1859	Snx27	null	null	0.862273	No
row_1860	Lrrn1	null	null	0.862246	No
row_1861	Crk	null	null	0.862218	No
row_1862	Ier3ip1	null	null	0.862272	No
row_1863	Lbh	null	null	0.862285	No
row_1864	A830018L16Rik	null	null	0.862257	No
row_1865	Tmco3	null	null	0.862188	No
row_1866	Syt2	null	null	0.862242	No
row_1867	Lats1	null	null	0.862255	No
row_1868	Elfn2	null	null	0.862309	No
row_1869	Hsp90b1	null	null	0.862117	No
row_1870	B3galt2	null	null	0.862171	No
row_1871	Nos1ap	null	null	0.86206	No
row_1872	Stag2	null	null	0.862032	No
row_1873	Raly	null	null	0.862045	No
row_1874	Zdhhc5	null	null	0.862099	No
row_1875	Pex5l	null	null	0.862111	No
row_1876	Ptprk	null	null	0.862165	No
row_1877	Eml1	null	null	0.862219	No
row_1878	Slmap	null	null	0.862231	No
row_1879	Srpk2	null	null	0.862285	No
row_1880	Arsb	null	null	0.862338	No
row_1881	Cxadr	null	null	0.862392	No
row_1882	Glg1	null	null	0.862322	No
row_1883	Ddx3x	null	null	0.862294	No
row_1884	Ankrd13b	null	null	0.862347	No
row_1885	D10Jhu81e	null	null	0.862195	No
row_1886	2310035C23Rik	null	null	0.862166	No
row_1887	Fbxo18	null	null	0.862219	No
row_1888	Slc39a6	null	null	0.86219	No
row_1889	Xpo7	null	null	0.862244	No
row_1890	Tspyl1	null	null	0.862256	No
row_1891	Ctsf	null	null	0.862309	No
row_1892	Tacc1	null	null	0.862321	No
row_1893	Rpgr	null	null	0.862333	No
row_1894	Stambp	null	null	0.862304	No
row_1895	Kcnk1	null	null	0.862275	No
row_1896	Triobp	null	null	0.862204	No
row_1897	Ptpru	null	null	0.862216	No
row_1898	Mkl1	null	null	0.862186	No
row_1899	Caprin1	null	null	0.862198	No
row_1900	Tshz3	null	null	0.862045	No
row_1901	Arfgap1	null	null	0.862097	No
row_1902	Prdm2	null	null	0.861986	No
row_1903	Ctnna1	null	null	0.861915	No
row_1904	Rlf	null	null	0.861844	No
row_1905	Man1c1	null	null	0.861896	No
row_1906	Unc13b	null	null	0.861949	No
row_1907	Hip1r	null	null	0.861919	No
row_1908	Ubqln4	null	null	0.86193	No
row_1909	Fnbp1	null	null	0.8619	No
row_1910	Chmp4b	null	null	0.861911	No
row_1911	Psmd14	null	null	0.861881	No
row_1912	Nt5dc3	null	null	0.861891	No
row_1913	Btbd11	null	null	0.861738	No
row_1914	Zcchc18	null	null	0.861625	No
row_1915	Zfp282	null	null	0.861677	No
row_1916	Tacc2	null	null	0.861729	No
row_1917	Alcam	null	null	0.861493	No
row_1918	G3bp2	null	null	0.861545	No
row_1919	Igf2r	null	null	0.861597	No
row_1920	Src	null	null	0.861649	No
row_1921	Hnrnpm	null	null	0.861659	No
row_1922	Vcpip1	null	null	0.861711	No
row_1923	Myo9b	null	null	0.861763	No
row_1924	Luzp1	null	null	0.861814	No
row_1925	Ptpro	null	null	0.861702	No
row_1926	Map1lc3b	null	null	0.861753	No
row_1927	Zfand2a	null	null	0.861805	No
row_1928	Nrg3	null	null	0.861857	No
row_1929	Dgkb	null	null	0.861908	No
row_1930	Hectd2	null	null	0.861754	No
row_1931	Phyhipl	null	null	0.861806	No
row_1932	Nalcn	null	null	0.861857	No
row_1933	Taf15	null	null	0.861785	No
row_1934	Slc23a2	null	null	0.861837	No
row_1935	Jund	null	null	0.861888	No
row_1936	Txn1	null	null	0.861898	No
row_1937	Cct8	null	null	0.861867	No
row_1938	Sub1	null	null	0.861877	No
row_1939	Fhit	null	null	0.861928	No
row_1940	Tyro3	null	null	0.861897	No
row_1941	Sgip1	null	null	0.861907	No
row_1942	Samd8	null	null	0.861835	No
row_1943	Grm1	null	null	0.861886	No
row_1944	Armcx1	null	null	0.861895	No
row_1945	Tmeff2	null	null	0.861823	No
row_1946	Ndst3	null	null	0.861874	No
row_1947	Il6st	null	null	0.861925	No
row_1948	Slc44a1	null	null	0.861811	No
row_1949	Ino80	null	null	0.861738	No
row_1950	Pogk	null	null	0.861172	No
row_1951	Cdh8	null	null	0.86114	No
row_1952	Gramd1a	null	null	0.861191	No
row_1953	Blcap	null	null	0.861159	No
row_1954	Rnf115	null	null	0.861085	No
row_1955	Fktn	null	null	0.861094	No
row_1956	Nmt2	null	null	0.861062	No
row_1957	Hecw1	null	null	0.861112	No
row_1958	Mbd5	null	null	0.861162	No
row_1959	Bmp2k	null	null	0.861212	No
row_1960	Mtdh	null	null	0.861262	No
row_1961	Hpca	null	null	0.861271	No
row_1962	Ranbp17	null	null	0.86128	No
row_1963	Arl5a	null	null	0.861042	No
row_1964	Rab12	null	null	0.86105	No
row_1965	Zmym4	null	null	0.8611	No
row_1966	Tmem63b	null	null	0.861109	No
row_1967	Usp29	null	null	0.861117	No
row_1968	Hap1	null	null	0.861167	No
row_1969	Efr3a	null	null	0.861134	No
row_1970	Rap1b	null	null	0.861184	No
row_1971	H13	null	null	0.861192	No
row_1972	Kcnn2	null	null	0.861118	No
row_1973	Fnbp1l	null	null	0.861044	No
row_1974	Satb1	null	null	0.861053	No
row_1975	Eml4	null	null	0.861102	No
row_1976	Zbtb38	null	null	0.861151	No
row_1977	Prkag2	null	null	0.861159	No
row_1978	Slc7a14	null	null	0.861209	No
row_1979	Ap1g1	null	null	0.861217	No
row_1980	Met	null	null	0.861225	No
row_1981	Spryd3	null	null	0.861192	No
row_1982	Ina	null	null	0.8612	No
row_1983	Ctbp2	null	null	0.861167	No
row_1984	Slc22a23	null	null	0.861174	No
row_1985	Arhgap26	null	null	0.861223	No
row_1986	Sccpdh	null	null	0.861231	No
row_1987	Kpna6	null	null	0.861239	No
row_1988	Dynlrb1	null	null	0.861288	No
row_1989	Fgd3	null	null	0.861131	No
row_1990	Pde8b	null	null	0.861057	No
row_1991	Grik2	null	null	0.860941	No
row_1992	Gmfb	null	null	0.860743	No
row_1993	Copg2	null	null	0.860792	No
row_1994	Hrk	null	null	0.860799	No
row_1995	Slc13a2	null	null	0.860806	No
row_1996	Gspt1	null	null	0.860772	No
row_1997	Phf2	null	null	0.860739	No
row_1998	Prpf31	null	null	0.860746	No
[truncated: 3,394 more rows]

## Sheet: AGO2_FMRP
NAME	PROBE	GENE SYMBOL	GENE_TITLE	RUNNING ES	CORE ENRICHMENT		NAME	GS<br> follow link to MSigDB	GS DETAILS	SIZE	ES	NES	NOM p-val	FDR q-val	FWER p-val	RANK AT MAX	LEADING EDGE
row_0	Apc	null	null	0.0960572	Yes		SYMBOL	SYMBOL	Details ...	2027	0.865476	0.948463	0	0	0	2554	tags=30%, list=9%, signal=31%
row_1	Kif1a	null	null	0.172714	Yes
row_2	Calm3	null	null	0.20034	Yes
row_3	Kif5a	null	null	0.225867	Yes
row_4	Kif1b	null	null	0.247856	Yes
row_5	Cpe	null	null	0.265578	Yes
row_6	Atp1a3	null	null	0.282885	Yes
row_7	Slc1a2	null	null	0.298997	Yes
row_8	Camk2a	null	null	0.313815	Yes
row_9	Ank2	null	null	0.326819	Yes
row_10	Ctnnb1	null	null	0.33852	Yes
row_11	Ptprs	null	null	0.350509	Yes
row_12	Kif5c	null	null	0.362212	Yes
row_13	Lars2	null	null	0.370598	Yes
row_14	Calm1	null	null	0.379467	Yes
row_15	Gpm6a	null	null	0.388383	Yes
row_16	Chd3	null	null	0.396791	Yes
row_17	Rtn1	null	null	0.405077	Yes
row_18	Cd81	null	null	0.412624	Yes
row_19	Cltc	null	null	0.419639	Yes
row_20	Atp1b1	null	null	0.426543	Yes
row_21	Actb	null	null	0.433171	Yes
row_22	Pkp4	null	null	0.439847	Yes
row_23	Gabbr1	null	null	0.446323	Yes
row_24	Ppp2r2c	null	null	0.452402	Yes
row_25	Scd2	null	null	0.45853	Yes
row_26	Bsn	null	null	0.464676	Yes
row_27	Syt1	null	null	0.470792	Yes
row_28	Atp2b2	null	null	0.476706	Yes
row_29	Ywhae	null	null	0.482598	Yes
row_30	Olfm1	null	null	0.488366	Yes
row_31	Glul	null	null	0.493795	Yes
row_32	Stxbp1	null	null	0.498853	Yes
row_33	Ttr	null	null	0.503825	Yes
row_34	Nrgn	null	null	0.508658	Yes
row_35	Nedd4	null	null	0.513314	Yes
row_36	Ndrg2	null	null	0.517495	Yes
row_37	Slc17a7	null	null	0.521937	Yes
row_38	Fth1	null	null	0.526107	Yes
row_39	Cox6b1	null	null	0.530336	Yes
row_40	Tspan7	null	null	0.534408	Yes
row_41	Ank3	null	null	0.538534	Yes
row_42	Itpr1	null	null	0.542535	Yes
row_43	Usp9x	null	null	0.546277	Yes
row_44	Atp1b2	null	null	0.549945	Yes
row_45	Ttyh1	null	null	0.553565	Yes
row_46	Clasp2	null	null	0.557195	Yes
row_47	Nisch	null	null	0.560821	Yes
row_48	Nf1	null	null	0.564288	Yes
row_49	Calm2	null	null	0.567783	Yes
row_50	Abr	null	null	0.571259	Yes
row_51	Eif4g2	null	null	0.574728	Yes
row_52	Psap	null	null	0.577972	Yes
row_53	Hsp90aa1	null	null	0.581327	Yes
row_54	Ttc3	null	null	0.584605	Yes
row_55	Enc1	null	null	0.587822	Yes
row_56	Rtn3	null	null	0.590785	Yes
row_57	Camta2	null	null	0.593818	Yes
row_58	Lingo1	null	null	0.596919	Yes
row_59	Pcnx	null	null	0.59966	Yes
row_60	Atp2a2	null	null	0.60225	Yes
row_61	Sparcl1	null	null	0.605028	Yes
row_62	Wdfy3	null	null	0.60783	Yes
row_63	Gpm6b	null	null	0.610529	Yes
row_64	Dnm1	null	null	0.613203	Yes
row_65	Cst3	null	null	0.615732	Yes
row_66	Unc13c	null	null	0.617925	Yes
row_67	Rasgrp1	null	null	0.620353	Yes
row_68	Arf3	null	null	0.622477	Yes
row_69	Dpysl2	null	null	0.624883	Yes
row_70	Wnk1	null	null	0.627277	Yes
row_71	Akap6	null	null	0.629607	Yes
row_72	Ndrg4	null	null	0.631924	Yes
row_73	Akt3	null	null	0.634063	Yes
row_74	Nsg2	null	null	0.636193	Yes
row_75	Kif21b	null	null	0.638122	Yes
row_76	Nell2	null	null	0.639724	Yes
row_77	Serinc1	null	null	0.641451	Yes
row_78	Klf13	null	null	0.643042	Yes
row_79	Ppp3ca	null	null	0.644953	Yes
row_80	Gnal	null	null	0.646525	Yes
row_81	Rtn4	null	null	0.64815	Yes
row_82	Nrxn1	null	null	0.649944	Yes
row_83	Ncor1	null	null	0.651734	Yes
row_84	Cdk5r1	null	null	0.653522	Yes
row_85	Rab6b	null	null	0.655262	Yes
row_86	Gnao1	null	null	0.656853	Yes
row_87	Ralgds	null	null	0.658584	Yes
row_88	Cbx6	null	null	0.660313	Yes
row_89	Srgap3	null	null	0.661928	Yes
row_90	Pacs2	null	null	0.663199	Yes
row_91	Mapk1	null	null	0.664662	Yes
row_92	Ids	null	null	0.666098	Yes
row_93	Dlg2	null	null	0.667508	Yes
row_94	Arpp21	null	null	0.668896	Yes
row_95	Aatk	null	null	0.670118	Yes
row_96	Jph4	null	null	0.671589	Yes
row_97	Cplx2	null	null	0.673094	Yes
row_98	App	null	null	0.674511	Yes
row_99	Aldoc	null	null	0.675919	Yes
row_100	Crmp1	null	null	0.677398	Yes
row_101	Ulk2	null	null	0.678875	Yes
row_102	Apba1	null	null	0.67996	Yes
row_103	Tanc2	null	null	0.681366	Yes
row_104	Rapgef1	null	null	0.682648	Yes
row_105	Arhgef7	null	null	0.683909	Yes
row_106	Tmsb4x	null	null	0.685079	Yes
row_107	Btbd3	null	null	0.686379	Yes
row_108	Scn8a	null	null	0.687402	Yes
row_109	Sepp1	null	null	0.688747	Yes
row_110	Ttyh3	null	null	0.69005	Yes
row_111	Syp	null	null	0.691389	Yes
row_112	Ap2b1	null	null	0.692256	Yes
row_113	Zfp106	null	null	0.693516	Yes
row_114	Tuba1a	null	null	0.694682	Yes
row_115	Snap25	null	null	0.695771	Yes
row_116	Cadm3	null	null	0.697039	Yes
row_117	Clcn3	null	null	0.698113	Yes
row_118	Atn1	null	null	0.699322	Yes
row_119	Epas1	null	null	0.700277	Yes
row_120	Gnptab	null	null	0.701483	Yes
row_121	Gpr158	null	null	0.702607	Yes
row_122	Nfix	null	null	0.703646	Yes
row_123	Ncor2	null	null	0.704787	Yes
row_124	Ubr5	null	null	0.705961	Yes
row_125	Ctxn1	null	null	0.707096	Yes
row_126	Pld3	null	null	0.708231	Yes
row_127	Kcnma1	null	null	0.709402	Yes
row_128	Slc25a4	null	null	0.71053	Yes
row_129	Extl3	null	null	0.711608	Yes
row_130	Nsf	null	null	0.712673	Yes
row_131	Pea15a	null	null	0.713808	Yes
row_132	Ywhaz	null	null	0.71483	Yes
row_133	Nptn	null	null	0.715921	Yes
row_134	Atp6v1b2	null	null	0.716973	Yes
row_135	Ube4a	null	null	0.717944	Yes
row_136	Trim8	null	null	0.719058	Yes
row_137	Arhgef12	null	null	0.720056	Yes
row_138	Dynll2	null	null	0.721126	Yes
row_139	Tsc22d1	null	null	0.722151	Yes
row_140	Diras2	null	null	0.723134	Yes
row_141	Atp6v1a	null	null	0.72387	Yes
row_142	Agpat3	null	null	0.724928	Yes
row_143	Atp1a1	null	null	0.725906	Yes
row_144	Cic	null	null	0.726489	Yes
row_145	Pafah1b1	null	null	0.727463	Yes
row_146	Trp53inp2	null	null	0.728436	Yes
row_147	Chst1	null	null	0.729401	Yes
row_148	Ryr2	null	null	0.730361	Yes
row_149	Glud1	null	null	0.731357	Yes
row_150	Slc4a4	null	null	0.732314	Yes
row_151	Lnpep	null	null	0.733269	Yes
row_152	Plxna2	null	null	0.734259	Yes
row_153	Slc25a23	null	null	0.735206	Yes
row_154	Apc2	null	null	0.736069	Yes
row_155	Dlgap4	null	null	0.737036	Yes
row_156	Ndufa4	null	null	0.737999	Yes
row_157	Pde4dip	null	null	0.738811	Yes
row_158	Spock2	null	null	0.739766	Yes
row_159	Zcchc14	null	null	0.740722	Yes
row_160	Smarca2	null	null	0.741413	Yes
row_161	Kcnc1	null	null	0.74232	Yes
row_162	Chst2	null	null	0.742958	Yes
row_163	Sv2b	null	null	0.743722	Yes
row_164	Mbp	null	null	0.744516	Yes
row_165	Cx3cl1	null	null	0.74538	Yes
row_166	Klhl5	null	null	0.745903	Yes
row_167	Cnr1	null	null	0.746447	Yes
row_168	Syn1	null	null	0.747239	Yes
row_169	Tnks	null	null	0.747946	Yes
row_170	Ep300	null	null	0.748757	Yes
row_171	Ndrg3	null	null	0.749489	Yes
row_172	Usf2	null	null	0.750143	Yes
row_173	Cacna1e	null	null	0.750977	Yes
row_174	Ddx5	null	null	0.75129	Yes
row_175	Plk2	null	null	0.752073	Yes
row_176	Eps15	null	null	0.752779	Yes
row_177	Pitpnm2	null	null	0.753369	Yes
row_178	Gap43	null	null	0.754174	Yes
row_179	Rap1gds1	null	null	0.754906	Yes
row_180	Foxk2	null	null	0.755561	Yes
row_181	Ski	null	null	0.756097	Yes
row_182	Gnaq	null	null	0.756733	Yes
row_183	Qk	null	null	0.75751	Yes
row_184	Sbk1	null	null	0.75821	Yes
row_185	Tnrc18	null	null	0.758907	Yes
row_186	Sv2a	null	null	0.759415	Yes
row_187	Ppp3r1	null	null	0.760175	Yes
row_188	Elmod1	null	null	0.760745	Yes
row_189	Son	null	null	0.761376	Yes
row_190	Lrp8	null	null	0.762113	Yes
row_191	Rev3l	null	null	0.762812	Yes
row_192	Ywhab	null	null	0.763547	Yes
row_193	Arhgap5	null	null	0.764281	Yes
row_194	Plp1	null	null	0.764978	Yes
row_195	Pdzd8	null	null	0.765671	Yes
row_196	Trio	null	null	0.765769	Yes
row_197	Cdc42se2	null	null	0.766405	Yes
row_198	Arrb1	null	null	0.766817	Yes
row_199	Ncan	null	null	0.767334	Yes
row_200	Cnksr2	null	null	0.767994	Yes
row_201	Tspan3	null	null	0.768653	Yes
row_202	Nfib	null	null	0.769273	Yes
row_203	Oxct1	null	null	0.769929	Yes
row_204	Dock4	null	null	0.770511	Yes
row_205	Gabrb3	null	null	0.7712	Yes
row_206	Slc12a6	null	null	0.771776	Yes
row_207	Mrfap1	null	null	0.772385	Yes
row_208	Abca2	null	null	0.772991	Yes
row_209	Phactr1	null	null	0.773628	Yes
row_210	Syn2	null	null	0.774223	Yes
row_211	Syngr1	null	null	0.77489	Yes
row_212	Med13	null	null	0.775519	Yes
row_213	Sec23a	null	null	0.776109	Yes
row_214	Hcfc1	null	null	0.776769	Yes
row_215	Peg3	null	null	0.777429	Yes
row_216	Caln1	null	null	0.778089	Yes
row_217	Ahcyl1	null	null	0.778712	Yes
row_218	Rgs4	null	null	0.779294	Yes
row_219	Ankrd11	null	null	0.779947	Yes
row_220	Arid1a	null	null	0.780453	Yes
row_221	Gria1	null	null	0.780913	Yes
row_222	Scamp5	null	null	0.781478	Yes
row_223	Bap1	null	null	0.781969	Yes
row_224	Ncam1	null	null	0.782604	Yes
row_225	Tlk1	null	null	0.783234	Yes
row_226	Gpr26	null	null	0.783862	Yes
row_227	Sirpa	null	null	0.78449	Yes
row_228	Slc6a17	null	null	0.785075	Yes
row_229	Tceb2	null	null	0.785621	Yes
row_230	Adrbk1	null	null	0.786239	Yes
row_231	Smpd3	null	null	0.786672	Yes
row_232	Coro2b	null	null	0.787245	Yes
row_233	Snx25	null	null	0.787853	Yes
row_234	Mmd	null	null	0.788279	Yes
row_235	Snph	null	null	0.788884	Yes
row_236	Bcan	null	null	0.789452	Yes
row_237	Cplx1	null	null	0.789984	Yes
row_238	Kcna1	null	null	0.790587	Yes
row_239	Kif5b	null	null	0.790856	Yes
row_240	Ube3c	null	null	0.7913	Yes
row_241	Dagla	null	null	0.79185	Yes
row_242	Gsk3b	null	null	0.79229	Yes
row_243	Stox2	null	null	0.792801	Yes
row_244	Myt1l	null	null	0.793382	Yes
row_245	Abi2	null	null	0.793486	Yes
row_246	Npepps	null	null	0.794058	Yes
row_247	Brd2	null	null	0.794556	Yes
row_248	Slc6a1	null	null	0.79498	Yes
row_249	Itm2b	null	null	0.795437	Yes
row_250	Itfg1	null	null	0.795963	Yes
row_251	Slc12a5	null	null	0.796303	Yes
row_252	Gapvd1	null	null	0.796821	Yes
row_253	B3gat1	null	null	0.7973	Yes
row_254	Clu	null	null	0.797814	Yes
row_255	Atrx	null	null	0.798182	Yes
row_256	Sdc3	null	null	0.798252	Yes
row_257	Nsg1	null	null	0.798753	Yes
row_258	Eps8	null	null	0.79929	Yes
row_259	Kcnc3	null	null	0.799753	Yes
row_260	Skp1a	null	null	0.800178	Yes
row_261	Tmod2	null	null	0.800675	Yes
row_262	Mdh1	null	null	0.801021	Yes
row_263	Rab11a	null	null	0.801473	Yes
row_264	Acsl3	null	null	0.801924	Yes
row_265	Plxnd1	null	null	0.802373	Yes
row_266	Ogt	null	null	0.802892	Yes
row_267	Xpr1	null	null	0.803374	Yes
row_268	Zeb2	null	null	0.803891	Yes
row_269	Sparc	null	null	0.804334	Yes
row_270	Ntrk2	null	null	0.804737	Yes
row_271	Add1	null	null	0.805137	Yes
row_272	Cds2	null	null	0.805608	Yes
row_273	Epha3	null	null	0.806043	Yes
row_274	Tspan13	null	null	0.806512	Yes
row_275	Slc8a1	null	null	0.807018	Yes
row_276	Vps35	null	null	0.807487	Yes
row_277	Camk2n1	null	null	0.807809	Yes
row_278	Uhmk1	null	null	0.808091	Yes
row_279	Trim9	null	null	0.808516	Yes
row_280	Mmd2	null	null	0.808131	Yes
row_281	Reep5	null	null	0.808613	Yes
row_282	Tiam1	null	null	0.809057	Yes
row_283	Wdr1	null	null	0.809356	Yes
row_284	Gtf2i	null	null	0.809726	Yes
row_285	Dpp6	null	null	0.809987	Yes
row_286	Rhob	null	null	0.810463	Yes
row_287	Tspan9	null	null	0.810535	Yes
row_288	Calr	null	null	0.810747	Yes
row_289	Slc6a11	null	null	0.811211	Yes
row_290	Lynx1	null	null	0.811599	Yes
row_291	Lrrc4c	null	null	0.811729	Yes
row_292	Prkcz	null	null	0.812111	Yes
row_293	Kcnb1	null	null	0.812528	Yes
row_294	Dlc1	null	null	0.812837	Yes
row_295	Anks1b	null	null	0.813289	Yes
row_296	Fmnl2	null	null	0.813705	Yes
row_297	Brd4	null	null	0.814083	Yes
row_298	Timp2	null	null	0.814497	Yes
row_299	Ankrd17	null	null	0.814945	Yes
row_300	Slitrk5	null	null	0.815357	Yes
row_301	Ntrk3	null	null	0.815767	Yes
row_302	Psd3	null	null	0.816104	Yes
row_303	Adam22	null	null	0.816547	Yes
row_304	Frmd4a	null	null	0.81699	Yes
row_305	Sema6d	null	null	0.817283	Yes
row_306	Nr2c2	null	null	0.817683	Yes
row_307	Pfn2	null	null	0.818046	Yes
row_308	Slc24a2	null	null	0.818187	Yes
row_309	Atp8a1	null	null	0.818471	Yes
row_310	Prkar1a	null	null	0.818755	Yes
row_311	Nhsl1	null	null	0.81911	Yes
row_312	Acly	null	null	0.819063	Yes
row_313	Ccny	null	null	0.819157	Yes
row_314	Prkacb	null	null	0.819503	Yes
row_315	Scrt1	null	null	0.819922	Yes
row_316	Arhgap21	null	null	0.82034	Yes
row_317	Dnm1l	null	null	0.820685	Yes
row_318	Sidt2	null	null	0.821067	Yes
row_319	Mink1	null	null	0.821337	Yes
row_320	Sdha	null	null	0.821716	Yes
row_321	Dab2ip	null	null	0.822093	Yes
row_322	Tmem30a	null	null	0.822506	Yes
row_323	Camk2n2	null	null	0.822919	Yes
row_324	Lrp11	null	null	0.823259	Yes
row_325	Atrn	null	null	0.823669	Yes
row_326	Fyn	null	null	0.824042	Yes
row_327	Lrrn3	null	null	0.824342	Yes
row_328	Slitrk1	null	null	0.824751	Yes
row_329	Usp47	null	null	0.824975	Yes
row_330	Cdk5r2	null	null	0.825124	Yes
row_331	Slc4a10	null	null	0.825379	Yes
row_332	Tmem127	null	null	0.825779	Yes
row_333	Atxn7l3	null	null	0.826068	Yes
row_334	Epha4	null	null	0.826246	Yes
row_335	Smap1	null	null	0.826313	Yes
row_336	Opcml	null	null	0.826703	Yes
row_337	Grm3	null	null	0.82684	Yes
row_338	Tnk2	null	null	0.826827	Yes
row_339	Dtx1	null	null	0.826954	Yes
row_340	Cct5	null	null	0.827115	Yes
row_341	Cntn1	null	null	0.827237	Yes
row_342	Panx2	null	null	0.827211	Yes
row_343	Nlk	null	null	0.827398	Yes
row_344	Hspa9	null	null	0.82762	Yes
row_345	Paqr8	null	null	0.82795	Yes
row_346	Tmeff1	null	null	0.828025	Yes
row_347	Fkbp1a	null	null	0.828207	Yes
row_348	B2m	null	null	0.828458	Yes
row_349	Atxn1	null	null	0.828817	Yes
row_350	Tulp4	null	null	0.829068	Yes
row_351	Snrk	null	null	0.829389	Yes
row_352	Nr3c1	null	null	0.829746	Yes
row_353	Gad2	null	null	0.830029	Yes
row_354	Rgs7bp	null	null	0.830348	Yes
row_355	Cenpb	null	null	0.830702	Yes
row_356	Kpnb1	null	null	0.830874	Yes
row_357	Agrn	null	null	0.831226	Yes
row_358	Arid2	null	null	0.831577	Yes
row_359	Megf9	null	null	0.831674	Yes
row_360	Mapk6	null	null	0.831587	Yes
row_361	Scn1a	null	null	0.831933	Yes
row_362	Cbln1	null	null	0.832133	Yes
row_363	Rgl1	null	null	0.832366	Yes
row_364	Ptprf	null	null	0.832634	Yes
row_365	Syne1	null	null	0.832901	Yes
row_366	Spen	null	null	0.832876	Yes
row_367	Ulk1	null	null	0.833175	Yes
row_368	Scd1	null	null	0.833473	Yes
row_369	Gpbp1	null	null	0.833698	Yes
row_370	Sel1l	null	null	0.834031	Yes
row_371	Slc38a1	null	null	0.834292	Yes
row_372	Lrrtm2	null	null	0.834552	Yes
row_373	Ccdc88a	null	null	0.834702	Yes
row_374	Prr12	null	null	0.834997	Yes
row_375	Fbxo11	null	null	0.835183	Yes
row_376	Wdr13	null	null	0.835255	Yes
row_377	Fat3	null	null	0.835286	Yes
row_378	Jak1	null	null	0.83546	Yes
row_379	Unc5c	null	null	0.83574	Yes
row_380	Sult4a1	null	null	0.835838	Yes
row_381	Sema5a	null	null	0.836116	Yes
row_382	Daam2	null	null	0.836429	Yes
row_383	Atp1a2	null	null	0.836706	Yes
row_384	Mfn2	null	null	0.836871	Yes
row_385	Egr1	null	null	0.836853	Yes
row_386	Ankib1	null	null	0.837159	Yes
row_387	Tnfrsf21	null	null	0.837356	Yes
row_388	Fkbp3	null	null	0.837516	Yes
row_389	Ptk2	null	null	0.837458	Yes
row_390	Sema6a	null	null	0.837688	Yes
row_391	Atp5g3	null	null	0.837955	Yes
row_392	Pik3r1	null	null	0.83822	Yes
row_393	Igfbp5	null	null	0.838486	Yes
row_394	Camk2d	null	null	0.83875	Yes
row_395	Ap3d1	null	null	0.838942	Yes
row_396	Prepl	null	null	0.839241	Yes
row_397	Eif4a2	null	null	0.839396	Yes
row_398	Gad1	null	null	0.839403	Yes
row_399	Dhx57	null	null	0.839627	Yes
row_400	Rnpepl1	null	null	0.839886	Yes
row_401	Fbxo21	null	null	0.840181	Yes
row_402	Rac1	null	null	0.840476	Yes
row_403	St8sia3	null	null	0.840734	Yes
row_404	Ubl3	null	null	0.840955	Yes
row_405	Atp5j2	null	null	0.840994	Yes
row_406	Ablim1	null	null	0.841249	Yes
row_407	Dusp8	null	null	0.841394	Yes
row_408	Dmwd	null	null	0.841611	Yes
row_409	Tmpo	null	null	0.841828	Yes
row_410	Armcx2	null	null	0.842116	Yes
row_411	B4galt6	null	null	0.842404	Yes
row_412	Kif2a	null	null	0.842546	Yes
row_413	Dapk1	null	null	0.842796	Yes
row_414	Myo10	null	null	0.843082	Yes
row_415	Gria4	null	null	0.843368	Yes
row_416	Reep1	null	null	0.843544	Yes
row_417	Dicer1	null	null	0.843792	Yes
row_418	Amfr	null	null	0.844003	Yes
row_419	Usp7	null	null	0.84425	Yes
row_420	Ssfa2	null	null	0.844497	Yes
row_421	Nfia	null	null	0.84467	Yes
row_422	Gabra6	null	null	0.844769	Yes
row_423	Fabp5	null	null	0.84494	Yes
row_424	Appbp2	null	null	0.84511	Yes
row_425	Arnt2	null	null	0.845279	Yes
row_426	Inpp5f	null	null	0.845521	Yes
row_427	Slc38a2	null	null	0.84558	Yes
row_428	Taok1	null	null	0.845856	Yes
row_429	Aplp2	null	null	0.846132	Yes
row_430	Ccni	null	null	0.846408	Yes
row_431	Ube3a	null	null	0.846612	Yes
row_432	Paqr9	null	null	0.846742	Yes
row_433	Klf9	null	null	0.84698	Yes
row_434	Flot2	null	null	0.847218	Yes
row_435	Tcf4	null	null	0.84731	Yes
row_436	Pom121	null	null	0.847582	Yes
row_437	Sec14l1	null	null	0.847854	Yes
row_438	Homer1	null	null	0.847836	Yes
row_439	Klhl23	null	null	0.84807	Yes
row_440	Gria2	null	null	0.848305	Yes
row_441	Zfp644	null	null	0.848575	Yes
row_442	Zfp704	null	null	0.848736	Yes
row_443	Reln	null	null	0.848933	Yes
row_444	Celsr3	null	null	0.849166	Yes
row_445	Trim2	null	null	0.849034	Yes
row_446	Zic1	null	null	0.849226	Yes
row_447	Myo6	null	null	0.849491	Yes
row_448	Zhx1	null	null	0.849647	Yes
row_449	Fads1	null	null	0.849911	Yes
row_450	Trim32	null	null	0.849957	Yes
row_451	Fut8	null	null	0.850003	Yes
row_452	Ldhb	null	null	0.850156	Yes
row_453	Cd200	null	null	0.850309	Yes
row_454	Ptprd	null	null	0.850426	Yes
row_455	Fjx1	null	null	0.850687	Yes
row_456	Mt1	null	null	0.850657	Yes
row_457	Snx13	null	null	0.850698	Yes
row_458	Sorl1	null	null	0.850956	Yes
row_459	Dhx15	null	null	0.851178	Yes
row_460	Smg7	null	null	0.851435	Yes
row_461	Hnrnpa2b1	null	null	0.85162	Yes
row_462	Nf2	null	null	0.85184	Yes
row_463	Canx	null	null	0.851697	Yes
row_464	Kif13a	null	null	0.851842	Yes
row_465	Gnai2	null	null	0.851987	Yes
row_466	Acvr1b	null	null	0.852203	Yes
row_467	Plxnc1	null	null	0.852347	Yes
row_468	Nfe2l1	null	null	0.852563	Yes
row_469	Abat	null	null	0.852669	Yes
row_470	Wdtc1	null	null	0.852919	Yes
row_471	Mapt	null	null	0.852914	Yes
row_472	Hspa12a	null	null	0.853017	Yes
row_473	Cacna1d	null	null	0.85312	Yes
row_474	Csnk1e	null	null	0.853366	Yes
row_475	Abhd2	null	null	0.853576	Yes
row_476	L1cam	null	null	0.85375	Yes
row_477	Spata2	null	null	0.853778	Yes
row_478	Spcs1	null	null	0.85395	Yes
row_479	Gabarapl1	null	null	0.854158	Yes
row_480	Slc6a8	null	null	0.854185	Yes
row_481	Tmtc2	null	null	0.854173	Yes
row_482	H1f0	null	null	0.854304	Yes
row_483	Lrrc58	null	null	0.854289	Yes
row_484	Fgfr1	null	null	0.854454	Yes
row_485	Pum1	null	null	0.854619	Yes
row_486	Robo2	null	null	0.854711	Yes
row_487	Irgq	null	null	0.854801	Yes
row_488	Atp6v0d1	null	null	0.854782	Yes
row_489	Mcf2l	null	null	0.854978	Yes
row_490	Pam	null	null	0.85521	Yes
row_491	Txlna	null	null	0.855443	Yes
row_492	Csnk1g3	null	null	0.855638	Yes
row_493	Ttbk2	null	null	0.855725	Yes
row_494	Man1a2	null	null	0.855883	Yes
row_495	Sema7a	null	null	0.856114	Yes
row_496	Kcnh5	null	null	0.856344	Yes
row_497	Id2	null	null	0.856538	Yes
row_498	Arhgdia	null	null	0.856731	Yes
row_499	Slc39a10	null	null	0.856961	Yes
row_500	Bsg	null	null	0.856973	Yes
row_501	Gpr88	null	null	0.857093	Yes
row_502	Cacnb4	null	null	0.857322	Yes
row_503	Atf2	null	null	0.857441	Yes
row_504	Wiz	null	null	0.857633	Yes
row_505	Adar	null	null	0.85757	Yes
row_506	Purg	null	null	0.857796	Yes
row_507	Tnrc6b	null	null	0.858022	Yes
row_508	Sdf2l1	null	null	0.858248	Yes
row_509	Tle4	null	null	0.858329	Yes
row_510	Ppp1cb	null	null	0.858482	Yes
row_511	Ppp1r9a	null	null	0.858526	Yes
row_512	Paip2b	null	null	0.858534	Yes
row_513	Fem1c	null	null	0.858685	Yes
row_514	Scrn1	null	null	0.858837	Yes
row_515	Rnf44	null	null	0.858879	Yes
row_516	Dnajc1	null	null	0.858993	Yes
row_517	Pip4k2b	null	null	0.859215	Yes
row_518	Rad21	null	null	0.859328	Yes
row_519	Scn2b	null	null	0.859514	Yes
row_520	Pbx1	null	null	0.85959	Yes
row_521	Rasa3	null	null	0.859629	Yes
row_522	Hspa5	null	null	0.859811	Yes
row_523	Ephb1	null	null	0.859812	Yes
row_524	Brsk2	null	null	0.85992	Yes
row_525	Crtc1	null	null	0.860136	Yes
row_526	Elavl3	null	null	0.860352	Yes
row_527	Nap1l1	null	null	0.860532	Yes
row_528	Dnmt3a	null	null	0.860748	Yes
row_529	Pou3f3	null	null	0.860891	Yes
row_530	Ptpn11	null	null	0.860997	Yes
row_531	Tpi1	null	null	0.861031	Yes
row_532	Tagln3	null	null	0.861172	Yes
row_533	2023-03-08	null	null	0.861384	Yes
row_534	Dbi	null	null	0.861271	Yes
row_535	Snx5	null	null	0.861482	Yes
row_536	Stk25	null	null	0.861693	Yes
row_537	Gatm	null	null	0.861613	Yes
row_538	Slitrk3	null	null	0.861605	Yes
row_539	Pkia	null	null	0.861813	Yes
row_540	Syt4	null	null	0.861587	Yes
row_541	Lrp3	null	null	0.861757	Yes
row_542	Gpr17	null	null	0.861746	Yes
row_543	Csnk2a1	null	null	0.861915	Yes
row_544	Arl8b	null	null	0.861976	Yes
row_545	4930402H24Rik	null	null	0.862037	Yes
row_546	Fbxw11	null	null	0.862242	Yes
row_547	Arl2bp	null	null	0.862374	Yes
row_548	Lrrtm3	null	null	0.862433	Yes
row_549	Aak1	null	null	0.862599	Yes
row_550	Bclaf1	null	null	0.862694	Yes
row_551	Tub	null	null	0.862896	Yes
row_552	Foxo6	null	null	0.863063	Yes
row_553	Tnrc6c	null	null	0.863156	Yes
row_554	Ndufb10	null	null	0.862997	Yes
row_555	Sorbs2	null	null	0.863089	Yes
row_556	Mark3	null	null	0.862819	Yes
row_557	Cend1	null	null	0.862909	Yes
row_558	Ddx6	null	null	0.862745	Yes
row_559	Slc39a7	null	null	0.862905	Yes
row_560	Dnaja1	null	null	0.863065	Yes
row_561	Ankrd52	null	null	0.863225	Yes
row_562	Hdac4	null	null	0.863275	Yes
row_563	Klhl2	null	null	0.863362	Yes
row_564	0610007P14Rik	null	null	0.86334	Yes
row_565	Arf1	null	null	0.863498	Yes
row_566	Gng7	null	null	0.863691	Yes
row_567	Pdhb	null	null	0.863849	Yes
row_568	Neto1	null	null	0.863428	Yes
row_569	Rcn2	null	null	0.863366	Yes
row_570	Rnf103	null	null	0.863522	Yes
row_571	Car2	null	null	0.863677	Yes
row_572	Lrp6	null	null	0.863832	Yes
row_573	Sorbs1	null	null	0.863987	Yes
row_574	Car10	null	null	0.864069	Yes
row_575	Zmat3	null	null	0.864151	Yes
row_576	Tmem184b	null	null	0.864268	Yes
row_577	Kcnj10	null	null	0.864458	Yes
row_578	Furin	null	null	0.864611	Yes
row_579	Ppp2r2a	null	null	0.864801	Yes
row_580	Slc25a22	null	null	0.864701	Yes
row_581	Def8	null	null	0.864418	Yes
row_582	Arl6ip1	null	null	0.864605	Yes
row_583	Ralgps1	null	null	0.864611	Yes
row_584	Bcl7a	null	null	0.864544	Yes
row_585	Mllt6	null	null	0.864692	Yes
row_586	Abhd12	null	null	0.864805	Yes
row_587	Tmem50b	null	null	0.864954	Yes
row_588	Anxa2	null	null	0.864921	Yes
row_589	Myh9	null	null	0.865033	Yes
row_590	Tgfa	null	null	0.865108	Yes
row_591	Rmnd5a	null	null	0.865074	Yes
row_592	Elovl6	null	null	0.864461	Yes
row_593	Inpp5a	null	null	0.864605	Yes
row_594	Mras	null	null	0.864785	Yes
row_595	Gja1	null	null	0.864856	Yes
row_596	Cecr6	null	null	0.865	Yes
row_597	Mtmr4	null	null	0.864889	Yes
row_598	Usmg5	null	null	0.864815	Yes
row_599	Snn	null	null	0.864884	Yes
row_600	Limch1	null	null	0.864844	Yes
row_601	Acsl6	null	null	0.864443	Yes
row_602	Cask	null	null	0.864546	Yes
row_603	Raf1	null	null	0.864613	Yes
row_604	Hmgcr	null	null	0.864752	Yes
row_605	Tmem28	null	null	0.864782	Yes
row_606	Smad4	null	null	0.864957	Yes
row_607	Slc41a1	null	null	0.864987	Yes
row_608	Gnpat	null	null	0.864981	Yes
row_609	Msi2	null	null	0.865119	Yes
row_610	Itm2c	null	null	0.865256	Yes
row_611	Lamp1	null	null	0.865285	Yes
row_612	Glrb	null	null	0.86524	Yes
row_613	Adcyap1r1	null	null	0.865377	Yes
row_614	Nptx1	null	null	0.865476	Yes
row_615	Rere	null	null	0.865178	No
row_616	Srgap2	null	null	0.865095	No
row_617	St3gal5	null	null	0.865121	No
row_618	Sobp	null	null	0.86529	No
row_619	Mapk4	null	null	0.86546	No
row_620	Pan3	null	null	0.865448	No
row_621	Stim1	null	null	0.865002	No
row_622	Vim	null	null	0.86488	No
row_623	Vps4b	null	null	0.864901	No
row_624	Synpr	null	null	0.864922	No
row_625	Ppp2r5d	null	null	0.865051	No
row_626	Ppm1e	null	null	0.864999	No
row_627	Setd7	null	null	0.865127	No
row_628	Rab10	null	null	0.865074	No
row_629	Syngr3	null	null	0.865237	No
row_630	Gabrb2	null	null	0.865365	No
row_631	Mtpn	null	null	0.865419	No
row_632	Cd47	null	null	0.865437	No
row_633	Ube2i	null	null	0.86502	No
row_634	Cacna2d3	null	null	0.865072	No
row_635	Scoc	null	null	0.864907	No
row_636	Ldoc1l	null	null	0.864922	No
row_637	Chl1	null	null	0.865045	No
row_638	Snx12	null	null	0.864806	No
row_639	Abcd3	null	null	0.864784	No
row_640	Kcnj6	null	null	0.864942	No
row_641	Socs1	null	null	0.864159	No
row_642	Ube2r2	null	null	0.864279	No
row_643	Etv5	null	null	0.864218	No
row_644	2900026A02Rik	null	null	0.864373	No
row_645	Hopx	null	null	0.862755	No
row_646	Atp2c1	null	null	0.86287	No
row_647	Gm2a	null	null	0.861755	No
row_648	Rab11b	null	null	0.861758	No
row_649	Actn4	null	null	0.861797	No
row_650	Hspa4	null	null	0.861836	No
row_651	Oxr1	null	null	0.86155	No
row_652	Ctnnd1	null	null	0.86166	No
row_653	Gm1673	null	null	0.861806	No
row_654	Trim44	null	null	0.861917	No
row_655	Alg2	null	null	0.86199	No
row_656	Epha5	null	null	0.861305	No
row_657	Fgfr3	null	null	0.861341	No
row_658	Zfp148	null	null	0.861088	No
row_659	Dag1	null	null	0.861232	No
row_660	Irs1	null	null	0.861375	No
row_661	Lin7c	null	null	0.861483	No
row_662	Slc37a3	null	null	0.861446	No
row_663	Wsb1	null	null	0.861589	No
row_664	B4galt5	null	null	0.861588	No
row_665	Mark2	null	null	0.86126	No
row_666	Syncrip	null	null	0.860894	No
row_667	Cd99l2	null	null	0.860166	No
row_668	Bmpr1a	null	null	0.860015	No
row_669	Rnf214	null	null	0.860117	No
row_670	Tuba4a	null	null	0.860254	No
row_671	Napb	null	null	0.86032	No
row_672	Lrrc8a	null	null	0.860349	No
row_673	Map2k4	null	null	0.860378	No
row_674	Kirrel3	null	null	0.860189	No
row_675	Hsd17b4	null	null	0.859964	No
row_676	Pnpla8	null	null	0.859703	No
row_677	Utp15	null	null	0.859765	No
row_678	Mbtps1	null	null	0.859828	No
row_679	Pcmt1	null	null	0.859783	No
row_680	Ocrl	null	null	0.859845	No
row_681	Kcnk2	null	null	0.859871	No
row_682	Pik3r3	null	null	0.859753	No
row_683	Oprl1	null	null	0.859742	No
row_684	Pde10a	null	null	0.859839	No
row_685	Ctdsp2	null	null	0.859937	No
row_686	Mdk	null	null	0.859998	No
row_687	Pcdhac2	null	null	0.860023	No
row_688	Pde4b	null	null	0.860156	No
row_689	Ube2q1	null	null	0.860072	No
row_690	Ptpn5	null	null	0.860096	No
row_691	Rras2	null	null	0.860192	No
row_692	Dpp10	null	null	0.860252	No
row_693	Mbnl2	null	null	0.860203	No
row_694	Slc27a1	null	null	0.860262	No
row_695	Tcf12	null	null	0.860285	No
row_696	Zfp706	null	null	0.860019	No
row_697	Cap1	null	null	0.859932	No
row_698	Bri3bp	null	null	0.859629	No
row_699	Amot	null	null	0.859613	No
row_700	Gprc5b	null	null	0.859345	No
row_701	St13	null	null	0.859329	No
row_702	Negr1	null	null	0.859421	No
row_703	Clock	null	null	0.859296	No
row_704	Rhoa	null	null	0.859279	No
row_705	4931406P16Rik	null	null	0.859117	No
row_706	Zfp462	null	null	0.859172	No
row_707	Trhde	null	null	0.859298	No
row_708	Trib2	null	null	0.859425	No
row_709	Socs5	null	null	0.859371	No
row_710	Rb1	null	null	0.85928	No
row_711	Ptgds	null	null	0.859189	No
row_712	3110035E14Rik	null	null	0.859025	No
row_713	Znrf1	null	null	0.859042	No
row_714	Fchsd2	null	null	0.858986	No
row_715	Cadm2	null	null	0.859074	No
row_716	Igf1r	null	null	0.858946	No
row_717	Uspl1	null	null	0.85907	No
row_718	Bfar	null	null	0.859049	No
row_719	Pgrmc1	null	null	0.85892	No
row_720	Ddr1	null	null	0.858682	No
row_721	Nedd4l	null	null	0.858082	No
row_722	Mef2a	null	null	0.858204	No
row_723	Lman1	null	null	0.858145	No
row_724	Aqp4	null	null	0.85823	No
row_725	Gabra1	null	null	0.858315	No
row_726	Rabgap1l	null	null	0.85822	No
row_727	Ptpn4	null	null	0.85816	No
row_728	Mpped1	null	null	0.858208	No
row_729	Syn3	null	null	0.857931	No
row_730	Ankrd40	null	null	0.858015	No
row_731	Tmem178	null	null	0.857773	No
row_732	Kcnab1	null	null	0.857893	No
row_733	Cbx5	null	null	0.857796	No
row_734	Chd7	null	null	0.857409	No
row_735	Tubb2b	null	null	0.857527	No
row_736	Lhfpl2	null	null	0.857645	No
row_737	Ireb2	null	null	0.857691	No
row_738	Acsl4	null	null	0.857773	No
row_739	Pcdh1	null	null	0.857421	No
row_740	Zbtb7a	null	null	0.857466	No
row_741	Nefm	null	null	0.857366	No
row_742	Dnm3	null	null	0.856723	No
row_743	Cxcl14	null	null	0.856839	No
row_744	Max	null	null	0.856846	No
row_745	Sos1	null	null	0.856636	No
row_746	Lrrtm1	null	null	0.856606	No
row_747	Slc20a2	null	null	0.856431	No
row_748	Nfic	null	null	0.856545	No
row_749	Fndc5	null	null	0.856623	No
row_750	Gldc	null	null	0.856339	No
row_751	Nudt19	null	null	0.856128	No
row_752	Mobp	null	null	0.856169	No
row_753	Sepw1	null	null	0.856245	No
row_754	Zfp46	null	null	0.856106	No
row_755	Sgsm1	null	null	0.856182	No
row_756	Eif2ak1	null	null	0.856295	No
row_757	Neurod6	null	null	0.856155	No
row_758	Mtmr9	null	null	0.855978	No
row_759	Azin1	null	null	0.85609	No
row_760	Scamp1	null	null	0.856058	No
row_761	Gps1	null	null	0.855556	No
row_762	Tpd52	null	null	0.855486	No
row_763	G3bp1	null	null	0.85556	No
row_764	Ddx17	null	null	0.855599	No
row_765	Pomp	null	null	0.855709	No
row_766	Fndc3a	null	null	0.85582	No
row_767	Slc9a1	null	null	0.85593	No
row_768	Atp5f1	null	null	0.856041	No
row_769	Zic2	null	null	0.856078	No
row_770	Dhcr24	null	null	0.856152	No
row_771	Omg	null	null	0.855973	No
row_772	Ankfy1	null	null	0.856082	No
row_773	Satb2	null	null	0.855758	No
row_774	Dcun1d4	null	null	0.855686	No
row_775	Paqr4	null	null	0.855795	No
row_776	Eif2ak4	null	null	0.855831	No
row_777	Slc43a2	null	null	0.85594	No
row_778	Arhgap1	null	null	0.856012	No
row_779	Dnajc18	null	null	0.855687	No
row_780	Serinc3	null	null	0.85565	No
row_781	Ubr1	null	null	0.855359	No
row_782	2700081O15Rik	null	null	0.854563	No
row_783	Setbp1	null	null	0.854668	No
row_784	Pigs	null	null	0.854449	No
row_785	Epn2	null	null	0.854554	No
row_786	Zdhhc18	null	null	0.854479	No
row_787	Ctsb	null	null	0.854476	No
row_788	Sf3b3	null	null	0.854256	No
row_789	Dtx4	null	null	0.854216	No
row_790	Sema4d	null	null	0.854284	No
row_791	Glce	null	null	0.854208	No
row_792	Egln1	null	null	0.85424	No
row_793	Cul2	null	null	0.854344	No
row_794	Apcdd1	null	null	0.853725	No
row_795	Enah	null	null	0.853719	No
row_796	Socs7	null	null	0.8531	No
row_797	AI593442	null	null	0.853093	No
row_798	Vti1b	null	null	0.852834	No
row_799	Trp53bp1	null	null	0.85261	No
row_800	Lsm11	null	null	0.852711	No
row_801	Unc5b	null	null	0.852595	No
row_802	Crk	null	null	0.852263	No
row_803	Lbh	null	null	0.852291	No
row_804	Leprotl1	null	null	0.852211	No
row_805	Tmco3	null	null	0.852311	No
row_806	Fyco1	null	null	0.85158	No
row_807	Ptprk	null	null	0.851643	No
row_808	Slmap	null	null	0.85167	No
row_809	Arsb	null	null	0.851733	No
row_810	Ddx3x	null	null	0.851579	No
row_811	D10Jhu81e	null	null	0.851461	No
row_812	2310035C23Rik	null	null	0.851488	No
row_813	Mmp14	null	null	0.851406	No
row_814	Tacc1	null	null	0.851396	No
row_815	Rgl2	null	null	0.851277	No
row_816	Kcnk1	null	null	0.851375	No
row_817	Pcp2	null	null	0.851401	No
row_818	Ptpru	null	null	0.851426	No
row_819	Fnbp1	null	null	0.850295	No
row_820	Nt5dc3	null	null	0.850175	No
row_821	Zfp282	null	null	0.849874	No
row_822	Igf2r	null	null	0.849608	No
row_823	Ifnar1	null	null	0.849487	No
row_824	Phyhipl	null	null	0.849077	No
row_825	Rasa2	null	null	0.849064	No
row_826	Slc23a2	null	null	0.849123	No
row_827	Txn1	null	null	0.849145	No
row_828	Samd8	null	null	0.848734	No
row_829	Tmeff2	null	null	0.848612	No
row_830	Il6st	null	null	0.848669	No
row_831	1810055G02Rik	null	null	0.848185	No
row_832	Ctsl	null	null	0.847953	No
row_833	Mtdh	null	null	0.847432	No
row_834	Hpca	null	null	0.847488	No
row_835	Rab15	null	null	0.84758	No
row_836	Stk38	null	null	0.84742	No
row_837	Arl5a	null	null	0.847512	No
row_838	Zmym4	null	null	0.847531	No
row_839	Hap1	null	null	0.847479	No
row_840	Rap1b	null	null	0.847462	No
row_841	Fnbp1l	null	null	0.847229	No
row_842	Ddah1	null	null	0.847175	No
row_843	Prkag2	null	null	0.847267	No
row_844	Ina	null	null	0.847032	No
row_845	Kpna6	null	null	0.846798	No
row_846	Limk2	null	null	0.846491	No
row_847	Grik2	null	null	0.846472	No
row_848	Gmfb	null	null	0.846346	No
row_849	Copg2	null	null	0.846435	No
row_850	Gspt1	null	null	0.846308	No
row_851	Aebp2	null	null	0.846217	No
row_852	Ggnbp2	null	null	0.846306	No
row_853	Rab21	null	null	0.846396	No
row_854	Enpp2	null	null	0.846124	No
row_855	Tpcn1	null	null	0.845887	No
row_856	Mfap3	null	null	0.845723	No
row_857	Pank3	null	null	0.845667	No
row_858	Zdhhc17	null	null	0.845358	No
row_859	Rrp1	null	null	0.844362	No
row_860	Acsl1	null	null	0.844413	No
row_861	Srebf1	null	null	0.844248	No
row_862	Mctp1	null	null	0.843684	No
row_863	Nr4a1	null	null	0.843735	No
row_864	Dcbld2	null	null	0.843641	No
row_865	Traf3	null	null	0.843691	No
row_866	9930021J03Rik	null	null	0.843669	No
row_867	Rad23b	null	null	0.843683	No
row_868	Uck2	null	null	0.843479	No
row_869	Derl2	null	null	0.843168	No
row_870	Epm2aip1	null	null	0.843145	No
row_871	Pcsk2	null	null	0.843194	No
row_872	Adam23	null	null	0.843062	No
row_873	Slc30a4	null	null	0.843074	No
row_874	Slc7a5	null	null	0.842978	No
row_875	Neurod1	null	null	0.842846	No
row_876	Ezh1	null	null	0.842461	No
row_877	Insr	null	null	0.841966	No
row_878	Tbc1d5	null	null	0.841182	No
row_879	Slc6a6	null	null	0.841156	No
row_880	Scn3a	null	null	0.841022	No
row_881	Aldh2	null	null	0.840815	No
row_882	Rab3c	null	null	0.840897	No
row_883	Zkscan1	null	null	0.840834	No
row_884	Etf1	null	null	0.840807	No
row_885	B3galt1	null	null	0.840745	No
row_886	Gdap2	null	null	0.840501	No
row_887	Lrig1	null	null	0.840365	No
row_888	Nov	null	null	0.84041	No
row_889	Vcam1	null	null	0.840418	No
row_890	Btbd7	null	null	0.839343	No
row_891	Kcnk10	null	null	0.839387	No
row_892	Yy1	null	null	0.83943	No
row_893	Serinc5	null	null	0.839257	No
row_894	Wfs1	null	null	0.839264	No
row_895	Hrh3	null	null	0.838693	No
row_896	Dio2	null	null	0.838627	No
row_897	Adipor2	null	null	0.838634	No
row_898	Baz2b	null	null	0.838676	No
row_899	Baz2a	null	null	0.838574	No
row_900	Ppm1k	null	null	0.838111	No
row_901	Jup	null	null	0.838189	No
row_902	Cdc42ep4	null	null	0.838051	No
row_903	Dhrs1	null	null	0.837876	No
row_904	Tjp2	null	null	0.837556	No
row_905	Ccnd2	null	null	0.837561	No
row_906	Jmy	null	null	0.837206	No
row_907	Utrn	null	null	0.837247	No
row_908	Mpp2	null	null	0.837324	No
row_909	Grm7	null	null	0.837039	No
row_910	Morc2a	null	null	0.837116	No
row_911	Khsrp	null	null	0.837012	No
row_912	Pdgfa	null	null	0.836691	No
row_913	C1galt1	null	null	0.836659	No
row_914	Rhobtb3	null	null	0.836663	No
row_915	Cpd	null	null	0.836631	No
row_916	Plekhf2	null	null	0.836382	No
row_917	Hr	null	null	0.835988	No
row_918	Syt5	null	null	0.835595	No
row_919	Reps2	null	null	0.835634	No
row_920	Crat	null	null	0.835203	No
row_921	Bach1	null	null	0.835278	No
row_922	Rgs8	null	null	0.834991	No
row_923	Cdkn1b	null	null	0.833404	No
row_924	Ypel2	null	null	0.833152	No
row_925	Abhd3	null	null	0.832864	No
row_926	Cnot6	null	null	0.832829	No
row_927	Lman2	null	null	0.832396	No
row_928	Gna13	null	null	0.832468	No
row_929	Dnajc16	null	null	0.832396	No
row_930	Zc3h11a	null	null	0.832396	No
row_931	Adarb1	null	null	0.832287	No
row_932	Usp38	null	null	0.832359	No
row_933	Dyrk2	null	null	0.832431	No
row_934	Qars	null	null	0.832503	No
row_935	Pbxip1	null	null	0.832575	No
row_936	Hip1	null	null	0.832502	No
row_937	Sgpl1	null	null	0.832177	No
row_938	Plekhb2	null	null	0.832248	No
row_939	Tnpo1	null	null	0.83232	No
row_940	Mga	null	null	0.832211	No
row_941	Phc2	null	null	0.83203	No
row_942	Rnf19a	null	null	0.83192	No
row_943	Kpna1	null	null	0.831775	No
row_944	Map6d1	null	null	0.831846	No
row_945	Senp8	null	null	0.831845	No
row_946	Skil	null	null	0.831807	No
row_947	Tnc	null	null	0.831553	No
row_948	Cntnap1	null	null	0.831335	No
row_949	Pik3c2a	null	null	0.831297	No
row_950	Letmd1	null	null	0.831259	No
row_951	Pqlc2	null	null	0.830932	No
row_952	Dnaja4	null	null	0.830569	No
row_953	Mtch2	null	null	0.830603	No
row_954	Ece1	null	null	0.830673	No
row_955	Insm1	null	null	0.830599	No
row_956	Tmem109	null	null	0.83038	No
row_957	Tpm3	null	null	0.830449	No
row_958	B230219D22Rik	null	null	0.830375	No
row_959	Elavl4	null	null	0.829758	No
row_960	Rps6kb1	null	null	0.829827	No
row_961	Ptgfrn	null	null	0.829716	No
row_962	Baalc	null	null	0.828954	No
row_963	Whsc1l1	null	null	0.828806	No
row_964	Smurf1	null	null	0.828658	No
row_965	Nras	null	null	0.828473	No
row_966	Map3k1	null	null	0.828361	No
row_967	Srf	null	null	0.828393	No
row_968	L3mbtl3	null	null	0.828353	No
row_969	2310022B05Rik	null	null	0.828349	No
row_970	Elp2	null	null	0.828272	No
row_971	Ssbp4	null	null	0.828195	No
row_972	Celf3	null	null	0.82801	No
row_973	Braf	null	null	0.827681	No
row_974	Becn1	null	null	0.82764	No
row_975	Lmbrd1	null	null	0.827201	No
row_976	Lysmd4	null	null	0.826979	No
row_977	Zdhhc21	null	null	0.826902	No
row_978	Kcnk3	null	null	0.826716	No
row_979	Jarid2	null	null	0.826493	No
row_980	Flrt3	null	null	0.825874	No
row_981	Bicd2	null	null	0.825542	No
row_982	Diras1	null	null	0.8255	No
row_983	Bcl2l11	null	null	0.825385	No
row_984	Elovl4	null	null	0.824331	No
row_985	Itgb1	null	null	0.824216	No
row_986	Btf3l4	null	null	0.824136	No
row_987	Mars	null	null	0.823515	No
row_988	Katna1	null	null	0.823435	No
row_989	Tmem55b	null	null	0.823463	No
row_990	Srr	null	null	0.823455	No
row_991	Tapt1	null	null	0.822689	No
row_992	Zfyve28	null	null	0.822716	No
row_993	Mid1ip1	null	null	0.822672	No
row_994	Sox18	null	null	0.822266	No
row_995	Rcan2	null	null	0.822257	No
row_996	Frmd4b	null	null	0.821454	No
row_997	Tob1	null	null	0.82148	No
row_998	Neto2	null	null	0.821507	No
row_999	Slc36a1	null	null	0.820992	No
row_1000	Phtf2	null	null	0.820802	No
row_1001	Prkx	null	null	0.820684	No
row_1002	Klhl18	null	null	0.820168	No
row_1003	Prkar2a	null	null	0.819725	No
row_1004	Sec13	null	null	0.819642	No
row_1005	Rad54l2	null	null	0.81909	No
row_1006	Pak4	null	null	0.818826	No
row_1007	Derl1	null	null	0.818671	No
row_1008	Bcl11b	null	null	0.81866	No
row_1009	Pak7	null	null	0.818721	No
row_1010	Mrps6	null	null	0.818782	No
row_1011	Trim3	null	null	0.818808	No
row_1012	Pitpnm3	null	null	0.818508	No
row_1013	Lrp10	null	null	0.818496	No
row_1014	Entpd6	null	null	0.81816	No
row_1015	Svil	null	null	0.818112	No
row_1016	Atp11a	null	null	0.817992	No
row_1017	Sox11	null	null	0.8178	No
row_1018	Heg1	null	null	0.817608	No
row_1019	Axin2	null	null	0.817343	No
row_1020	Pcsk1n	null	null	0.816825	No
row_1021	Kcnj4	null	null	0.816668	No
row_1022	Rnf24	null	null	0.816403	No
row_1023	Ift122	null	null	0.816318	No
row_1024	Chpt1	null	null	0.815907	No
row_1025	Usp14	null	null	0.815678	No
row_1026	Nrn1	null	null	0.814978	No
row_1027	H3f3a	null	null	0.814604	No
row_1028	Fbxl14	null	null	0.814554	No
row_1029	Appl2	null	null	0.81407	No
row_1030	Ergic2	null	null	0.813731	No
row_1031	Capn2	null	null	0.813681	No
row_1032	Pag1	null	null	0.81363	No
row_1033	Cyp46a1	null	null	0.813183	No
row_1034	Reep3	null	null	0.81306	No
row_1035	Actr1a	null	null	0.812973	No
row_1036	Pnkd	null	null	0.812922	No
row_1037	Abca1	null	null	0.812004	No
row_1038	Frs2	null	null	0.811808	No
row_1039	Mbd2	null	null	0.811792	No
row_1040	Eid1	null	null	0.811524	No
row_1041	Chgb	null	null	0.811364	No
row_1042	Cnnm2	null	null	0.811276	No
row_1043	Creld1	null	null	0.81108	No
row_1044	Serpini1	null	null	0.811028	No
row_1045	Pitpnc1	null	null	0.811084	No
row_1046	Exoc5	null	null	0.811104	No
row_1047	Klc2	null	null	0.810438	No
row_1048	Dusp6	null	null	0.810385	No
row_1049	Lsm14a	null	null	0.81008	No
row_1050	Grk5	null	null	0.810028	No
row_1051	Atp9b	null	null	0.809108	No
row_1052	Mapre1	null	null	0.808586	No
row_1053	Usp2	null	null	0.80846	No
row_1054	Gnptg	null	null	0.808479	No
row_1055	Rdx	null	null	0.808318	No
row_1056	Elmo1	null	null	0.807867	No
row_1057	Efnb2	null	null	0.807885	No
row_1058	Elmod2	null	null	0.80794	No
row_1059	Slc17a6	null	null	0.807994	No
row_1060	Arid4b	null	null	0.807904	No
row_1061	Ache	null	null	0.807959	No
row_1062	Acp2	null	null	0.807869	No
row_1063	Galnt1	null	null	0.80749	No
row_1064	Hint1	null	null	0.806967	No
row_1065	Pbx2	null	null	0.806948	No
row_1066	Prkcsh	null	null	0.807002	No
row_1067	8030462N17Rik	null	null	0.806659	No
row_1068	Slc35a4	null	null	0.806424	No
row_1069	Mbnl1	null	null	0.805755	No
row_1070	Col4a1	null	null	0.805556	No
row_1071	Cdh11	null	null	0.805501	No
row_1072	Rrbp1	null	null	0.80541	No
row_1073	Entpd7	null	null	0.805319	No
row_1074	Zfp36l1	null	null	0.805336	No
row_1075	Tspan31	null	null	0.80528	No
row_1076	Kctd10	null	null	0.804539	No
row_1077	Stat2	null	null	0.804519	No
row_1078	Rnf152	null	null	0.804067	No
row_1079	Rcan3	null	null	0.804119	No
row_1080	Nfxl1	null	null	0.804099	No
row_1081	Zfand5	null	null	0.804043	No
row_1082	Dab1	null	null	0.803735	No
row_1083	Qtrtd1	null	null	0.803065	No
row_1084	Usp42	null	null	0.802936	No
row_1085	Gpr22	null	null	0.802483	No
row_1086	Kbtbd2	null	null	0.801993	No
row_1087	Arl4c	null	null	0.801791	No
row_1088	Rnf6	null	null	0.801373	No
row_1089	Dnajc14	null	null	0.801208	No
row_1090	Tceb3	null	null	0.800718	No
row_1091	Gca	null	null	0.800768	No
row_1092	Jakmip1	null	null	0.800639	No
row_1093	Rffl	null	null	0.80069	No
row_1094	Tln1	null	null	0.800091	No
row_1095	Nrp2	null	null	0.800069	No
row_1096	Mcl1	null	null	0.799759	No
row_1097	Smcr8	null	null	0.799737	No
row_1098	Appl1	null	null	0.799751	No
row_1099	Evi5	null	null	0.799729	No
row_1100	Vcan	null	null	0.799491	No
row_1101	Cdv3	null	null	0.798711	No
row_1102	Api5	null	null	0.79858	No
row_1103	Crtc3	null	null	0.798305	No
row_1104	Fbln5	null	null	0.798318	No
row_1105	Tm9sf3	null	null	0.798043	No
row_1106	Epc1	null	null	0.797587	No
row_1107	Rin2	null	null	0.797384	No
row_1108	Mdga2	null	null	0.797361	No
row_1109	Sox9	null	null	0.79694	No
row_1110	Serac1	null	null	0.796664	No
row_1111	Gabpb2	null	null	0.796605	No
row_1112	Calu	null	null	0.796546	No
row_1113	Ugcg	null	null	0.796595	No
row_1114	Tmem161a	null	null	0.795885	No
row_1115	Nap1l5	null	null	0.795898	No
row_1116	Laptm4a	null	null	0.79591	No
row_1117	Foxk1	null	null	0.795742	No
row_1118	Zfand6	null	null	0.795249	No
row_1119	Cpne1	null	null	0.795225	No
row_1120	Hadh	null	null	0.795129	No
row_1121	Arpp19	null	null	0.795177	No
row_1122	Htr1a	null	null	0.795009	No
row_1123	Fbxl20	null	null	0.794912	No
row_1124	Dusp16	null	null	0.794816	No
row_1125	Zbtb5	null	null	0.794286	No
row_1126	Golga4	null	null	0.793468	No
row_1127	Adam10	null	null	0.792974	No
row_1128	Rapgef6	null	null	0.792805	No
row_1129	Ranbp6	null	null	0.792744	No
row_1130	Cdh4	null	null	0.79261	No
row_1131	Suox	null	null	0.792513	No
row_1132	Itgav	null	null	0.792488	No
row_1133	Sertad2	null	null	0.792246	No
row_1134	Galnt2	null	null	0.792149	No
row_1135	Erf	null	null	0.791835	No
row_1136	Ankrd6	null	null	0.79134	No
row_1137	Afap1	null	null	0.791243	No
row_1138	Ctdsp1	null	null	0.791145	No
row_1139	Pde4d	null	null	0.791047	No
row_1140	Ubfd1	null	null	0.790624	No
row_1141	Rnf144b	null	null	0.790634	No
row_1142	Ttyh2	null	null	0.79068	No
row_1143	Vps33a	null	null	0.790365	No
row_1144	Rab14	null	null	0.790231	No
row_1145	Snx30	null	null	0.789988	No
row_1146	Sdcbp	null	null	0.789565	No
row_1147	Nucb1	null	null	0.789466	No
row_1148	Rbm45	null	null	0.789476	No
row_1149	Rreb1	null	null	0.789414	No
row_1150	Notch1	null	null	0.789423	No
row_1151	Mapk14	null	null	0.789433	No
row_1152	Mif4gd	null	null	0.788901	No
row_1153	Arhgap12	null	null	0.788802	No
row_1154	Slc35f3	null	null	0.788775	No
row_1155	Slc2a6	null	null	0.788676	No
row_1156	Pdgfra	null	null	0.788686	No
row_1157	Wdr44	null	null	0.788406	No
row_1158	Mapkapk2	null	null	0.788199	No
row_1159	Fndc3b	null	null	0.787991	No
row_1160	Fnip1	null	null	0.787603	No
row_1161	Adam12	null	null	0.787648	No
row_1162	Tnfaip1	null	null	0.787585	No
row_1163	C1ql3	null	null	0.787521	No
row_1164	Pcgf3	null	null	0.78753	No
row_1165	Rassf3	null	null	0.787539	No
row_1166	Col1a1	null	null	0.786753	No
row_1167	Zfp281	null	null	0.786581	No
row_1168	Tspan2	null	null	0.786626	No
row_1169	Mgat4a	null	null	0.786598	No
row_1170	Sypl	null	null	0.786029	No
row_1171	Hsd11b1	null	null	0.785856	No
row_1172	Sec61a1	null	null	0.785648	No
row_1173	Tcta	null	null	0.784717	No
row_1174	Adam9	null	null	0.7844	No
row_1175	Cbx4	null	null	0.784155	No
row_1176	Kit	null	null	0.784054	No
row_1177	Pak2	null	null	0.783593	No
row_1178	Yeats4	null	null	0.783167	No
row_1179	Zfp445	null	null	0.783138	No
row_1180	Smek1	null	null	0.783037	No
row_1181	Usp25	null	null	0.782972	No
row_1182	Rnf38	null	null	0.782293	No
row_1183	Kif26b	null	null	0.782264	No
row_1184	Trmt6	null	null	0.782235	No
row_1185	C77080	null	null	0.782241	No
row_1186	Rgs19	null	null	0.782032	No
row_1187	Ccdc47	null	null	0.781388	No
row_1188	Arfip1	null	null	0.781106	No
row_1189	Bcap31	null	null	0.780824	No
row_1190	Ugt8a	null	null	0.780722	No
row_1191	Fbxl3	null	null	0.780692	No
row_1192	Cd164	null	null	0.780481	No
row_1193	Atp6v0e	null	null	0.779765	No
row_1194	Pde3b	null	null	0.779771	No
row_1195	Tmem2	null	null	0.779741	No
row_1196	Slc39a3	null	null	0.779494	No
row_1197	Efna2	null	null	0.779464	No
row_1198	Rnf111	null	null	0.779434	No
row_1199	Tmem68	null	null	0.779403	No
row_1200	Usp12	null	null	0.778795	No
row_1201	Snx6	null	null	0.778187	No
row_1202	P4hb	null	null	0.777976	No
row_1203	Tnrc6a	null	null	0.777728	No
row_1204	Zfp36l2	null	null	0.777553	No
row_1205	Dcn	null	null	0.777558	No
row_1206	Tram1	null	null	0.776769	No
row_1207	Osbpl11	null	null	0.776233	No
row_1208	Gosr2	null	null	0.775443	No
row_1209	Hus1	null	null	0.774726	No
row_1210	Slc44a2	null	null	0.774766	No
row_1211	Trappc4	null	null	0.774554	No
row_1212	Sema4f	null	null	0.774161	No
row_1213	Zfp451	null	null	0.773949	No
row_1214	Lmbrd2	null	null	0.773953	No
row_1215	Rap2b	null	null	0.773668	No
row_1216	Tmed9	null	null	0.773347	No
row_1217	Chchd4	null	null	0.773207	No
row_1218	Eea1	null	null	0.773174	No
row_1219	Dixdc1	null	null	0.77307	No
row_1220	Josd1	null	null	0.77311	No
row_1221	Tusc2	null	null	0.773114	No
row_1222	Tollip	null	null	0.77236	No
row_1223	Klhl24	null	null	0.772074	No
row_1224	Ldlrad3	null	null	0.771067	No
row_1225	3110043O21Rik	null	null	0.771034	No
row_1226	Arf6	null	null	0.770893	No
row_1227	Ikzf4	null	null	0.770391	No
row_1228	Klf15	null	null	0.77025	No
row_1229	Npnt	null	null	0.770144	No
row_1230	Igfbpl1	null	null	0.770003	No
row_1231	Ict1	null	null	0.769898	No
row_1232	6330403K07Rik	null	null	0.769792	No
row_1233	9430015G10Rik	null	null	0.769795	No
row_1234	Lcor	null	null	0.769437	No
row_1235	Osbpl2	null	null	0.769476	No
row_1236	4931428F04Rik	null	null	0.768829	No
row_1237	Scyl3	null	null	0.768759	No
row_1238	Cntfr	null	null	0.768509	No
row_1239	Wwtr1	null	null	0.768476	No
row_1240	Ctns	null	null	0.76772	No
row_1241	Spcs3	null	null	0.767325	No
row_1242	Pdpk1	null	null	0.767327	No
row_1243	Vcl	null	null	0.767185	No
row_1244	Grb10	null	null	0.766465	No
row_1245	Tpm4	null	null	0.766106	No
row_1246	Gramd3	null	null	0.765711	No
row_1247	Paqr3	null	null	0.765351	No
row_1248	Tbkbp1	null	null	0.765064	No
row_1249	Gzf1	null	null	0.763766	No
row_1250	Tspan4	null	null	0.763731	No
row_1251	Stard3nl	null	null	0.763588	No
row_1252	E130308A19Rik	null	null	0.763445	No
row_1253	Med8	null	null	0.763374	No
row_1254	Ube2q2	null	null	0.763375	No
row_1255	Tmed8	null	null	0.762798	No
row_1256	Tmem50a	null	null	0.762186	No
row_1257	Timm23	null	null	0.761898	No
row_1258	Reep4	null	null	0.761068	No
row_1259	Cat	null	null	0.761104	No
row_1260	Slc35b4	null	null	0.761141	No
row_1261	Cbln2	null	null	0.760925	No
row_1262	Rock1	null	null	0.760745	No
row_1263	Sc5d	null	null	0.760132	No
row_1264	Col1a2	null	null	0.76006	No
row_1265	Hs2st1	null	null	0.759122	No
row_1266	Rbm26	null	null	0.758725	No
row_1267	Cygb	null	null	0.758652	No
row_1268	Cyb561	null	null	0.758508	No
row_1269	Spry1	null	null	0.758436	No
row_1270	Klhl28	null	null	0.758003	No
row_1271	Smarcad1	null	null	0.757966	No
row_1272	Brwd1	null	null	0.757533	No
row_1273	Rnf144a	null	null	0.757424	No
row_1274	Rps6ka1	null	null	0.757099	No
row_1275	Tmem56	null	null	0.756991	No
row_1276	Wasl	null	null	0.756665	No
row_1277	Elovl5	null	null	0.754607	No
row_1278	Csnk1g1	null	null	0.754028	No
row_1279	Sacm1l	null	null	0.753883	No
row_1280	Rab30	null	null	0.753882	No
row_1281	Srpr	null	null	0.753845	No
row_1282	Gmcl1	null	null	0.752796	No
row_1283	Kcnj11	null	null	0.752831	No
row_1284	Tram1l1	null	null	0.752866	No
row_1285	Surf4	null	null	0.752865	No
row_1286	Ogfrl1	null	null	0.752827	No
row_1287	Kctd12	null	null	0.752826	No
row_1288	Gga3	null	null	0.752788	No
row_1289	Gpr63	null	null	0.752606	No
row_1290	Vstm2a	null	null	0.752604	No
row_1291	Dync1li2	null	null	0.751953	No
row_1292	Aprt	null	null	0.751626	No
row_1293	Smarcd2	null	null	0.751444	No
row_1294	Golt1b	null	null	0.750973	No
row_1295	Hlf	null	null	0.749888	No
row_1296	Timp3	null	null	0.749669	No
row_1297	Ddit4	null	null	0.749234	No
row_1298	P4ha1	null	null	0.748942	No
row_1299	Pcyox1	null	null	0.748615	No
row_1300	Oxsr1	null	null	0.748396	No
row_1301	Golm1	null	null	0.748394	No
row_1302	Slc20a1	null	null	0.747163	No
row_1303	Lrrc8c	null	null	0.747052	No
row_1304	Hadha	null	null	0.746436	No
row_1305	Zadh2	null	null	0.74636	No
row_1306	Tmem60	null	null	0.746394	No
row_1307	Ermp1	null	null	0.746354	No
row_1308	Txn2	null	null	0.746063	No
row_1309	Hic1	null	null	0.744615	No
row_1310	Etv1	null	null	0.744576	No
row_1311	Gas2l1	null	null	0.744608	No
row_1312	Fkbp1b	null	null	0.744497	No
row_1313	Ptbp2	null	null	0.744421	No
row_1314	Cflar	null	null	0.744454	No
row_1315	Gltp	null	null	0.744486	No
row_1316	Golph3	null	null	0.744374	No
row_1317	Erlin2	null	null	0.744335	No
row_1318	Slc10a7	null	null	0.744223	No
row_1319	Twsg1	null	null	0.742631	No
row_1320	Stat3	null	null	0.742663	No
row_1321	Abhd13	null	null	0.742515	No
row_1322	Otud6b	null	null	0.742511	No
row_1323	Mfsd1	null	null	0.742434	No
row_1324	Ints8	null	null	0.741781	No
row_1325	Zrsr2	null	null	0.741776	No
row_1326	Adra2a	null	null	0.741664	No
row_1327	Gclm	null	null	0.74166	No
row_1328	Cnot6l	null	null	0.741511	No
row_1329	Erlin1	null	null	0.740893	No
row_1330	Notch2	null	null	0.740888	No
row_1331	Ppp1r7	null	null	0.740343	No
row_1332	Wdr37	null	null	0.740085	No
row_1333	Mpp3	null	null	0.740117	No
row_1334	Lypla1	null	null	0.739823	No
row_1335	Tmem65	null	null	0.739313	No
row_1336	Tmem167	null	null	0.73855	No
row_1337	Kif3a	null	null	0.737823	No
row_1338	Acot11	null	null	0.737457	No
row_1339	Rpia	null	null	0.736658	No
row_1340	Gopc	null	null	0.736689	No
row_1341	Manea	null	null	0.736647	No
row_1342	Cog3	null	null	0.736498	No
row_1343	Dlx2	null	null	0.736528	No
row_1344	Adam11	null	null	0.736415	No
row_1345	Pcdh8	null	null	0.736084	No
row_1346	Fgf14	null	null	0.735321	No
row_1347	Slc35a5	null	null	0.734196	No
row_1348	Per3	null	null	0.733974	No
row_1349	Larp4	null	null	0.733354	No
row_1350	Nup210	null	null	0.732843	No
row_1351	Dcc	null	null	0.732873	No
row_1352	Usp48	null	null	0.732903	No
row_1353	Arid4a	null	null	0.732933	No
row_1354	Pdia6	null	null	0.732746	No
row_1355	Manbal	null	null	0.73256	No
row_1356	Rxrb	null	null	0.73259	No
row_1357	Pde7b	null	null	0.732583	No
row_1358	Amotl2	null	null	0.731819	No
row_1359	Ulk4	null	null	0.731813	No
row_1360	3632451O06Rik	null	null	0.731662	No
row_1361	Mtmr10	null	null	0.731475	No
row_1362	Thap2	null	null	0.731505	No
row_1363	Kctd5	null	null	0.730488	No
row_1364	Dok4	null	null	0.730482	No
row_1365	Rassf1	null	null	0.730511	No
row_1366	Stk40	null	null	0.730107	No
row_1367	Acvr1	null	null	0.730137	No
row_1368	Bmi1	null	null	0.72948	No
row_1369	Vldlr	null	null	0.729257	No
row_1370	Tspan18	null	null	0.729286	No
row_1371	Trove2	null	null	0.728774	No
row_1372	Sgpp1	null	null	0.728153	No
row_1373	Fgd4	null	null	0.728182	No
row_1374	Rnf2	null	null	0.728212	No
row_1375	Igfbp3	null	null	0.728205	No
row_1376	Nfyb	null	null	0.7278	No
row_1377	Ormdl3	null	null	0.727757	No
row_1378	2610524H06Rik	null	null	0.727064	No
row_1379	Trib1	null	null	0.726443	No
row_1380	Sra1	null	null	0.725353	No
row_1381	Osbpl9	null	null	0.724767	No
row_1382	Ap3s1	null	null	0.723388	No
row_1383	Tbc1d22a	null	null	0.723272	No
row_1384	Fstl1	null	null	0.722867	No
row_1385	Cntnap4	null	null	0.722317	No
row_1386	Ednrb	null	null	0.722237	No
row_1387	Npat	null	null	0.722229	No
row_1388	Scara3	null	null	0.722112	No
row_1389	Lamp2	null	null	0.72196	No
row_1390	Arid5b	null	null	0.721121	No
row_1391	Znrf3	null	null	0.720932	No
row_1392	Ppp1r13l	null	null	0.720672	No
row_1393	Dhcr7	null	null	0.72023	No
row_1394	St3gal1	null	null	0.719969	No
row_1395	Nus1	null	null	0.719707	No
row_1396	9530068E07Rik	null	null	0.71876	No
row_1397	Dse	null	null	0.718029	No
row_1398	Tor1aip2	null	null	0.716974	No
row_1399	Htr2c	null	null	0.716567	No
row_1400	Ric3	null	null	0.71627	No
row_1401	Sgms1	null	null	0.715899	No
row_1402	Eif4e2	null	null	0.715385	No
row_1403	Narf	null	null	0.715267	No
row_1404	Kl	null	null	0.715222	No
row_1405	Acvr2a	null	null	0.714996	No
row_1406	Cc2d1b	null	null	0.714337	No
row_1407	Tor1b	null	null	0.714183	No
row_1408	Cdca4	null	null	0.713344	No
row_1409	Rala	null	null	0.712648	No
row_1410	Zdhhc7	null	null	0.712638	No
row_1411	Usp49	null	null	0.712484	No
row_1412	Stac2	null	null	0.711969	No
row_1413	Fyttd1	null	null	0.711996	No
row_1414	Ly6e	null	null	0.711408	No
row_1415	Gabra2	null	null	0.711037	No
row_1416	Ccdc92	null	null	0.711027	No
row_1417	Fras1	null	null	0.710728	No
row_1418	Kdelr1	null	null	0.710754	No
row_1419	Mnt	null	null	0.710239	No
row_1420	Armc1	null	null	0.710048	No
row_1421	Mboat2	null	null	0.709605	No
row_1422	Mat2a	null	null	0.70945	No
row_1423	Terf2	null	null	0.708682	No
row_1424	Stau2	null	null	0.708563	No
row_1425	Sft2d2	null	null	0.707758	No
row_1426	Ube2j1	null	null	0.707603	No
row_1427	Sdccag8	null	null	0.707015	No
row_1428	Tmem33	null	null	0.706643	No
row_1429	Luc7l	null	null	0.706488	No
row_1430	Tnfrsf19	null	null	0.706297	No
row_1431	Bicd1	null	null	0.706286	No
row_1432	Cpne5	null	null	0.706276	No
row_1433	Shc2	null	null	0.705976	No
row_1434	Ddx10	null	null	0.705712	No
row_1435	Col4a2	null	null	0.705702	No
row_1436	Tbr1	null	null	0.70551	No
row_1437	Crbn	null	null	0.703694	No
row_1438	Slc12a2	null	null	0.70343	No
row_1439	Atg12	null	null	0.702264	No
row_1440	Cox7b	null	null	0.70135	No
row_1441	Gpr85	null	null	0.700797	No
row_1442	Lamc1	null	null	0.700785	No
row_1443	Golga1	null	null	0.700413	No
row_1444	Pip4k2a	null	null	0.700401	No
row_1445	Fgd6	null	null	0.699812	No
row_1446	Leng8	null	null	0.69962	No
row_1447	Fcho2	null	null	0.698958	No
row_1448	Pcmtd1	null	null	0.698802	No
row_1449	Cnbp	null	null	0.697274	No
row_1450	Cttnbp2nl	null	null	0.696071	No
row_1451	Atpaf1	null	null	0.69577	No
row_1452	Guk1	null	null	0.695757	No
row_1453	Mcph1	null	null	0.695059	No
row_1454	Nfe2l2	null	null	0.694433	No
row_1455	Rufy3	null	null	0.693771	No
row_1456	Lysmd3	null	null	0.693397	No
row_1457	Tmem129	null	null	0.692193	No
row_1458	Armc8	null	null	0.692108	No
row_1459	Slc7a1	null	null	0.691771	No
row_1460	Rbms2	null	null	0.690242	No
row_1461	Fgf1	null	null	0.689687	No
row_1462	Slc30a1	null	null	0.689674	No
row_1463	Tbcel	null	null	0.687784	No
row_1464	Glt8d1	null	null	0.687699	No
row_1465	Wnt9a	null	null	0.686675	No
row_1466	Dpy19l3	null	null	0.686264	No
row_1467	Man2a1	null	null	0.686215	No
row_1468	Col3a1	null	null	0.686093	No
row_1469	Gadd45a	null	null	0.684816	No
row_1470	Zfhx2	null	null	0.684514	No
row_1471	Ptpn12	null	null	0.683922	No
row_1472	Rnaseh1	null	null	0.682862	No
row_1473	Cfl2	null	null	0.682812	No
row_1474	Ccnj	null	null	0.682004	No
row_1475	M6pr	null	null	0.68199	No
row_1476	Lims1	null	null	0.682012	No
row_1477	2900011O08Rik	null	null	0.681854	No
row_1478	Elavl1	null	null	0.681732	No
row_1479	Crebzf	null	null	0.680924	No
row_1480	Zfp354c	null	null	0.680946	No
row_1481	Tmem64	null	null	0.679488	No
row_1482	Cd151	null	null	0.67904	No
row_1483	Arf2	null	null	0.678448	No
row_1484	Pip4k2c	null	null	0.67829	No
row_1485	Angpt1	null	null	0.677698	No
row_1486	Twf1	null	null	0.676636	No
row_1487	H6pd	null	null	0.676441	No
row_1488	Cxcr4	null	null	0.67621	No
row_1489	Hdgfrp2	null	null	0.675618	No
row_1490	Megf11	null	null	0.675639	No
row_1491	Vkorc1	null	null	0.675553	No
row_1492	Esrrg	null	null	0.674347	No
row_1493	Abcg1	null	null	0.674151	No
row_1494	Arl15	null	null	0.673992	No
row_1495	Cggbp1	null	null	0.673472	No
row_1496	Car11	null	null	0.673349	No
row_1497	Ccnjl	null	null	0.67337	No
row_1498	Abhd5	null	null	0.673246	No
row_1499	Zfp449	null	null	0.673087	No
row_1500	Fsd1	null	null	0.672892	No
row_1501	Plod2	null	null	0.672696	No
row_1502	Zfp36	null	null	0.672681	No
row_1503	Fzd7	null	null	0.672486	No
row_1504	Scn4b	null	null	0.67229	No
row_1505	Dgke	null	null	0.671661	No
row_1506	Kcnc4	null	null	0.671682	No
row_1507	Snta1	null	null	0.671162	No
row_1508	Taf9b	null	null	0.671183	No
row_1509	Nr1d2	null	null	0.67077	No
row_1510	Yap1	null	null	0.670791	No
row_1511	Fmo1	null	null	0.670343	No
row_1512	Tmem135	null	null	0.670183	No
row_1513	Nap1l3	null	null	0.669518	No
row_1514	Chic2	null	null	0.668383	No
row_1515	Slc16a1	null	null	0.668295	No
row_1516	Dbndd2	null	null	0.668172	No
row_1517	Klf2	null	null	0.667939	No
row_1518	Zfyve26	null	null	0.667888	No
row_1519	Unc119b	null	null	0.665562	No
row_1520	Lfng	null	null	0.665221	No
row_1521	Creb1	null	null	0.665133	No
row_1522	Pomt2	null	null	0.66508	No
row_1523	Pdap1	null	null	0.663187	No
row_1524	Txnip	null	null	0.662774	No
row_1525	Ctgf	null	null	0.662686	No
row_1526	Synj2bp	null	null	0.662308	No
row_1527	Nfyc	null	null	0.661895	No
row_1528	Sfrp1	null	null	0.661337	No
row_1529	Vegfa	null	null	0.661177	No
row_1530	Npr3	null	null	0.66098	No
row_1531	Slain2	null	null	0.659447	No
row_1532	Cldnd1	null	null	0.658745	No
row_1533	Clp1	null	null	0.658656	No
row_1534	Snx16	null	null	0.658639	No
row_1535	Map3k5	null	null	0.65837	No
row_1536	Vash2	null	null	0.658245	No
row_1537	Irf2	null	null	0.657904	No
row_1538	Ube2w	null	null	0.657273	No
row_1539	Slc17a5	null	null	0.65704	No
row_1540	Glcci1	null	null	0.65659	No
row_1541	Pde7a	null	null	0.656501	No
row_1542	Cops2	null	null	0.656159	No
row_1543	Abcc5	null	null	0.656034	No
row_1544	Ube2b	null	null	0.655945	No
row_1545	Aldh3a2	null	null	0.65535	No
row_1546	Nipa2	null	null	0.655189	No
row_1547	Txndc12	null	null	0.654847	No
row_1548	Hif1an	null	null	0.652592	No
row_1549	Ero1l	null	null	0.651492	No
row_1550	Cpne8	null	null	0.650825	No
row_1551	Adam17	null	null	0.650627	No
row_1552	Krit1	null	null	0.650429	No
row_1553	Tmcc3	null	null	0.648967	No
row_1554	9330182L06Rik	null	null	0.647397	No
row_1555	Rbm5	null	null	0.647199	No
row_1556	Slc9a3r1	null	null	0.646712	No
row_1557	Tprkb	null	null	0.646658	No
row_1558	Mfap3l	null	null	0.646207	No
row_1559	Zfp326	null	null	0.64619	No
row_1560	Adrb2	null	null	0.644872	No
row_1561	Myo1d	null	null	0.643555	No
row_1562	Pdcd6	null	null	0.642598	No
row_1563	Tgs1	null	null	0.642074	No
row_1564	Tfg	null	null	0.64202	No
row_1565	Zfp219	null	null	0.641063	No
row_1566	Dcp1a	null	null	0.640431	No
row_1567	Gtf3c6	null	null	0.639763	No
row_1568	Ppargc1b	null	null	0.638986	No
row_1569	Pcmtd2	null	null	0.637524	No
row_1570	Arpc1b	null	null	0.636855	No
row_1571	Sucla2	null	null	0.63597	No
row_1572	Cmtm3	null	null	0.635482	No
row_1573	Adam19	null	null	0.63503	No
row_1574	AW549877	null	null	0.634867	No
row_1575	Gabrg3	null	null	0.634378	No
row_1576	Apbb3	null	null	0.633962	No
row_1577	Usp45	null	null	0.633943	No
row_1578	Smad7	null	null	0.633816	No
row_1579	Zfp748	null	null	0.632425	No
row_1580	Mknk2	null	null	0.632226	No
row_1581	Zfp516	null	null	0.631737	No
row_1582	Elk1	null	null	0.631321	No
row_1583	Rhbdf2	null	null	0.630363	No
row_1584	Hmgn3	null	null	0.630055	No
row_1585	Nktr	null	null	0.62917	No
row_1586	Stk4	null	null	0.628139	No
row_1587	Entpd3	null	null	0.627903	No
row_1588	Gpr176	null	null	0.626656	No
row_1589	Zfp280b	null	null	0.626637	No
row_1590	Ryr1	null	null	0.625931	No
row_1591	Ttc19	null	null	0.625803	No
row_1592	Cadm1	null	null	0.625026	No
row_1593	Sec61a2	null	null	0.624934	No
row_1594	Stt3a	null	null	0.624517	No
row_1595	Rbpj	null	null	0.624244	No
row_1596	Slc23a1	null	null	0.624152	No
row_1597	Eif4e	null	null	0.624024	No
row_1598	Rab8b	null	null	0.62321	No
row_1599	Ngly1	null	null	0.623082	No
row_1600	Dph3	null	null	0.621546	No
row_1601	Slc25a36	null	null	0.621417	No
row_1602	Elk3	null	null	0.620892	No
row_1603	Ttc14	null	null	0.620836	No
row_1604	Csmd1	null	null	0.620744	No
row_1605	Hey1	null	null	0.620398	No
row_1606	Hbegf	null	null	0.618718	No
row_1607	Sp1	null	null	0.618517	No
row_1608	P4ha2	null	null	0.616836	No
row_1609	Pgam5	null	null	0.615336	No
row_1610	Cpt1a	null	null	0.614521	No
row_1611	Nbl1	null	null	0.614212	No
row_1612	Ralgps2	null	null	0.614083	No
row_1613	Scg3	null	null	0.613954	No
row_1614	Cars	null	null	0.613609	No
row_1615	D1Ertd622e	null	null	0.613588	No
row_1616	Mtf2	null	null	0.613387	No
row_1617	Slc40a1	null	null	0.613114	No
row_1618	Zfp654	null	null	0.613021	No
row_1619	Rnf128	null	null	0.613036	No
row_1620	L2hgdh	null	null	0.612908	No
row_1621	Cmtm6	null	null	0.611515	No
row_1622	Zfp9	null	null	0.611494	No
row_1623	Qdpr	null	null	0.611293	No
row_1624	Adamts9	null	null	0.611272	No
row_1625	Ctdspl	null	null	0.611143	No
row_1626	Faim	null	null	0.611122	No
row_1627	Cdc14b	null	null	0.61056	No
row_1628	Calcrl	null	null	0.610503	No
row_1629	Edc3	null	null	0.609038	No
row_1630	Slc35f4	null	null	0.608476	No
row_1631	Sdc2	null	null	0.608419	No
row_1632	Tle1	null	null	0.607639	No
row_1633	Gpr68	null	null	0.607474	No
row_1634	Aktip	null	null	0.607309	No
row_1635	Gyg	null	null	0.606999	No
row_1636	Prrx1	null	null	0.606508	No
row_1637	Cntn3	null	null	0.606487	No
row_1638	Pgm2	null	null	0.606466	No
row_1639	Slc33a1	null	null	0.605831	No
row_1640	Ell2	null	null	0.605124	No
row_1641	Ostm1	null	null	0.604525	No
row_1642	Rab34	null	null	0.604143	No
row_1643	Yipf6	null	null	0.604049	No
row_1644	Tst	null	null	0.604028	No
row_1645	Tmed10	null	null	0.60332	No
row_1646	Prelp	null	null	0.602902	No
row_1647	Cd276	null	null	0.6027	No
row_1648	Cldn12	null	null	0.601306	No
row_1649	Wrn	null	null	0.599913	No
row_1650	Pbx3	null	null	0.598953	No
row_1651	Sh2b3	null	null	0.598678	No
row_1652	Piga	null	null	0.598368	No
row_1653	Slc39a13	null	null	0.598165	No
row_1654	Fbxl2	null	null	0.598144	No
row_1655	Bak1	null	null	0.598013	No
row_1656	Lgals8	null	null	0.596909	No
row_1657	Rgs9	null	null	0.596778	No
row_1658	H2afx	null	null	0.595601	No
row_1659	Dvl2	null	null	0.59493	No
row_1660	Chmp2b	null	null	0.592597	No
row_1661	Slc7a11	null	null	0.591817	No
row_1662	Pdgfrb	null	null	0.589484	No
row_1663	Sdc4	null	null	0.58939	No
row_1664	Btg2	null	null	0.588826	No
row_1665	Ppt2	null	null	0.587612	No
row_1666	Ythdc1	null	null	0.586507	No
row_1667	BC037034	null	null	0.586448	No
row_1668	Zfp512	null	null	0.586281	No
row_1669	Pard6g	null	null	0.586186	No
row_1670	Slitrk4	null	null	0.584467	No
row_1671	Cx3cr1	null	null	0.582314	No
row_1672	Glp2r	null	null	0.581208	No
row_1673	Nek7	null	null	0.581077	No
row_1674	Lrrc3	null	null	0.580224	No
row_1675	Cpsf4	null	null	0.578937	No
row_1676	Lcorl	null	null	0.578192	No
row_1677	Trim39	null	null	0.578205	No
row_1678	Emp2	null	null	0.576702	No
row_1679	Rgs5	null	null	0.574621	No
row_1680	Igf2	null	null	0.574453	No
row_1681	Zmpste24	null	null	0.57147	No
row_1682	Mcfd2	null	null	0.569966	No
row_1683	Eln	null	null	0.569798	No
row_1684	Kras	null	null	0.568944	No
row_1685	Unkl	null	null	0.568668	No
row_1686	Vamp4	null	null	0.568139	No
row_1687	Pnpla2	null	null	0.568043	No
row_1688	Anxa11	null	null	0.567081	No
row_1689	Ppm1f	null	null	0.566588	No
row_1690	Anxa5	null	null	0.566528	No
row_1691	Sirt1	null	null	0.565349	No
row_1692	Prr18	null	null	0.565361	No
row_1693	Rundc3b	null	null	0.565265	No
row_1694	Onecut2	null	null	0.564952	No
row_1695	Lbr	null	null	0.564712	No
row_1696	Cd93	null	null	0.564147	No
row_1697	Slco2a1	null	null	0.562968	No
row_1698	Zbtb43	null	null	0.562294	No
row_1699	Bcl6	null	null	0.561259	No
row_1700	Btg1	null	null	0.560513	No
row_1701	Fgfr1op	null	null	0.558973	No
row_1702	En2	null	null	0.558299	No
row_1703	Txndc5	null	null	0.557697	No
row_1704	Pttg1ip	null	null	0.557528	No
row_1705	Cdc25b	null	null	0.556782	No
row_1706	Phf20l1	null	null	0.554483	No
row_1707	Slc30a7	null	null	0.554025	No
row_1708	Serinc2	null	null	0.55364	No
row_1709	Rps6ka5	null	null	0.553038	No
row_1710	Ube2a	null	null	0.552905	No
row_1711	Tmem62	null	null	0.551833	No
row_1712	Ccdc25	null	null	0.551628	No
row_1713	Zfp397	null	null	0.551387	No
row_1714	Ccnd1	null	null	0.550352	No
row_1715	Gusb	null	null	0.54863	No
row_1716	F3	null	null	0.548317	No
row_1717	Tox3	null	null	0.548039	No
row_1718	Enpp6	null	null	0.547328	No
row_1719	Zfhx3	null	null	0.546473	No
row_1720	Med18	null	null	0.54634	No
row_1721	Acat3	null	null	0.545413	No
row_1722	Dusp1	null	null	0.544449	No
row_1723	Ak3	null	null	0.544352	No
row_1724	Trim11	null	null	0.543424	No
row_1725	Iqgap1	null	null	0.543219	No
row_1726	Rsbn1	null	null	0.542977	No
row_1727	Stx16	null	null	0.542374	No
row_1728	Thbd	null	null	0.541771	No
row_1729	Dusp11	null	null	0.541782	No
row_1730	Pla2g3	null	null	0.541613	No
row_1731	Acadsb	null	null	0.539674	No
row_1732	Col9a3	null	null	0.537916	No
row_1733	Rnf146	null	null	0.537421	No
row_1734	Coq10b	null	null	0.536385	No
row_1735	Icmt	null	null	0.536071	No
row_1736	Ezh2	null	null	0.534998	No
row_1737	5730559C18Rik	null	null	0.534612	No
row_1738	Rfxap	null	null	0.534442	No
row_1739	Plscr3	null	null	0.532864	No
row_1740	Ptpn14	null	null	0.531611	No
row_1741	Tfrc	null	null	0.531152	No
row_1742	Abcb9	null	null	0.530946	No
row_1743	Gpr146	null	null	0.530487	No
row_1744	Hint3	null	null	0.530244	No
row_1745	Gnai3	null	null	0.529316	No
row_1746	Nudt16l1	null	null	0.529146	No
row_1747	Pipox	null	null	0.528434	No
row_1748	Syt3	null	null	0.5283	No
row_1749	Rdh10	null	null	0.526758	No
row_1750	Ccnd3	null	null	0.522652	No
row_1751	Eif1a	null	null	0.52093	No
row_1752	Tppp3	null	null	0.520867	No
row_1753	Slc26a2	null	null	0.519289	No
row_1754	Per2	null	null	0.518432	No
row_1755	Trub2	null	null	0.515843	No
row_1756	Col8a1	null	null	0.514553	No
row_1757	Zdhhc20	null	null	0.513624	No
row_1758	Dcun1d2	null	null	0.513164	No
row_1759	Slc15a2	null	null	0.511765	No
row_1760	Rras	null	null	0.510258	No
row_1761	Tmed2	null	null	0.506225	No
row_1762	Rsu1	null	null	0.504934	No
row_1763	Apip	null	null	0.504474	No
row_1764	Zdhhc6	null	null	0.504014	No
row_1765	Vamp3	null	null	0.50294	No
row_1766	Stam2	null	null	0.502768	No
row_1767	Plaa	null	null	0.502561	No
row_1768	Pgm1	null	null	0.502462	No
row_1769	Stk17b	null	null	0.502037	No
row_1770	Cxcl12	null	null	0.500386	No
row_1771	Ormdl2	null	null	0.499528	No
row_1772	Golim4	null	null	0.499068	No
row_1773	Rcbtb2	null	null	0.497596	No
row_1774	Rfx1	null	null	0.496739	No
row_1775	Rhog	null	null	0.495628	No
row_1776	Rbm18	null	null	0.494807	No
row_1777	Klf3	null	null	0.494816	No
row_1778	Rcn1	null	null	0.494644	No
row_1779	Galnt7	null	null	0.494291	No
row_1780	Ammecr1	null	null	0.492928	No
row_1781	Prtg	null	null	0.492937	No
row_1782	Tgfbr1	null	null	0.492079	No
row_1783	Slc7a2	null	null	0.490174	No
row_1784	Mfsd8	null	null	0.490074	No
row_1785	Slc39a14	null	null	0.489866	No
row_1786	Inpp5e	null	null	0.489189	No
row_1787	Mllt3	null	null	0.48815	No
row_1788	Lactb	null	null	0.487762	No
row_1789	Mrto4	null	null	0.487409	No
row_1790	Tmed5	null	null	0.487165	No
row_1791	Cav1	null	null	0.485152	No
row_1792	Calcoco1	null	null	0.48451	No
row_1793	Hmgcll1	null	null	0.484374	No
row_1794	Foxq1	null	null	0.483949	No
row_1795	Arrdc4	null	null	0.483813	No
row_1796	Etv6	null	null	0.483063	No
row_1797	Cd2ap	null	null	0.482674	No
row_1798	Pank4	null	null	0.481635	No
row_1799	Stom	null	null	0.480921	No
row_1800	Tbpl1	null	null	0.477392	No
row_1801	Mtmr12	null	null	0.476389	No
row_1802	Zbtb9	null	null	0.475711	No
row_1803	Ddx19a	null	null	0.475249	No
row_1804	Mrgprf	null	null	0.473741	No
row_1805	Zfp2	null	null	0.47328	No
row_1806	Ccnk	null	null	0.47206	No
row_1807	Stard13	null	null	0.471707	No
row_1808	2700060E02Rik	null	null	0.471426	No
row_1809	Tmem104	null	null	0.471433	No
row_1810	Pofut1	null	null	0.465665	No
row_1811	Pltp	null	null	0.465601	No
row_1812	Dek	null	null	0.463406	No
row_1813	Slc25a25	null	null	0.462944	No
row_1814	Pgm5	null	null	0.462879	No
row_1815	Slc25a20	null	null	0.462634	No
row_1816	Sdad1	null	null	0.461847	No
row_1817	Igf2bp3	null	null	0.460519	No
row_1818	Ecm2	null	null	0.460346	No
row_1819	Klf8	null	null	0.45992	No
row_1820	Tmem170	null	null	0.459891	No
row_1821	Trappc6b	null	null	0.459609	No
row_1822	Hapln1	null	null	0.458714	No
row_1823	Fa2h	null	null	0.457061	No
row_1824	Dffb	null	null	0.45649	No
row_1825	Cebpg	null	null	0.455992	No
row_1826	Apln	null	null	0.454375	No
row_1827	Os9	null	null	0.451999	No
row_1828	St8sia4	null	null	0.451176	No
row_1829	Med10	null	null	0.450533	No
row_1830	Nhlh2	null	null	0.450252	No
row_1831	Rap2c	null	null	0.449753	No
row_1832	Bcl10	null	null	0.446764	No
row_1833	Vav3	null	null	0.445832	No
row_1834	Pold3	null	null	0.445586	No
row_1835	Cald1	null	null	0.444727	No
row_1836	1600012H06Rik	null	null	0.443831	No
row_1837	Zfp710	null	null	0.433911	No
row_1838	Eif2ak2	null	null	0.433809	No
row_1839	Acss1	null	null	0.433454	No
row_1840	Thbs1	null	null	0.432883	No
row_1841	Ints2	null	null	0.432854	No
row_1842	Gje1	null	null	0.431633	No
row_1843	Mvp	null	null	0.430159	No
row_1844	Xrcc6	null	null	0.42818	No
row_1845	Zfhx4	null	null	0.423602	No
row_1846	Sypl2	null	null	0.420503	No
row_1847	F2r	null	null	0.419643	No
row_1848	Kcns2	null	null	0.417988	No
row_1849	Pptc7	null	null	0.416803	No
row_1850	Ciapin1	null	null	0.415798	No
row_1851	Alkbh8	null	null	0.415371	No
row_1852	Asah1	null	null	0.414258	No
row_1853	Soat1	null	null	0.412314	No
row_1854	Wasf2	null	null	0.411526	No
row_1855	Antxr1	null	null	0.411026	No
row_1856	Porcn	null	null	0.41096	No
row_1857	Cyyr1	null	null	0.409052	No
row_1858	Shkbp1	null	null	0.407686	No
row_1859	Iqce	null	null	0.404768	No
row_1860	Cdk4	null	null	0.404773	No
row_1861	Nr6a1	null	null	0.40431	No
row_1862	Myef2	null	null	0.403846	No
row_1863	Pigm	null	null	0.403562	No
row_1864	Ldlr	null	null	0.403568	No
row_1865	Creb5	null	null	0.402418	No
row_1866	Mkx	null	null	0.402135	No
row_1867	Pon2	null	null	0.400191	No
row_1868	Xkr8	null	null	0.398753	No
row_1869	Antxr2	null	null	0.398722	No
row_1870	Stc1	null	null	0.398475	No
row_1871	Mylip	null	null	0.398408	No
row_1872	E2f2	null	null	0.398305	No
row_1873	Lyrm2	null	null	0.395386	No
row_1874	Vat1	null	null	0.394561	No
row_1875	Ptk7	null	null	0.392003	No
row_1876	Tgfbr3	null	null	0.39172	No
row_1877	Rab9b	null	null	0.391219	No
row_1878	Mab21l1	null	null	0.389709	No
row_1879	Ccdc50	null	null	0.384118	No
row_1880	B630019K06Rik	null	null	0.383618	No
row_1881	Flt1	null	null	0.383118	No
row_1882	Polr3g	null	null	0.382798	No
row_1883	Rassf8	null	null	0.382008	No
row_1884	Tulp3	null	null	0.381436	No
row_1885	Rfx5	null	null	0.381152	No
row_1886	Jam3	null	null	0.380074	No
row_1887	9230110C19Rik	null	null	0.379826	No
row_1888	Arl5b	null	null	0.379289	No
row_1889	Lipa	null	null	0.377994	No
row_1890	Npy2r	null	null	0.377602	No
row_1891	Nid1	null	null	0.377318	No
row_1892	Rbm7	null	null	0.375735	No
row_1893	Ntn1	null	null	0.375487	No
row_1894	Pigf	null	null	0.374372	No
row_1895	Cetn3	null	null	0.373944	No
row_1896	Ak2	null	null	0.373262	No
row_1897	Vangl1	null	null	0.371101	No
row_1898	Plod3	null	null	0.369734	No
row_1899	Ptbp1	null	null	0.364685	No
row_1900	Sptlc1	null	null	0.362163	No
row_1901	Echdc2	null	null	0.360687	No
row_1902	Pigb	null	null	0.360619	No
row_1903	Ube2f	null	null	0.359577	No
row_1904	Prdm1	null	null	0.358065	No
row_1905	Creb3l2	null	null	0.357311	No
row_1906	Zfp248	null	null	0.355835	No
row_1907	Kcns3	null	null	0.355117	No
row_1908	Rwdd4a	null	null	0.353497	No
row_1909	Sema3a	null	null	0.352707	No
row_1910	Fbxo30	null	null	0.350943	No
row_1911	Adora2b	null	null	0.347626	No
row_1912	Ctnnal1	null	null	0.34698	No
row_1913	Epdr1	null	null	0.346876	No
row_1914	Foxp2	null	null	0.346194	No
row_1915	Tmem185b	null	null	0.345728	No
row_1916	Smug1	null	null	0.341942	No
row_1917	Id1	null	null	0.33812	No
row_1918	Gas1	null	null	0.335885	No
row_1919	6030458C11Rik	null	null	0.333543	No
row_1920	Bmp2	null	null	0.330695	No
row_1921	Gga2	null	null	0.330626	No
row_1922	Wipf1	null	null	0.328139	No
row_1923	Papolg	null	null	0.327601	No
row_1924	Chordc1	null	null	0.324645	No
row_1925	Klf4	null	null	0.323637	No
row_1926	Plagl2	null	null	0.321692	No
row_1927	Plekho1	null	null	0.318554	No
row_1928	Adnp	null	null	0.314298	No
row_1929	Sumf1	null	null	0.312822	No
row_1930	Fzd6	null	null	0.312031	No
row_1931	Elovl7	null	null	0.310337	No
row_1932	Gfpt2	null	null	0.310304	No
row_1933	Tmc7	null	null	0.309405	No
row_1934	Enpp4	null	null	0.307026	No
row_1935	Emb	null	null	0.306451	No
row_1936	Nrsn1	null	null	0.302592	No
row_1937	Eaf1	null	null	0.302595	No
row_1938	Tmem19	null	null	0.300757	No
row_1939	Eif4e3	null	null	0.2991	No
row_1940	Hey2	null	null	0.294735	No
row_1941	Zbtb6	null	null	0.293078	No
row_1942	Lrrc1	null	null	0.292467	No
row_1943	Tapbp	null	null	0.289293	No
row_1944	2310057M21Rik	null	null	0.288249	No
row_1945	Slc25a37	null	null	0.28771	No
row_1946	B4galt4	null	null	0.286305	No
row_1947	Pnp	null	null	0.28555	No
row_1948	Lancl3	null	null	0.284614	No
row_1949	Itga4	null	null	0.276134	No
row_1950	Errfi1	null	null	0.273213	No
row_1951	Acaa2	null	null	0.271916	No
row_1952	Nts	null	null	0.263363	No
row_1953	C1qa	null	null	0.260297	No
row_1954	Znrf2	null	null	0.2577	No
row_1955	Nudt11	null	null	0.25532	No
row_1956	Adat1	null	null	0.254925	No
row_1957	Gnpnat1	null	null	0.254783	No
row_1958	Sdpr	null	null	0.249299	No
row_1959	Has1	null	null	0.24681	No
row_1960	P2ry12	null	null	0.239629	No
row_1961	Stk38l	null	null	0.236815	No
row_1962	Tesk2	null	null	0.232991	No
row_1963	Zfp422	null	null	0.222849	No
row_1964	Rfc5	null	null	0.222851	No
row_1965	Sebox	null	null	0.21899	No
row_1966	Tmem134	null	null	0.218595	No
row_1967	Msrb3	null	null	0.216322	No
row_1968	Gjb2	null	null	0.215746	No
row_1969	Stx3	null	null	0.214557	No
row_1970	Ociad2	null	null	0.211201	No
row_1971	Nutf2	null	null	0.210734	No
row_1972	Ptrh2	null	null	0.208172	No
row_1973	Mrpl19	null	null	0.202182	No
row_1974	Itpkc	null	null	0.201533	No
row_1975	Timm17a	null	null	0.198936	No
row_1976	Elac1	null	null	0.195797	No
row_1977	Wtip	null	null	0.193777	No
row_1978	Snai2	null	null	0.193778	No
row_1979	Twistnb	null	null	0.188473	No
row_1980	Rab40b	null	null	0.186236	No
row_1981	Kcnj2	null	null	0.184758	No
row_1982	Kbtbd8	null	null	0.183279	No
row_1983	Rdh11	null	null	0.181583	No
row_1984	Ercc1	null	null	0.181476	No
row_1985	AI987944	null	null	0.176243	No
row_1986	Oaz1	null	null	0.170216	No
row_1987	Tgfbr2	null	null	0.164694	No
row_1988	Islr	null	null	0.162927	No
row_1989	Mtx1	null	null	0.161015	No
row_1990	Dcbld1	null	null	0.157875	No
row_1991	Rgs2	null	null	0.155494	No
row_1992	Gbp6	null	null	0.151091	No
row_1993	Kcnk4	null	null	0.149864	No
row_1994	Susd2	null	null	0.147266	No
row_1995	BC052040	null	null	0.145787	No
row_1996	Vbp1	null	null	0.144235	No
row_1997	Dap	null	null	0.142215	No
row_1998	Scpep1	null	null	0.132216	No
[truncated: 28 more rows]
