# Supplementary material for: Dosage sensitivity to Pumilio1 variants in the mouse brain reflects distinct molecular mechanisms
Source: EMBO J. 2023 Apr 18;42(11):e112721. doi: 10.15252/embj.2022112721 (PMC10233381; doi:10.15252/embj.2022112721)
Supplement: Supplementary file 11 — Source Data for Figure 5 [file EMBJ-42-e112721-s008.zip › Source_Data_Figure_5B.xlsx]

## Sheet: MBNL2_FMRP
NAME	PROBE	GENE SYMBOL	GENE_TITLE	RUNNING ES	CORE ENRICHMENT		NAME	GS<br> follow link to MSigDB	GS DETAILS	SIZE	ES	NES	NOM p-val	FDR q-val	FWER p-val	RANK AT MAX	LEADING EDGE
row_0	App	null	null	0.000705716	Yes		SYMBOL	SYMBOL	Details ...	29731	0.215329	8.08931	1	1	1	14181	tags=61%, list=46%, signal=81%
row_1	Ttr	null	null	0.00111584	Yes
row_2	Snap25	null	null	0.00182155	Yes
row_3	Mbp	null	null	0.00252727	Yes
row_4	Cplx2	null	null	0.00323299	Yes
row_5	Clu	null	null	0.00364311	Yes
row_6	Camk2a	null	null	0.00434882	Yes
row_7	Ppp3r1	null	null	0.00505454	Yes
row_8	Rtn1	null	null	0.00457787	Yes
row_9	Gpm6b	null	null	0.00528359	Yes
row_10	Fth1	null	null	0.00569371	Yes
row_11	Plp1	null	null	0.00639943	Yes
row_12	Mtap1a	null	null	0.00710514	Yes
row_13	Calm2	null	null	0.00781086	Yes
row_14	Cpe	null	null	0.00851658	Yes
row_15	Gpm6a	null	null	0.00922229	Yes
row_16	Ywhaz	null	null	0.00992801	Yes
row_17	Atp6v1a	null	null	0.0106337	Yes
row_18	Rtn3	null	null	0.0113394	Yes
row_19	Glul	null	null	0.0120452	Yes
row_20	Atp6v1b2	null	null	0.0127509	Yes
row_21	Tmsb4x	null	null	0.0134566	Yes
row_22	Arf3	null	null	0.0141623	Yes
row_23	Nrgn	null	null	0.0145724	Yes
row_24	Scd2	null	null	0.0152781	Yes
row_25	Gsk3b	null	null	0.0159839	Yes
row_26	Prkar1a	null	null	0.0166896	Yes
row_27	Sepw1	null	null	0.0173953	Yes
row_28	Sparcl1	null	null	0.018101	Yes
row_29	Nptn	null	null	0.0185111	Yes
row_30	Mobp	null	null	0.0192168	Yes
row_31	Atp1b1	null	null	0.019627	Yes
row_32	Calm3	null	null	0.0200371	Yes
row_33	Atp1a3	null	null	0.0207428	Yes
row_34	Tubb4	null	null	0.0211529	Yes
row_35	1110031B06Rik	null	null	0.0218586	Yes
row_36	Spnb2	null	null	0.0225644	Yes
row_37	Dpysl2	null	null	0.0232701	Yes
row_38	Sirpa	null	null	0.0236802	Yes
row_39	Slc1a2	null	null	0.0234991	Yes
row_40	Itm2b	null	null	0.0242048	Yes
row_41	Nell2	null	null	0.0243194	Yes
row_42	Canx	null	null	0.0250251	Yes
row_43	Serinc1	null	null	0.0257308	Yes
row_44	Nsg2	null	null	0.0264365	Yes
row_45	Pfn2	null	null	0.0271422	Yes
row_46	Ywhab	null	null	0.0278479	Yes
row_47	Slc24a2	null	null	0.0285537	Yes
row_48	Nsf	null	null	0.0292594	Yes
row_49	Syn2	null	null	0.0299651	Yes
row_50	Syngr3	null	null	0.0306708	Yes
row_51	Syt5	null	null	0.0313765	Yes
row_52	Reep5	null	null	0.0320822	Yes
row_53	Mapk1	null	null	0.0316056	Yes
row_54	Aldoc	null	null	0.0317201	Yes
row_55	Itm2c	null	null	0.0318346	Yes
row_56	Camk2n1	null	null	0.0322448	Yes
row_57	Npcd	null	null	0.0326549	Yes
row_58	Atp2b2	null	null	0.0324738	Yes
row_59	Cntnap1	null	null	0.0328839	Yes
row_60	Nfib	null	null	0.0335896	Yes
row_61	Nrxn1	null	null	0.0342954	Yes
row_62	Abr	null	null	0.0350011	Yes
row_63	Tspan7	null	null	0.0354112	Yes
row_64	Enc1	null	null	0.0358213	Yes
row_65	Slc12a5	null	null	0.0356402	Yes
row_66	Hspa12a	null	null	0.0354592	Yes
row_67	Ndrg3	null	null	0.0352781	Yes
row_68	Rhob	null	null	0.0359838	Yes
row_69	0910001A06Rik	null	null	0.0360983	Yes
row_70	Enpp2	null	null	0.0362129	Yes
row_71	Ids	null	null	0.0369186	Yes
row_72	Mapt	null	null	0.0373287	Yes
row_73	Mdh1	null	null	0.0380344	Yes
row_74	Gabbr1	null	null	0.0387401	Yes
row_75	Tcf4	null	null	0.0385591	Yes
row_76	Wnk1	null	null	0.0392648	Yes
row_77	Aak1	null	null	0.0399705	Yes
row_78	Slc6a11	null	null	0.040085	Yes
row_79	Cplx1	null	null	0.0407907	Yes
row_80	Ptgds	null	null	0.0403141	Yes
row_81	Fkbp1a	null	null	0.0395418	Yes
row_82	Nap1l5	null	null	0.0399519	Yes
row_83	Stxbp1	null	null	0.0397709	Yes
row_84	Tuba4a	null	null	0.040181	Yes
row_85	5730403B10Rik	null	null	0.0408867	Yes
row_86	Ly6e	null	null	0.0412968	Yes
row_87	Syt1	null	null	0.0417069	Yes
row_88	Tmem30a	null	null	0.0424127	Yes
row_89	Nptx1	null	null	0.041936	Yes
row_90	Rcan2	null	null	0.0423461	Yes
row_91	Ctnnb1	null	null	0.0430518	Yes
row_92	Pafah1b1	null	null	0.0437575	Yes
row_93	Prepl	null	null	0.0444633	Yes
row_94	Rasgrp1	null	null	0.045169	Yes
row_95	Serinc3	null	null	0.0452835	Yes
row_96	Mtap4	null	null	0.0459892	Yes
row_97	Nedd4	null	null	0.0466949	Yes
row_98	Rab6	null	null	0.0474007	Yes
row_99	Rac1	null	null	0.0481064	Yes
row_100	Taok1	null	null	0.0482209	Yes
row_101	Zfp238	null	null	0.0489266	Yes
row_102	Clasp2	null	null	0.0493367	Yes
row_103	D3Bwg0562e	null	null	0.0500424	Yes
row_104	Ppp1cb	null	null	0.0504526	Yes
row_105	Psd3	null	null	0.0511583	Yes
row_106	Rab6b	null	null	0.051864	Yes
row_107	Syn1	null	null	0.0525697	Yes
row_108	Cds2	null	null	0.0526842	Yes
row_109	Eif4g2	null	null	0.05339	Yes
row_110	Tagln3	null	null	0.0538001	Yes
row_111	3110035E14Rik	null	null	0.0545058	Yes
row_112	Atp2a2	null	null	0.0549159	Yes
row_113	Dynll2	null	null	0.0556216	Yes
row_114	Kcnj10	null	null	0.0563273	Yes
row_115	Kcnj6	null	null	0.0570331	Yes
row_116	Ogfrl1	null	null	0.0577388	Yes
row_117	Qk	null	null	0.0584445	Yes
row_118	Cst3	null	null	0.0588546	Yes
row_119	Cugbp2	null	null	0.0595603	Yes
row_120	Gatm	null	null	0.0599705	Yes
row_121	Kif1b	null	null	0.0606762	Yes
row_122	Btbd14a	null	null	0.0604951	Yes
row_123	Myt1l	null	null	0.060314	Yes
row_124	BC043098	null	null	0.0610197	Yes
row_125	Lars2	null	null	0.0614299	Yes
row_126	Ndrg4	null	null	0.0621356	Yes
row_127	Reps2	null	null	0.0625457	Yes
row_128	Scn2b	null	null	0.0632514	Yes
row_129	Psap	null	null	0.0624792	Yes
row_130	Syt4	null	null	0.0628893	Yes
row_131	1110002B05Rik	null	null	0.0632994	Yes
row_132	Actb	null	null	0.0637095	Yes
row_133	Cnksr2	null	null	0.063824	Yes
row_134	Mcart1	null	null	0.0627562	Yes
row_135	Nsg1	null	null	0.0634619	Yes
row_136	Arhgef12	null	null	0.0632808	Yes
row_137	B2m	null	null	0.0639866	Yes
row_138	Glrb	null	null	0.0641011	Yes
row_139	Mmd	null	null	0.0648068	Yes
row_140	Phyhipl	null	null	0.0649213	Yes
row_141	Pkm2	null	null	0.065627	Yes
row_142	Socs5	null	null	0.0657416	Yes
row_143	Ttyh1	null	null	0.0664473	Yes
row_144	Atp1b2	null	null	0.067153	Yes
row_145	Kif5c	null	null	0.0675631	Yes
row_146	Lmbrd1	null	null	0.0682688	Yes
row_147	Tmod2	null	null	0.0683833	Yes
row_148	Tppp3	null	null	0.0690891	Yes
row_149	Trim2	null	null	0.0697948	Yes
row_150	Nisch	null	null	0.0684313	Yes
row_151	Oxr1	null	null	0.069137	Yes
row_152	Rap1gds1	null	null	0.0695472	Yes
row_153	Rgs4	null	null	0.0702529	Yes
row_154	Ski	null	null	0.0709586	Yes
row_155	Atp1a2	null	null	0.0716643	Yes
row_156	Dnm1	null	null	0.07237	Yes
row_157	Gria2	null	null	0.0724846	Yes
row_158	Mtpn	null	null	0.0725991	Yes
row_159	Tspan3	null	null	0.0730092	Yes
row_160	Arl2bp	null	null	0.0734193	Yes
row_161	Cadm2	null	null	0.0738294	Yes
row_162	Ctsb	null	null	0.0745352	Yes
row_163	Ntrk2	null	null	0.0743541	Yes
row_164	Ppp1r9a	null	null	0.0750598	Yes
row_165	Skp1a	null	null	0.0754699	Yes
row_166	Slc8a1	null	null	0.0761756	Yes
row_167	Tmed10	null	null	0.0765858	Yes
row_168	Calm1	null	null	0.0761091	Yes
row_169	Fgfr1	null	null	0.0765192	Yes
row_170	Mfn2	null	null	0.0769293	Yes
row_171	Pcsk2	null	null	0.0770439	Yes
row_172	Pik3r1	null	null	0.0777496	Yes
row_173	Pnkd	null	null	0.0784553	Yes
row_174	Scn8a	null	null	0.0788654	Yes
row_175	Sult4a1	null	null	0.0795711	Yes
row_176	1500003O03Rik	null	null	0.0799813	Yes
row_177	Akt3	null	null	0.0798002	Yes
row_178	Aqp4	null	null	0.0802103	Yes
row_179	Atxn7l3	null	null	0.080916	Yes
row_180	Eps15	null	null	0.0816217	Yes
row_181	Pdzd8	null	null	0.0820319	Yes
row_182	Prkacb	null	null	0.0827376	Yes
row_183	Ptprd	null	null	0.0834433	Yes
row_184	Rtn4	null	null	0.084149	Yes
row_185	Sdcbp	null	null	0.0848547	Yes
row_186	C1ql3	null	null	0.0840825	Yes
row_187	Dnm3	null	null	0.0839014	Yes
row_188	Gabra1	null	null	0.0840159	Yes
row_189	Mtap1b	null	null	0.0841304	Yes
row_190	Mtap2	null	null	0.0848362	Yes
row_191	Napb	null	null	0.0855419	Yes
row_192	Opcml	null	null	0.085952	Yes
row_193	6330403K07Rik	null	null	0.0854753	Yes
row_194	6332401O19Rik	null	null	0.086181	Yes
row_195	D15Wsu75e	null	null	0.0857044	Yes
row_196	Fbxw11	null	null	0.0861145	Yes
row_197	Gad1	null	null	0.0868202	Yes
row_198	Golph3	null	null	0.0872303	Yes
row_199	Itgb1	null	null	0.0879361	Yes
row_200	Rab10	null	null	0.087755	Yes
row_201	Tnks	null	null	0.0875739	Yes
row_202	Zmat3	null	null	0.0876884	Yes
row_203	Ap2b1	null	null	0.0883942	Yes
row_204	Cacnb4	null	null	0.0890999	Yes
row_205	Cltc	null	null	0.0892144	Yes
row_206	Dcun1d4	null	null	0.0899201	Yes
row_207	Epb4.1l1	null	null	0.0906258	Yes
row_208	Gria1	null	null	0.091036	Yes
row_209	Pkia	null	null	0.0908549	Yes
row_210	Rgs5	null	null	0.0909694	Yes
row_211	Spock2	null	null	0.0913795	Yes
row_212	Tm9sf3	null	null	0.0920852	Yes
row_213	Trim3	null	null	0.092791	Yes
row_214	Zeb2	null	null	0.0929055	Yes
row_215	Arl8b	null	null	0.0927244	Yes
row_216	Atp8a1	null	null	0.0934301	Yes
row_217	Cbx6	null	null	0.0938403	Yes
row_218	Epm2aip1	null	null	0.0939548	Yes
row_219	Itpr1	null	null	0.0934781	Yes
row_220	Kcna1	null	null	0.0938882	Yes
row_221	Map2k4	null	null	0.0945939	Yes
row_222	Pctk2	null	null	0.0935261	Yes
row_223	Slc25a22	null	null	0.093345	Yes
row_224	Timp2	null	null	0.0934595	Yes
row_225	4930572J05Rik	null	null	0.0941653	Yes
row_226	C530028O21Rik	null	null	0.0945754	Yes
row_227	Chst1	null	null	0.0952811	Yes
row_228	Dpp6	null	null	0.0956912	Yes
row_229	Mbnl1	null	null	0.0958057	Yes
row_230	Paqr8	null	null	0.0962159	Yes
row_231	Ppp3ca	null	null	0.0969216	Yes
row_232	Rab21	null	null	0.0976273	Yes
row_233	Abhd12	null	null	0.0974462	Yes
row_234	Adcyap1r1	null	null	0.0981519	Yes
row_235	Anxa5	null	null	0.0988577	Yes
row_236	Apba1	null	null	0.0995634	Yes
row_237	Ctxn1	null	null	0.0996779	Yes
row_238	Dlg2	null	null	0.100384	Yes
row_239	Lynx1	null	null	0.100498	Yes
row_240	Map6d1	null	null	0.101204	Yes
row_241	Pcmt1	null	null	0.101614	Yes
row_242	Sorbs1	null	null	0.100842	Yes
row_243	Wasl	null	null	0.100956	Yes
row_244	Zhx1	null	null	0.101662	Yes
row_245	Acsl4	null	null	0.101776	Yes
row_246	Ahcyl1	null	null	0.102187	Yes
row_247	Anks1b	null	null	0.102892	Yes
row_248	Apc	null	null	0.103598	Yes
row_249	Arhgdia	null	null	0.104304	Yes
row_250	Arid1a	null	null	0.105009	Yes
row_251	Ccni	null	null	0.105124	Yes
row_252	Cdk5r2	null	null	0.10583	Yes
row_253	Centg2	null	null	0.106535	Yes
row_254	Egr1	null	null	0.106354	Yes
row_255	Fyn	null	null	0.106764	Yes
row_256	Gabrb3	null	null	0.10747	Yes
row_257	Omg	null	null	0.107289	Yes
row_258	Pip4k2a	null	null	0.107699	Yes
row_259	Rab11a	null	null	0.108109	Yes
row_260	Rap1b	null	null	0.108815	Yes
row_261	Scamp5	null	null	0.109521	Yes
row_262	Slc38a1	null	null	0.109931	Yes
row_263	Aplp2	null	null	0.110341	Yes
row_264	Arl5a	null	null	0.111047	Yes
row_265	Cbx5	null	null	0.111457	Yes
row_266	Kpna1	null	null	0.110389	Yes
row_267	Laptm4a	null	null	0.111095	Yes
row_268	Rgs7bp	null	null	0.110027	Yes
row_269	St8sia3	null	null	0.110733	Yes
row_270	Ttyh3	null	null	0.110847	Yes
row_271	Ube2j1	null	null	0.111553	Yes
row_272	Ank2	null	null	0.110485	Yes
row_273	Arl6ip1	null	null	0.110895	Yes
row_274	Camk2n2	null	null	0.110714	Yes
row_275	Cd81	null	null	0.11142	Yes
row_276	Dock4	null	null	0.111239	Yes
row_277	Gnaq	null	null	0.111353	Yes
row_278	Hlf	null	null	0.111468	Yes
row_279	Hnrpdl	null	null	0.111878	Yes
row_280	Hopx	null	null	0.112584	Yes
row_281	Hsp90aa1	null	null	0.113289	Yes
row_282	Igf2	null	null	0.113995	Yes
row_283	Nfyb	null	null	0.114405	Yes
row_284	Pcdh8	null	null	0.115111	Yes
row_285	Scoc	null	null	0.115225	Yes
row_286	Sepp1	null	null	0.115931	Yes
row_287	Tsc22d1	null	null	0.116341	Yes
row_288	Tspan2	null	null	0.117047	Yes
row_289	Ugcg	null	null	0.117753	Yes
row_290	Usp14	null	null	0.118458	Yes
row_291	9030612M13Rik	null	null	0.118868	Yes
row_292	Abi2	null	null	0.119574	Yes
row_293	Arhgef7	null	null	0.12028	Yes
row_294	Cbx4	null	null	0.120394	Yes
row_295	Cd47	null	null	0.1211	Yes
row_296	Cntn1	null	null	0.121806	Yes
row_297	Elavl3	null	null	0.122512	Yes
row_298	Klc2	null	null	0.121148	Yes
row_299	Klhl2	null	null	0.121854	Yes
row_300	Lamp2	null	null	0.12256	Yes
row_301	M6pr	null	null	0.12297	Yes
row_302	Ndrg2	null	null	0.123675	Yes
row_303	Pdpk1	null	null	0.124086	Yes
row_304	Rere	null	null	0.124496	Yes
row_305	Slc25a23	null	null	0.124906	Yes
row_306	Slc4a4	null	null	0.125611	Yes
row_307	Snx16	null	null	0.126317	Yes
row_308	Spcs3	null	null	0.127023	Yes
row_309	Ank3	null	null	0.125364	Yes
row_310	Arsb	null	null	0.12607	Yes
row_311	AW549877	null	null	0.12648	Yes
row_312	B230219D22Rik	null	null	0.127185	Yes
row_313	Btbd3	null	null	0.127891	Yes
row_314	C230093N12Rik	null	null	0.128597	Yes
row_315	Dab1	null	null	0.12812	Yes
row_316	Dbndd2	null	null	0.128826	Yes
row_317	Epdr1	null	null	0.12894	Yes
row_318	Gabrb2	null	null	0.129351	Yes
row_319	Gnao1	null	null	0.129761	Yes
row_320	Hap1	null	null	0.130466	Yes
row_321	Oxct1	null	null	0.129103	Yes
row_322	Plekhb2	null	null	0.129217	Yes
row_323	Rmnd5a	null	null	0.129923	Yes
row_324	Scd1	null	null	0.130333	Yes
row_325	Spg3a	null	null	0.130152	Yes
row_326	Tegt	null	null	0.130267	Yes
row_327	2810407C02Rik	null	null	0.130086	Yes
row_328	Alg2	null	null	0.130791	Yes
row_329	Ankrd17	null	null	0.131497	Yes
row_330	Atf2	null	null	0.132203	Yes
row_331	Atrx	null	null	0.132909	Yes
row_332	Car2	null	null	0.132727	Yes
row_333	Cyp46a1	null	null	0.133138	Yes
row_334	Gltp	null	null	0.13207	Yes
row_335	Gprc5b	null	null	0.132775	Yes
row_336	Lrrc58	null	null	0.13289	Yes
row_337	Mbnl2	null	null	0.1333	Yes
row_338	Ociad2	null	null	0.132528	Yes
row_339	Sel1l	null	null	0.132642	Yes
row_340	Syngr1	null	null	0.13187	Yes
row_341	Vstm2a	null	null	0.13228	Yes
row_342	Xpr1	null	null	0.13269	Yes
row_343	Ywhae	null	null	0.133396	Yes
row_344	Akap2	null	null	0.133215	Yes
row_345	Akap6	null	null	0.133921	Yes
row_346	Arf6	null	null	0.134035	Yes
row_347	B4galt6	null	null	0.134445	Yes
row_348	Braf	null	null	0.135151	Yes
row_349	Cdc42se2	null	null	0.13497	Yes
row_350	Dicer1	null	null	0.13538	Yes
row_351	Dnaja1	null	null	0.136086	Yes
row_352	Erbb2ip	null	null	0.136792	Yes
row_353	Fgf14	null	null	0.137497	Yes
row_354	Grb10	null	null	0.137907	Yes
row_355	Lamp1	null	null	0.138022	Yes
row_356	Ncam1	null	null	0.138136	Yes
row_357	Nedd4l	null	null	0.138842	Yes
row_358	Nt5dc3	null	null	0.139252	Yes
row_359	Pdhb	null	null	0.139071	Yes
row_360	Phf15	null	null	0.139481	Yes
row_361	Rab11b	null	null	0.1393	Yes
row_362	Sacm1l	null	null	0.139415	Yes
row_363	Serinc5	null	null	0.14012	Yes
row_364	Sparc	null	null	0.140826	Yes
row_365	Suhw4	null	null	0.141532	Yes
row_366	Sv2b	null	null	0.142238	Yes
row_367	Trim32	null	null	0.142352	Yes
row_368	Ubl3	null	null	0.142762	Yes
row_369	2310044H10Rik	null	null	0.142581	Yes
row_370	AI593442	null	null	0.143287	Yes
row_371	Atn1	null	null	0.14281	Yes
row_372	Bri3bp	null	null	0.142925	Yes
row_373	Cnot6l	null	null	0.143335	Yes
row_374	Eid1	null	null	0.143745	Yes
row_375	Hmgn3	null	null	0.142382	Yes
row_376	Pitpnm2	null	null	0.139245	Yes
row_377	Rab14	null	null	0.13995	Yes
row_378	Rabgap1l	null	null	0.140656	Yes
row_379	Sdha	null	null	0.14077	Yes
row_380	Sfrs12	null	null	0.141476	Yes
row_381	Srgap3	null	null	0.141591	Yes
row_382	Tmeff1	null	null	0.141705	Yes
row_383	Adam22	null	null	0.139159	Yes
row_384	Ankfy1	null	null	0.139865	Yes
row_385	Cx3cl1	null	null	0.140275	Yes
row_386	Dnajc16	null	null	0.140685	Yes
row_387	Exoc5	null	null	0.141096	Yes
row_388	Grm3	null	null	0.141506	Yes
row_389	Kif1a	null	null	0.140142	Yes
row_390	Mgp	null	null	0.140552	Yes
row_391	Mylc2b	null	null	0.141258	Yes
row_392	Olfm1	null	null	0.140781	Yes
row_393	Pde4b	null	null	0.141487	Yes
row_394	Qdpr	null	null	0.141897	Yes
row_395	Reep1	null	null	0.141716	Yes
row_396	Sema5a	null	null	0.141535	Yes
row_397	Setbp1	null	null	0.141945	Yes
row_398	Skil	null	null	0.142355	Yes
row_399	Slc17a7	null	null	0.143061	Yes
row_400	Smarca2	null	null	0.143471	Yes
row_401	Soat1	null	null	0.144177	Yes
row_402	Sorbs2	null	null	0.144883	Yes
row_403	Terf2	null	null	0.144701	Yes
row_404	9530068E07Rik	null	null	0.143042	Yes
row_405	A930034L06Rik	null	null	0.143453	Yes
row_406	Abca2	null	null	0.144158	Yes
row_407	Add1	null	null	0.144864	Yes
row_408	Aebp2	null	null	0.14557	Yes
row_409	Bsn	null	null	0.144502	Yes
row_410	C030011O14Rik	null	null	0.144912	Yes
row_411	Cnr1	null	null	0.144435	Yes
row_412	D11Bwg0517e	null	null	0.144254	Yes
row_413	Fat3	null	null	0.143186	Yes
row_414	Fnbp1l	null	null	0.143892	Yes
row_415	Glud1	null	null	0.144598	Yes
row_416	Itgav	null	null	0.144712	Yes
row_417	Lman1	null	null	0.145122	Yes
row_418	Megf9	null	null	0.144941	Yes
row_419	Pea15a	null	null	0.145056	Yes
row_420	Peg3	null	null	0.145762	Yes
row_421	Rab3c	null	null	0.145285	Yes
row_422	Slc4a10	null	null	0.145399	Yes
row_423	Tmeff2	null	null	0.145218	Yes
row_424	Tram1	null	null	0.145333	Yes
row_425	Trio	null	null	0.146039	Yes
row_426	Ube3a	null	null	0.146744	Yes
row_427	Agpat3	null	null	0.145085	Yes
row_428	Arpp19	null	null	0.145791	Yes
row_429	B630019K06Rik	null	null	0.146497	Yes
row_430	B930006L02Rik	null	null	0.147202	Yes
row_431	BC060632	null	null	0.147908	Yes
row_432	Bicd1	null	null	0.148318	Yes
row_433	D12Ertd553e	null	null	0.147842	Yes
row_434	Dek	null	null	0.148252	Yes
row_435	Dhrs1	null	null	0.148662	Yes
row_436	Dnm1l	null	null	0.149072	Yes
row_437	Elavl4	null	null	0.148595	Yes
row_438	Elmod1	null	null	0.149301	Yes
row_439	Enah	null	null	0.150007	Yes
row_440	Ezh1	null	null	0.149826	Yes
row_441	Fjx1	null	null	0.150531	Yes
row_442	Gnai2	null	null	0.150942	Yes
row_443	Hrb	null	null	0.150169	Yes
row_444	Kcnc4	null	null	0.149101	Yes
row_445	L1cam	null	null	0.149512	Yes
row_446	Ldlr	null	null	0.149922	Yes
row_447	Msi2	null	null	0.150036	Yes
row_448	Pam	null	null	0.14956	Yes
row_449	Pank3	null	null	0.150265	Yes
row_450	Rnf44	null	null	0.149197	Yes
row_451	Sec14l1	null	null	0.149608	Yes
row_452	Serpini1	null	null	0.150018	Yes
row_453	Slc35a4	null	null	0.150132	Yes
row_454	Smarcad1	null	null	0.150542	Yes
row_455	Uhmk1	null	null	0.149474	Yes
row_456	Wdr1	null	null	0.149885	Yes
row_457	2400003C14Rik	null	null	0.149703	Yes
row_458	5730410E15Rik	null	null	0.149522	Yes
row_459	9130404D08Rik	null	null	0.150228	Yes
row_460	Adam23	null	null	0.150638	Yes
row_461	Aldh3a2	null	null	0.151048	Yes
row_462	Atp2c1	null	null	0.150867	Yes
row_463	C030046I01Rik	null	null	0.150391	Yes
row_464	Cacna1e	null	null	0.151096	Yes
row_465	Cadm3	null	null	0.151506	Yes
row_466	Calu	null	null	0.151917	Yes
row_467	Camta2	null	null	0.152622	Yes
row_468	Ccnd2	null	null	0.153328	Yes
row_469	Cd164	null	null	0.154034	Yes
row_470	Cic	null	null	0.154148	Yes
row_471	Crbn	null	null	0.154558	Yes
row_472	Ddx5	null	null	0.154968	Yes
row_473	Elovl5	null	null	0.155083	Yes
row_474	Extl3	null	null	0.155789	Yes
row_475	Fkbp1b	null	null	0.155903	Yes
row_476	Gabarapl1	null	null	0.156018	Yes
row_477	Gcap14	null	null	0.156723	Yes
row_478	Gmfb	null	null	0.157429	Yes
row_479	Grinl1a	null	null	0.157839	Yes
row_480	Ina	null	null	0.158545	Yes
row_481	Kif3a	null	null	0.158955	Yes
row_482	Lin7c	null	null	0.15907	Yes
row_483	Lrp11	null	null	0.159775	Yes
row_484	Med13	null	null	0.15989	Yes
row_485	Mrps6	null	null	0.1603	Yes
row_486	Mtmr4	null	null	0.161006	Yes
row_487	Nras	null	null	0.16112	Yes
row_488	Pde10a	null	null	0.161235	Yes
row_489	Pom121	null	null	0.161349	Yes
row_490	Ppm1e	null	null	0.162055	Yes
row_491	Rcn2	null	null	0.161578	Yes
row_492	Setd7	null	null	0.161693	Yes
row_493	Slc16a1	null	null	0.162103	Yes
row_494	Slc6a1	null	null	0.162513	Yes
row_495	Slc6a17	null	null	0.163219	Yes
row_496	Sv2a	null	null	0.162742	Yes
row_497	Tgoln2	null	null	0.163152	Yes
row_498	Tle4	null	null	0.163858	Yes
row_499	Tmem50b	null	null	0.164564	Yes
row_500	Tmem56	null	null	0.165269	Yes
row_501	Ugt8a	null	null	0.165088	Yes
row_502	Whsc1l1	null	null	0.165203	Yes
row_503	Zfp706	null	null	0.165613	Yes
row_504	1300012G16Rik	null	null	0.165728	Yes
row_505	6430527G18Rik	null	null	0.165251	Yes
row_506	Adnp	null	null	0.16507	Yes
row_507	Apc2	null	null	0.165184	Yes
row_508	Arid4b	null	null	0.16589	Yes
row_509	Asah1	null	null	0.166596	Yes
row_510	Brd4	null	null	0.165824	Yes
row_511	Cadm1	null	null	0.165938	Yes
row_512	Cdh11	null	null	0.166348	Yes
row_513	Cdkn1b	null	null	0.167054	Yes
row_514	Ctdsp2	null	null	0.166282	Yes
row_515	Fnip1	null	null	0.164623	Yes
row_516	Gad2	null	null	0.165033	Yes
row_517	Kif5b	null	null	0.163669	Yes
row_518	Kirrel3	null	null	0.164375	Yes
row_519	Ldoc1l	null	null	0.165081	Yes
row_520	Lnpep	null	null	0.165786	Yes
row_521	Ncor2	null	null	0.164127	Yes
row_522	Nfe2l1	null	null	0.164242	Yes
row_523	Nr1d2	null	null	0.164652	Yes
row_524	Nr3c1	null	null	0.165358	Yes
row_525	Pacs2	null	null	0.165177	Yes
row_526	Pcsk1n	null	null	0.165882	Yes
row_527	Pip4k2b	null	null	0.166292	Yes
row_528	Rab9b	null	null	0.16552	Yes
row_529	Rnf24	null	null	0.165635	Yes
row_530	Slc17a6	null	null	0.163976	Yes
row_531	Slc7a11	null	null	0.164386	Yes
row_532	Snn	null	null	0.165092	Yes
row_533	Stox2	null	null	0.165797	Yes
row_534	Synpr	null	null	0.166503	Yes
row_535	Tmem50a	null	null	0.166617	Yes
row_536	Tmem65	null	null	0.167323	Yes
row_537	Tnfrsf21	null	null	0.167438	Yes
row_538	Trp53inp2	null	null	0.167257	Yes
row_539	Ube2b	null	null	0.167962	Yes
row_540	Zbtb7a	null	null	0.167486	Yes
row_541	4933411K20Rik	null	null	0.1676	Yes
row_542	Adrbk1	null	null	0.167124	Yes
row_543	Apln	null	null	0.166942	Yes
row_544	Arhgap5	null	null	0.167353	Yes
row_545	Bcl11b	null	null	0.16658	Yes
row_546	Bclaf1	null	null	0.167286	Yes
row_547	Brsk2	null	null	0.167696	Yes
row_548	Cfl2	null	null	0.166333	Yes
row_549	Cggbp1	null	null	0.167038	Yes
row_550	Chl1	null	null	0.167744	Yes
row_551	Clcn3	null	null	0.167859	Yes
row_552	Cxcl12	null	null	0.167086	Yes
row_553	D4Bwg0951e	null	null	0.16661	Yes
row_554	Dio2	null	null	0.16702	Yes
row_555	Dusp11	null	null	0.167134	Yes
row_556	Eif2ak1	null	null	0.167545	Yes
row_557	Emb	null	null	0.16825	Yes
row_558	Fem1c	null	null	0.168069	Yes
row_559	Golt1b	null	null	0.167888	Yes
row_560	Gzf1	null	null	0.167707	Yes
row_561	Id2	null	null	0.167526	Yes
row_562	Kif2a	null	null	0.166163	Yes
row_563	Klf9	null	null	0.166868	Yes
row_564	Ldhb	null	null	0.167574	Yes
row_565	Lman2	null	null	0.16828	Yes
row_566	Lnp	null	null	0.168985	Yes
row_567	Mboat2	null	null	0.169396	Yes
row_568	Mmd2	null	null	0.170101	Yes
row_569	Nap1l3	null	null	0.170807	Yes
row_570	Ogt	null	null	0.169443	Yes
row_571	P4hb	null	null	0.169854	Yes
row_572	Paqr4	null	null	0.170559	Yes
row_573	Ptk2	null	null	0.169491	Yes
row_574	Ptpn12	null	null	0.170197	Yes
row_575	Ptpru	null	null	0.170903	Yes
row_576	Rad21	null	null	0.171017	Yes
row_577	Rdx	null	null	0.170245	Yes
row_578	Rnf12	null	null	0.170064	Yes
row_579	Rnf128	null	null	0.17077	Yes
row_580	Scpep1	null	null	0.169998	Yes
row_581	Slc12a2	null	null	0.169521	Yes
row_582	Slitrk1	null	null	0.169044	Yes
row_583	Srebf1	null	null	0.168863	Yes
row_584	Tacc1	null	null	0.168682	Yes
row_585	Tanc2	null	null	0.169388	Yes
row_586	Tlk1	null	null	0.169798	Yes
row_587	Tmem64	null	null	0.170208	Yes
row_588	Tnk2	null	null	0.170618	Yes
row_589	Tnrc6b	null	null	0.171324	Yes
row_590	Tram1l1	null	null	0.17203	Yes
row_591	Ttc3	null	null	0.172144	Yes
row_592	Ube2w	null	null	0.172554	Yes
row_593	Vim	null	null	0.172373	Yes
row_594	Vps24	null	null	0.173079	Yes
row_595	Yipf6	null	null	0.173489	Yes
row_596	Zfand6	null	null	0.172717	Yes
row_597	Zrsr2	null	null	0.172831	Yes
row_598	3110043O21Rik	null	null	0.171763	Yes
row_599	6030458C11Rik	null	null	0.171878	Yes
row_600	6330439K17Rik	null	null	0.172584	Yes
row_601	6330578E17Rik	null	null	0.172994	Yes
row_602	Abat	null	null	0.173404	Yes
row_603	Abhd2	null	null	0.17411	Yes
row_604	Acvr1b	null	null	0.17452	Yes
row_605	Api5	null	null	0.173156	Yes
row_606	Arpp21	null	null	0.17268	Yes
row_607	C230081A13Rik	null	null	0.170429	Yes
row_608	Cldn12	null	null	0.168475	Yes
row_609	Cldnd1	null	null	0.16918	Yes
row_610	D12Ertd551e	null	null	0.168113	Yes
row_611	D15Ertd621e	null	null	0.168818	Yes
row_612	Ddx3x	null	null	0.16775	Yes
row_613	Ddx6	null	null	0.168456	Yes
row_614	Dnmt3a	null	null	0.169162	Yes
row_615	Dtx1	null	null	0.169572	Yes
row_616	E130308A19Rik	null	null	0.169982	Yes
row_617	Eif4e	null	null	0.170097	Yes
row_618	Elovl4	null	null	0.170507	Yes
row_619	Epb4.1l3	null	null	0.171212	Yes
row_620	Epha4	null	null	0.171918	Yes
row_621	Grik2	null	null	0.169964	Yes
row_622	Grm7	null	null	0.170669	Yes
row_623	Hs2st1	null	null	0.169897	Yes
row_624	Irgq	null	null	0.16942	Yes
row_625	Jarid2	null	null	0.170126	Yes
row_626	Kras	null	null	0.170536	Yes
row_627	Luc7l	null	null	0.169764	Yes
row_628	Mink1	null	null	0.168992	Yes
row_629	Negr1	null	null	0.168811	Yes
row_630	Nfix	null	null	0.169516	Yes
row_631	Nrn1	null	null	0.170222	Yes
row_632	Nudt11	null	null	0.170928	Yes
row_633	Pcnx	null	null	0.170155	Yes
row_634	Pdcd6	null	null	0.170861	Yes
row_635	Phactr1	null	null	0.171271	Yes
row_636	Pld3	null	null	0.171386	Yes
row_637	Ptbp2	null	null	0.170909	Yes
row_638	Ptprs	null	null	0.171319	Yes
row_639	Purg	null	null	0.172025	Yes
row_640	Rbm9	null	null	0.171844	Yes
row_641	Rev3l	null	null	0.172254	Yes
row_642	Rhoa	null	null	0.17296	Yes
row_643	Rnf146	null	null	0.17337	Yes
row_644	Scrn1	null	null	0.173189	Yes
row_645	Sema7a	null	null	0.173303	Yes
row_646	Slc20a1	null	null	0.173418	Yes
row_647	Slc35a5	null	null	0.173532	Yes
row_648	Slc39a10	null	null	0.174238	Yes
row_649	Smpd3	null	null	0.174353	Yes
row_650	Snx12	null	null	0.174763	Yes
row_651	Syp	null	null	0.174286	Yes
row_652	Tmcc3	null	null	0.174401	Yes
row_653	Tmed9	null	null	0.175106	Yes
row_654	Tspan13	null	null	0.175221	Yes
row_655	Tub	null	null	0.175631	Yes
row_656	Unc5c	null	null	0.175154	Yes
row_657	Wdr40b	null	null	0.175269	Yes
row_658	Zadh2	null	null	0.175088	Yes
row_659	Zdhhc20	null	null	0.175793	Yes
row_660	Zfp451	null	null	0.176499	Yes
row_661	Zfp512	null	null	0.177205	Yes
row_662	Zfp654	null	null	0.177911	Yes
row_663	1110018G07Rik	null	null	0.17773	Yes
row_664	2310057M21Rik	null	null	0.176957	Yes
row_665	2610528K11Rik	null	null	0.177663	Yes
row_666	4921505C17Rik	null	null	0.177778	Yes
row_667	4930402H24Rik	null	null	0.178483	Yes
row_668	4930500O05Rik	null	null	0.178893	Yes
row_669	Acly	null	null	0.177826	Yes
row_670	Amfr	null	null	0.176166	Yes
row_671	Ankib1	null	null	0.176872	Yes
row_672	Ankrd52	null	null	0.177578	Yes
row_673	Arl6ip2	null	null	0.177692	Yes
row_674	Armc1	null	null	0.178398	Yes
row_675	Atp1a1	null	null	0.177921	Yes
row_676	Atxn1	null	null	0.178332	Yes
row_677	Azin1	null	null	0.179037	Yes
row_678	B230380D07Rik	null	null	0.179743	Yes
row_679	B3gat1	null	null	0.180449	Yes
row_680	BC018242	null	null	0.180563	Yes
row_681	Cap1	null	null	0.179495	Yes
row_682	Cask	null	null	0.180201	Yes
row_683	Ccdc50	null	null	0.180907	Yes
row_684	Clock	null	null	0.179839	Yes
row_685	Copg2	null	null	0.180545	Yes
row_686	Creb3l2	null	null	0.180364	Yes
row_687	Crebzf	null	null	0.180774	Yes
row_688	Ctnnd1	null	null	0.181184	Yes
row_689	D5Wsu178e	null	null	0.181594	Yes
row_690	Dag1	null	null	0.1823	Yes
row_691	Dnaja4	null	null	0.182414	Yes
row_692	Epb4.1l2	null	null	0.181346	Yes
row_693	Ermp1	null	null	0.182052	Yes
row_694	Etv1	null	null	0.182758	Yes
row_695	Fbxo11	null	null	0.183168	Yes
row_696	Fmnl2	null	null	0.183578	Yes
row_697	Fnbp1	null	null	0.184284	Yes
row_698	Frmd4a	null	null	0.184989	Yes
row_699	Frs2	null	null	0.185695	Yes
row_700	Gja1	null	null	0.18581	Yes
row_701	Gje1	null	null	0.186515	Yes
row_702	Glcci1	null	null	0.187221	Yes
row_703	Gpr124	null	null	0.187631	Yes
row_704	Gpr158	null	null	0.188337	Yes
row_705	Gria4	null	null	0.189043	Yes
row_706	Hpca	null	null	0.18827	Yes
row_707	Hrh3	null	null	0.188976	Yes
row_708	Htr1a	null	null	0.189386	Yes
row_709	Jakmip1	null	null	0.189796	Yes
row_710	Kit	null	null	0.189911	Yes
row_711	Kpnb1	null	null	0.190321	Yes
row_712	Map3k7ip2	null	null	0.188662	Yes
row_713	Mark2	null	null	0.189368	Yes
row_714	Mdga2	null	null	0.190073	Yes
row_715	Mllt6	null	null	0.189597	Yes
row_716	Mpp2	null	null	0.190302	Yes
row_717	Mtap7d1	null	null	0.191008	Yes
row_718	Myh9	null	null	0.191714	Yes
row_719	Ncor1	null	null	0.191828	Yes
row_720	Nf1	null	null	0.192239	Yes
row_721	Nfia	null	null	0.192944	Yes
row_722	Nope	null	null	0.192763	Yes
row_723	Nr4a1	null	null	0.193469	Yes
row_724	Nucb1	null	null	0.193583	Yes
row_725	Odz2	null	null	0.193994	Yes
row_726	Osbpl9	null	null	0.194108	Yes
row_727	Pcmtd1	null	null	0.194223	Yes
row_728	Prr18	null	null	0.191381	Yes
row_729	Rab1	null	null	0.191496	Yes
row_730	Rab8b	null	null	0.192201	Yes
row_731	Rad23b	null	null	0.192907	Yes
row_732	Rala	null	null	0.193613	Yes
row_733	Rin2	null	null	0.192841	Yes
row_734	Ryr2	null	null	0.193546	Yes
row_735	Scn1a	null	null	0.193956	Yes
row_736	Sfrs1	null	null	0.19348	Yes
row_737	Sfrs6	null	null	0.194185	Yes
row_738	Sidt2	null	null	0.194596	Yes
row_739	Slc38a2	null	null	0.194119	Yes
row_740	Slc6a6	null	null	0.194529	Yes
row_741	Snph	null	null	0.194939	Yes
row_742	St13	null	null	0.194463	Yes
row_743	St3gal1	null	null	0.195168	Yes
row_744	Stard13	null	null	0.195874	Yes
row_745	Stat3	null	null	0.19658	Yes
row_746	Stxbp3a	null	null	0.19699	Yes
row_747	Svil	null	null	0.197696	Yes
row_748	Sypl	null	null	0.198401	Yes
row_749	Tbcel	null	null	0.199107	Yes
row_750	Tfg	null	null	0.199517	Yes
row_751	Timp3	null	null	0.200223	Yes
row_752	Tmed5	null	null	0.200929	Yes
row_753	Tmem178	null	null	0.201634	Yes
row_754	Tmem33	null	null	0.202044	Yes
row_755	Tnpo1	null	null	0.202454	Yes
row_756	Trim44	null	null	0.20316	Yes
row_757	Trim9	null	null	0.203866	Yes
row_758	Tulp4	null	null	0.204276	Yes
row_759	Ubfd1	null	null	0.204391	Yes
row_760	Usp45	null	null	0.205096	Yes
row_761	Ypel2	null	null	0.204324	Yes
row_762	Zfand5	null	null	0.204439	Yes
row_763	Zfp148	null	null	0.205144	Yes
row_764	Zfp644	null	null	0.20585	Yes
row_765	2010209O12Rik	null	null	0.205078	Yes
row_766	3300001P08Rik	null	null	0.204897	Yes
row_767	3930401K13Rik	null	null	0.205602	Yes
row_768	4921533L14Rik	null	null	0.206308	Yes
row_769	8430427H17Rik	null	null	0.207014	Yes
row_770	Abcc5	null	null	0.207128	Yes
row_771	Acadsb	null	null	0.207834	Yes
row_772	Adam9	null	null	0.207949	Yes
row_773	Ankrd40	null	null	0.207472	Yes
row_774	Arf1	null	null	0.207291	Yes
row_775	Arhgap21	null	null	0.207997	Yes
row_776	Arl15	null	null	0.208702	Yes
row_777	Arnt2	null	null	0.209408	Yes
row_778	Atp9b	null	null	0.208636	Yes
row_779	Atrn	null	null	0.209341	Yes
row_780	AW049604	null	null	0.20916	Yes
row_781	Axin2	null	null	0.209866	Yes
row_782	Baalc	null	null	0.210572	Yes
row_783	Bmi1	null	null	0.209799	Yes
row_784	Brwd1	null	null	0.210505	Yes
row_785	Ccdc88a	null	null	0.207664	Yes
row_786	Cd200	null	null	0.208074	Yes
row_787	Cebpg	null	null	0.207302	Yes
row_788	Chst2	null	null	0.207416	Yes
row_789	Coro2b	null	null	0.207235	Yes
row_790	Cpne1	null	null	0.207941	Yes
row_791	Dbi	null	null	0.207169	Yes
row_792	Ddef1	null	null	0.207579	Yes
row_793	Diras1	null	null	0.207693	Yes
row_794	Diras2	null	null	0.208399	Yes
row_795	Dlgap4	null	null	0.209105	Yes
row_796	Elavl1	null	null	0.206559	Yes
row_797	Elovl6	null	null	0.207264	Yes
row_798	Ero1l	null	null	0.207675	Yes
row_799	Etf1	null	null	0.20838	Yes
row_800	Flot2	null	null	0.208199	Yes
row_801	Fndc3a	null	null	0.208905	Yes
row_802	Fndc3b	null	null	0.209611	Yes
row_803	Gna13	null	null	0.207952	Yes
row_804	Gramd3	null	null	0.208066	Yes
row_805	Grlf1	null	null	0.208181	Yes
row_806	Hcfc1	null	null	0.208591	Yes
row_807	Hiat1	null	null	0.208705	Yes
row_808	Htr2c	null	null	0.208229	Yes
row_809	Insr	null	null	0.208934	Yes
row_810	Jph4	null	null	0.209049	Yes
row_811	Kcnc3	null	null	0.209755	Yes
row_812	Kctd12	null	null	0.21046	Yes
row_813	Lbh	null	null	0.21087	Yes
row_814	Leprotl1	null	null	0.211576	Yes
row_815	Mcf2l	null	null	0.209622	Yes
row_816	Myo1d	null	null	0.207962	Yes
row_817	Myo6	null	null	0.208373	Yes
row_818	Nap1l1	null	null	0.208783	Yes
row_819	Nktr	null	null	0.20801	Yes
row_820	Npepps	null	null	0.208125	Yes
row_821	P42pop	null	null	0.208535	Yes
row_822	Pbx1	null	null	0.208945	Yes
row_823	Pde4d	null	null	0.20906	Yes
row_824	Pde4dip	null	null	0.209765	Yes
row_825	Pgm2	null	null	0.210471	Yes
row_826	Pik3c2a	null	null	0.21029	Yes
row_827	Pip5k3	null	null	0.210996	Yes
row_828	Pkp4	null	null	0.211702	Yes
row_829	Plec1	null	null	0.212407	Yes
row_830	Plxna2	null	null	0.212226	Yes
row_831	Ppapdc2	null	null	0.212341	Yes
row_832	Ppm1k	null	null	0.213046	Yes
row_833	Prkar2a	null	null	0.21257	Yes
row_834	Prkcbp1	null	null	0.213276	Yes
row_835	Prr12	null	null	0.21339	Yes
row_836	Pum1	null	null	0.212618	Yes
row_837	Rab15	null	null	0.213028	Yes
row_838	Rap2c	null	null	0.213142	Yes
row_839	Rnf38	null	null	0.212666	Yes
row_840	Robo2	null	null	0.213371	Yes
row_841	Ryr1	null	null	0.212599	Yes
row_842	Samd8	null	null	0.213305	Yes
row_843	Scamp1	null	null	0.213715	Yes
row_844	Scg3	null	null	0.214125	Yes
row_845	Sgpp1	null	null	0.213944	Yes
row_846	Slc23a2	null	null	0.213172	Yes
row_847	Smad7	null	null	0.212991	Yes
row_848	Socs7	null	null	0.213401	Yes
row_849	Son	null	null	0.214107	Yes
row_850	Stk4	null	null	0.212743	Yes
row_851	Surf4	null	null	0.212266	Yes
row_852	Tcf12	null	null	0.212381	Yes
row_853	Tmem109	null	null	0.211904	Yes
row_854	Tmem167	null	null	0.212314	Yes
row_855	Tmpo	null	null	0.212429	Yes
row_856	Tnrc6a	null	null	0.212543	Yes
row_857	Ttbk2	null	null	0.212362	Yes
row_858	Ttc14	null	null	0.213068	Yes
row_859	Txndc10	null	null	0.213183	Yes
row_860	Usp9x	null	null	0.212115	Yes
row_861	Vat1	null	null	0.212821	Yes
row_862	Vcl	null	null	0.213526	Yes
row_863	Wdfy3	null	null	0.213641	Yes
row_864	Wfs1	null	null	0.214051	Yes
row_865	Zcchc14	null	null	0.213279	Yes
row_866	Zdhhc17	null	null	0.213689	Yes
row_867	Zfp187	null	null	0.214394	Yes
row_868	Zfp36l1	null	null	0.214805	Yes
row_869	Zfp445	null	null	0.215215	Yes
row_870	Znrf3	null	null	0.215329	Yes
row_871	6330503C03Rik	null	null	0.211897	No
row_872	6430514L14Rik	null	null	0.212602	No
row_873	9130404D14Rik	null	null	0.213012	No
row_874	9930021J03Rik	null	null	0.213718	No
row_875	Acsl3	null	null	0.212946	No
row_876	Adam10	null	null	0.213652	No
row_877	AI427515	null	null	0.212584	No
row_878	Arrb1	null	null	0.210038	No
row_879	B3galt1	null	null	0.20897	No
row_880	Bcan	null	null	0.209085	No
row_881	Bcl7a	null	null	0.209495	No
row_882	Bicd2	null	null	0.2102	No
row_883	C330019G07Rik	null	null	0.210315	No
row_884	Car10	null	null	0.208656	No
row_885	Ccdc92	null	null	0.20877	No
row_886	Ccnt2	null	null	0.209181	No
row_887	Cd2ap	null	null	0.209886	No
row_888	Cdk5r1	null	null	0.209705	No
row_889	Chic1	null	null	0.20982	No
row_890	Cox7b	null	null	0.207865	No
row_891	Cpd	null	null	0.208275	No
row_892	Crtc1	null	null	0.208094	No
row_893	Csda	null	null	0.208504	No
row_894	Csmd1	null	null	0.208619	No
row_895	Cxcl14	null	null	0.209029	No
row_896	Cyb561	null	null	0.209735	No
row_897	D6Wsu176e	null	null	0.209554	No
row_898	Dbc1	null	null	0.209668	No
row_899	Ddx17	null	null	0.209191	No
row_900	Dixdc1	null	null	0.20901	No
row_901	Ednrb	null	null	0.207056	No
row_902	Enpp4	null	null	0.206283	No
row_903	Epas1	null	null	0.206694	No
row_904	Epha5	null	null	0.207399	No
row_905	Fbxl3	null	null	0.206923	No
row_906	Fcho2	null	null	0.207333	No
row_907	Fgd6	null	null	0.208038	No
row_908	Fgfr3	null	null	0.208744	No
row_909	Flt1	null	null	0.209154	No
row_910	Foxk2	null	null	0.209269	No
row_911	Gnptab	null	null	0.206132	No
row_912	Gpr146	null	null	0.206837	No
row_913	Gspt1	null	null	0.206361	No
row_914	Gtf2i	null	null	0.207067	No
row_915	Gyk	null	null	0.207477	No
row_916	Hnrnpa2b1	null	null	0.207887	No
row_917	Homer1	null	null	0.20741	No
row_918	Icmt	null	null	0.208116	No
row_919	Igf1r	null	null	0.208526	No
row_920	Kcnab1	null	null	0.206276	No
row_921	Khsrp	null	null	0.205503	No
row_922	Klhl5	null	null	0.205618	No
row_923	Lass2	null	null	0.205437	No
row_924	Lass5	null	null	0.206143	No
row_925	Lims1	null	null	0.205962	No
row_926	Lmbrd2	null	null	0.206667	No
row_927	Man1a2	null	null	0.204417	No
row_928	Manea	null	null	0.205123	No
row_929	Mfap3l	null	null	0.203464	No
row_930	Mras	null	null	0.201805	No
row_931	Mtdh	null	null	0.20251	No
row_932	Myo10	null	null	0.20292	No
row_933	N28178	null	null	0.203331	No
row_934	Nefm	null	null	0.202558	No
row_935	Nelf	null	null	0.203264	No
row_936	Neto1	null	null	0.203674	No
row_937	Neto2	null	null	0.20438	No
row_938	Nfic	null	null	0.20479	No
row_939	Nrp2	null	null	0.204313	No
row_940	Ntrk3	null	null	0.204723	No
row_941	Orc4l	null	null	0.204542	No
row_942	Pcgf3	null	null	0.203475	No
row_943	Pgrmc1	null	null	0.201815	No
row_944	Phc2	null	null	0.202226	No
row_945	Phf20l1	null	null	0.202636	No
row_946	Phtf2	null	null	0.203341	No
row_947	Pigs	null	null	0.204047	No
row_948	Pnpla8	null	null	0.202388	No
row_949	Pou3f3	null	null	0.202503	No
row_950	Ppargc1b	null	null	0.203208	No
row_951	Prelp	null	null	0.203618	No
row_952	Rap2b	null	null	0.201368	No
row_953	Reep3	null	null	0.201187	No
row_954	Rnf103	null	null	0.201006	No
row_955	Rnf111	null	null	0.201712	No
row_956	Rnf144b	null	null	0.202122	No
row_957	Rnf214	null	null	0.202828	No
row_958	Rufy3	null	null	0.202647	No
row_959	Scrt1	null	null	0.203352	No
row_960	Sema6a	null	null	0.204058	No
row_961	Sema6d	null	null	0.204764	No
row_962	Sfrs7	null	null	0.204878	No
row_963	Smek1	null	null	0.202628	No
row_964	Snx30	null	null	0.203038	No
row_965	Spcs1	null	null	0.203153	No
row_966	Stard3nl	null	null	0.202676	No
row_967	Sucla2	null	null	0.202199	No
row_968	Suv420h1	null	null	0.202905	No
row_969	Syne1	null	null	0.203611	No
row_970	Tapt1	null	null	0.203725	No
row_971	Tbr1	null	null	0.20384	No
row_972	Tiam1	null	null	0.203659	No
row_973	Tnrc18	null	null	0.202295	No
row_974	Trhde	null	null	0.203001	No
row_975	Trove2	null	null	0.203707	No
row_976	Trp53bp1	null	null	0.204412	No
row_977	Tspan9	null	null	0.204527	No
row_978	Ttc19	null	null	0.205233	No
row_979	Txndc12	null	null	0.205347	No
row_980	Ulk2	null	null	0.203984	No
row_981	Vamp3	null	null	0.203803	No
row_982	Vamp4	null	null	0.204508	No
row_983	Vcam1	null	null	0.205214	No
row_984	Vkorc1	null	null	0.20592	No
row_985	Vps4b	null	null	0.20633	No
row_986	Wasf2	null	null	0.20674	No
row_987	Wdr22	null	null	0.20715	No
row_988	Yy1	null	null	0.205491	No
row_989	Zc3h11a	null	null	0.206197	No
row_990	Zdhhc21	null	null	0.206903	No
row_991	Zfyve28	null	null	0.206722	No
row_992	Zmym4	null	null	0.207427	No
row_993	Znrf1	null	null	0.208133	No
row_994	0610007P14Rik	null	null	0.208839	No
row_995	2210412D01Rik	null	null	0.207771	No
row_996	2310035C23Rik	null	null	0.208477	No
row_997	4931428F04Rik	null	null	0.206522	No
row_998	4933426M11Rik	null	null	0.206932	No
row_999	8030462N17Rik	null	null	0.206751	No
row_1000	A930001N09Rik	null	null	0.206865	No
row_1001	Aadacl1	null	null	0.207571	No
row_1002	Aatk	null	null	0.208277	No
row_1003	Abcd3	null	null	0.208687	No
row_1004	Abhd3	null	null	0.209393	No
row_1005	Acot11	null	null	0.209507	No
row_1006	Adar	null	null	0.209917	No
row_1007	Adarb1	null	null	0.210623	No
row_1008	Agrn	null	null	0.210442	No
row_1009	Ak3	null	null	0.210852	No
row_1010	Ak3l1	null	null	0.211558	No
row_1011	Aktip	null	null	0.211672	No
row_1012	Amotl2	null	null	0.212082	No
row_1013	Anxa11	null	null	0.21131	No
row_1014	Anxa2	null	null	0.212016	No
row_1015	Ap3s1	null	null	0.212426	No
row_1016	Arhgap12	null	null	0.211949	No
row_1017	Arid2	null	null	0.21236	No
row_1018	Arid4a	null	null	0.213065	No
row_1019	Arid5b	null	null	0.213771	No
row_1020	AW146242	null	null	0.212703	No
row_1021	Bmpr1a	null	null	0.211044	No
row_1022	Cald1	null	null	0.209976	No
row_1023	Cat	null	null	0.210091	No
row_1024	Cav1	null	null	0.210796	No
row_1025	Ccrn4l	null	null	0.210024	No
row_1026	Cd99l2	null	null	0.210434	No
row_1027	Cetn3	null	null	0.209958	No
row_1028	Cflar	null	null	0.210663	No
row_1029	Chpt1	null	null	0.211369	No
row_1030	Clcn4-2	null	null	0.211484	No
row_1031	Cmtm6	null	null	0.211303	No
row_1032	Csnk1g1	null	null	0.209939	No
row_1033	Csnk1g3	null	null	0.210645	No
row_1034	Cygb	null	null	0.210168	No
row_1035	D18Ertd653e	null	null	0.210578	No
row_1036	D4Wsu53e	null	null	0.211284	No
row_1037	D730040F13Rik	null	null	0.21199	No
row_1038	Dab2ip	null	null	0.2124	No
row_1039	Dcn	null	null	0.212219	No
row_1040	Dcp1a	null	null	0.212924	No
row_1041	Dcun1d2	null	null	0.213335	No
row_1042	Derl1	null	null	0.212858	No
row_1043	Dhcr24	null	null	0.213268	No
row_1044	Dhx15	null	null	0.213974	No
row_1045	Dnajc1	null	null	0.214384	No
row_1046	Dnajc18	null	null	0.21509	No
row_1047	Dusp8	null	null	0.212839	No
row_1048	Eea1	null	null	0.212363	No
row_1049	Efnb2	null	null	0.213068	No
row_1050	Elmo1	null	null	0.213183	No
row_1051	Elovl7	null	null	0.213889	No
row_1052	Entpd6	null	null	0.214299	No
row_1053	Entpd7	null	null	0.215004	No
row_1054	Eps8	null	null	0.214823	No
row_1055	Esrrg	null	null	0.214642	No
row_1056	Fbxo21	null	null	0.213574	No
row_1057	Fgf1	null	null	0.213689	No
row_1058	Foxo3a	null	null	0.212917	No
row_1059	Foxo6	null	null	0.213622	No
row_1060	Foxp2	null	null	0.214328	No
row_1061	Gabrg3	null	null	0.21326	No
row_1062	Gca	null	null	0.213079	No
row_1063	Gdap2	null	null	0.213785	No
row_1064	Gga3	null	null	0.214491	No
row_1065	Gnal	null	null	0.213718	No
row_1066	Golga4	null	null	0.213833	No
row_1067	Golim4	null	null	0.214243	No
row_1068	Gpr116	null	null	0.214653	No
row_1069	Gyg	null	null	0.213585	No
row_1070	Hiatl1	null	null	0.213404	No
row_1071	Hspa4	null	null	0.213814	No
row_1072	Hus1	null	null	0.21452	No
row_1073	Igf2r	null	null	0.214339	No
row_1074	Irf2	null	null	0.212976	No
row_1075	Kcnh5	null	null	0.212794	No
row_1076	Kcnma1	null	null	0.2135	No
row_1077	Kpna6	null	null	0.213615	No
row_1078	Lcorl	null	null	0.213138	No
row_1079	Lipa	null	null	0.212957	No
row_1080	Lrrtm1	null	null	0.211889	No
row_1081	Mat2a	null	null	0.210526	No
row_1082	Mcph1	null	null	0.209753	No
row_1083	Mctp1	null	null	0.210459	No
row_1084	Mid1ip1	null	null	0.209982	No
row_1085	Mpped1	null	null	0.209801	No
row_1086	Mtch2	null	null	0.20962	No
row_1087	Mtf2	null	null	0.210326	No
row_1088	Nf2	null	null	0.208963	No
row_1089	Nfyc	null	null	0.209668	No
row_1090	Ngly1	null	null	0.210374	No
row_1091	Nts	null	null	0.209011	No
row_1092	Nup210	null	null	0.209421	No
row_1093	Nus1	null	null	0.210126	No
row_1094	Oaz1	null	null	0.210241	No
row_1095	Pak2	null	null	0.209764	No
row_1096	Panx2	null	null	0.21047	No
row_1097	Pcdh1	null	null	0.210289	No
row_1098	Per2	null	null	0.208039	No
row_1099	Phf17	null	null	0.207266	No
row_1100	Pitpnc1	null	null	0.20679	No
row_1101	Ppap2b	null	null	0.205426	No
row_1102	Ppm1f	null	null	0.205541	No
row_1103	Prei4	null	null	0.205655	No
row_1104	Prkcz	null	null	0.206065	No
row_1105	Rapgef6	null	null	0.202042	No
row_1106	Rasa3	null	null	0.202747	No
row_1107	Rbm26	null	null	0.202271	No
row_1108	Reln	null	null	0.202681	No
row_1109	Rgl1	null	null	0.203091	No
row_1110	Rgs8	null	null	0.203501	No
row_1111	Rhobtb3	null	null	0.204207	No
row_1112	Rock1	null	null	0.203139	No
row_1113	Rps6ka5	null	null	0.202071	No
row_1114	Rsbn1	null	null	0.202186	No
row_1115	Sec23a	null	null	0.200822	No
row_1116	Sf3b3	null	null	0.201232	No
row_1117	Sft2d2	null	null	0.20046	No
row_1118	Sgsm1	null	null	0.201166	No
row_1119	Slc12a6	null	null	0.20128	No
row_1120	Slc20a2	null	null	0.201986	No
row_1121	Slc25a36	null	null	0.202692	No
row_1122	Slc30a1	null	null	0.203397	No
row_1123	Slc30a4	null	null	0.204103	No
row_1124	Slc43a2	null	null	0.204513	No
row_1125	Slc6a8	null	null	0.205219	No
row_1126	Smap1	null	null	0.205333	No
row_1127	Snx13	null	null	0.205448	No
row_1128	Sorl1	null	null	0.206154	No
row_1129	Sp1	null	null	0.206859	No
row_1130	Srgap2	null	null	0.204905	No
row_1131	Srr	null	null	0.205315	No
row_1132	Stam2	null	null	0.203951	No
row_1133	Syt3	null	null	0.204362	No
row_1134	Tmco3	null	null	0.202111	No
row_1135	Tmed8	null	null	0.202817	No
row_1136	Tmem127	null	null	0.203523	No
row_1137	Tnfrsf19	null	null	0.203637	No
row_1138	Tollip	null	null	0.203161	No
row_1139	Tox3	null	null	0.203571	No
row_1140	Tpi1	null	null	0.203981	No
row_1141	Traf3	null	null	0.204687	No
row_1142	Tuba1a	null	null	0.203323	No
row_1143	Twsg1	null	null	0.203733	No
row_1144	Ubr5	null	null	0.203552	No
row_1145	Uck2	null	null	0.204258	No
row_1146	Unc119b	null	null	0.204964	No
row_1147	Unc84b	null	null	0.205669	No
row_1148	Usf2	null	null	0.206079	No
row_1149	Usp47	null	null	0.206785	No
row_1150	Usp7	null	null	0.207491	No
row_1151	Wdr37	null	null	0.207901	No
row_1152	Wsb1	null	null	0.208311	No
row_1153	Yap1	null	null	0.208426	No
row_1154	Zbtb43	null	null	0.208245	No
row_1155	Zfp191	null	null	0.207768	No
row_1156	Zfp280b	null	null	0.207882	No
row_1157	Zfyve20	null	null	0.207701	No
row_1158	Zic1	null	null	0.208111	No
row_1159	Zmpste24	null	null	0.208522	No
row_1160	1200016B10Rik	null	null	0.208045	No
row_1161	2600011E07Rik	null	null	0.206681	No
row_1162	4931406P16Rik	null	null	0.20384	No
row_1163	9030409G11Rik	null	null	0.203955	No
row_1164	A930008G19Rik	null	null	0.203182	No
row_1165	Abca1	null	null	0.202706	No
row_1166	Ablim1	null	null	0.20282	No
row_1167	Acsl1	null	null	0.20323	No
row_1168	Adipor2	null	null	0.201571	No
row_1169	Ankrd43	null	null	0.199025	No
row_1170	Ap3d1	null	null	0.19914	No
row_1171	Appl2	null	null	0.19955	No
row_1172	Armcx2	null	null	0.199665	No
row_1173	Atp5f1	null	null	0.198892	No
row_1174	Bap1	null	null	0.196938	No
row_1175	Baz2b	null	null	0.197643	No
row_1176	Brunol4	null	null	0.19362	No
row_1177	Btg2	null	null	0.19403	No
row_1178	Cacna1d	null	null	0.193553	No
row_1179	Cacna2d3	null	null	0.194259	No
row_1180	Calcoco1	null	null	0.194964	No
row_1181	Caln1	null	null	0.19567	No
row_1182	Camk2d	null	null	0.196376	No
row_1183	Cbln1	null	null	0.196786	No
row_1184	Ccnd1	null	null	0.196309	No
row_1185	Chd3	null	null	0.193172	No
row_1186	Chd7	null	null	0.193878	No
row_1187	Chic2	null	null	0.194584	No
row_1188	Cpt1a	null	null	0.191447	No
row_1189	Creld1	null	null	0.192152	No
row_1190	Crtc3	null	null	0.192563	No
row_1191	Csnk2a1	null	null	0.193268	No
row_1192	D1Ertd622e	null	null	0.191314	No
row_1193	D2Ertd391e	null	null	0.192019	No
row_1194	Daam2	null	null	0.192134	No
row_1195	Dapk1	null	null	0.192544	No
row_1196	Ddx26b	null	null	0.192363	No
row_1197	Def8	null	null	0.192477	No
row_1198	Derl2	null	null	0.193183	No
row_1199	Dpp10	null	null	0.190933	No
row_1200	Eif2ak4	null	null	0.186909	No
row_1201	Eif3eip	null	null	0.187024	No
row_1202	Elk3	null	null	0.187138	No
row_1203	Ep300	null	null	0.186957	No
row_1204	Epb4.1	null	null	0.187663	No
row_1205	Epc1	null	null	0.188369	No
row_1206	Epn2	null	null	0.189074	No
row_1207	Evi5	null	null	0.188893	No
row_1208	Fbxl14	null	null	0.187234	No
row_1209	Fchsd2	null	null	0.186462	No
row_1210	Fgd4	null	null	0.186576	No
row_1211	Frap1	null	null	0.1861	No
row_1212	Fut8	null	null	0.186805	No
row_1213	Fyco1	null	null	0.187511	No
row_1214	Galnt7	null	null	0.18733	No
row_1215	Gas2l1	null	null	0.188036	No
row_1216	Gclm	null	null	0.18815	No
row_1217	Glce	null	null	0.188265	No
row_1218	Gldc	null	null	0.188971	No
row_1219	Gmcl1	null	null	0.189381	No
row_1220	Gnai3	null	null	0.190086	No
row_1221	Gnptg	null	null	0.190497	No
row_1222	Golm1	null	null	0.191202	No
row_1223	Gosr2	null	null	0.191908	No
row_1224	Gpbp1	null	null	0.192318	No
row_1225	Hadha	null	null	0.189477	No
row_1226	Hapln1	null	null	0.189887	No
row_1227	Hif1an	null	null	0.188819	No
row_1228	Hmgcr	null	null	0.189525	No
row_1229	Inpp5a	null	null	0.185796	No
row_1230	Ints8	null	null	0.186206	No
row_1231	Irs1	null	null	0.186025	No
row_1232	Jak1	null	null	0.18614	No
row_1233	Kcnj2	null	null	0.18389	No
row_1234	Klhl23	null	null	0.183117	No
row_1235	Lancl3	null	null	0.182641	No
row_1236	Letmd1	null	null	0.182755	No
row_1237	Limch1	null	null	0.183165	No
row_1238	Lrrc4c	null	null	0.18062	No
row_1239	Mark3	null	null	0.178074	No
row_1240	Mcfd2	null	null	0.178484	No
row_1241	Mfsd8	null	null	0.178007	No
row_1242	Mga	null	null	0.178713	No
row_1243	Moap1	null	null	0.177645	No
row_1244	Mpp3	null	null	0.177168	No
row_1245	Mrfap1	null	null	0.177874	No
row_1246	Mycbp	null	null	0.176806	No
row_1247	Nek7	null	null	0.175147	No
row_1248	Nlk	null	null	0.174375	No
row_1249	Nr2c2	null	null	0.173603	No
row_1250	Ocrl	null	null	0.172239	No
row_1251	Odz3	null	null	0.172945	No
row_1252	Osbpl11	null	null	0.17306	No
row_1253	Pbx2	null	null	0.172878	No
row_1254	Pdia6	null	null	0.171811	No
row_1255	Per3	null	null	0.171038	No
row_1256	Pgam5	null	null	0.171448	No
row_1257	Pnpla2	null	null	0.168016	No
row_1258	Ptpn14	null	null	0.163696	No
row_1259	Ptprk	null	null	0.164107	No
row_1260	Pvrl3	null	null	0.164517	No
row_1261	Rad54l2	null	null	0.164631	No
row_1262	Rbpj	null	null	0.162381	No
row_1263	Ric3	null	null	0.161313	No
row_1264	Rreb1	null	null	0.158472	No
row_1265	Rsu1	null	null	0.158586	No
row_1266	Rundc3b	null	null	0.158996	No
row_1267	Satb2	null	null	0.157337	No
row_1268	Sec61a2	null	null	0.157156	No
row_1269	Sema4d	null	null	0.157862	No
row_1270	Sgpl1	null	null	0.155907	No
row_1271	Sirt1	null	null	0.155726	No
row_1272	Slain2	null	null	0.156432	No
row_1273	Slc17a5	null	null	0.156546	No
row_1274	Slc36a1	null	null	0.156365	No
row_1275	Slc39a14	null	null	0.157071	No
row_1276	Slc7a1	null	null	0.15689	No
row_1277	Slitrk3	null	null	0.156413	No
row_1278	Smarcd2	null	null	0.155641	No
row_1279	Snf1lk	null	null	0.154869	No
row_1280	Snrk	null	null	0.155575	No
row_1281	Spnb1	null	null	0.155393	No
row_1282	Ssfa2	null	null	0.153439	No
row_1283	St8sia4	null	null	0.152667	No
row_1284	Stac2	null	null	0.153372	No
row_1285	Stom	null	null	0.154078	No
row_1286	Syncrip	null	null	0.153601	No
row_1287	Tbc1d5	null	null	0.152829	No
row_1288	Tgfbr3	null	null	0.152057	No
row_1289	Thbd	null	null	0.152762	No
row_1290	Tmem55b	null	null	0.149034	No
row_1291	Tmtc2	null	null	0.149444	No
row_1292	Tnrc6c	null	null	0.15015	No
row_1293	Tor1aip2	null	null	0.150265	No
row_1294	Txlna	null	null	0.147128	No
row_1295	Txn1	null	null	0.147833	No
row_1296	Txndc5	null	null	0.148243	No
row_1297	Ube4a	null	null	0.148062	No
row_1298	Ubr1	null	null	0.148472	No
row_1299	Ulk1	null	null	0.147996	No
row_1300	Usp48	null	null	0.148406	No
row_1301	Uspl1	null	null	0.149112	No
row_1302	Utp15	null	null	0.149226	No
row_1303	Utrn	null	null	0.149932	No
row_1304	Wdr45l	null	null	0.147386	No
row_1305	Wiz	null	null	0.147501	No
row_1306	Yod1	null	null	0.147615	No
row_1307	Zbtb6	null	null	0.148321	No
row_1308	Zfhx2	null	null	0.146071	No
row_1309	Zfhx3	null	null	0.146776	No
row_1310	Zfhx4	null	null	0.147482	No
row_1311	Zfp106	null	null	0.147892	No
row_1312	Zfp462	null	null	0.148007	No
row_1313	Zfp704	null	null	0.146643	No
row_1314	0610025P10Rik	null	null	0.145575	No
row_1315	5830433M19Rik	null	null	0.137709	No
row_1316	Acvr1	null	null	0.133389	No
row_1317	Ankrd6	null	null	0.127888	No
row_1318	Apbb3	null	null	0.127707	No
row_1319	Arfip1	null	null	0.128412	No
row_1320	Arid3b	null	null	0.128527	No
row_1321	Arl4c	null	null	0.129233	No
row_1322	Btf3l4	null	null	0.119888	No
row_1323	C230078M08Rik	null	null	0.120298	No
row_1324	C79267	null	null	0.120413	No
row_1325	Ccnd3	null	null	0.11698	No
row_1326	Ccnj	null	null	0.117686	No
row_1327	Cdc14b	null	null	0.118391	No
row_1328	Cdh4	null	null	0.11821	No
row_1329	Cnnm2	null	null	0.115369	No
row_1330	Coq10b	null	null	0.114892	No
row_1331	Creb5	null	null	0.115302	No
row_1332	Ddx10	null	null	0.111279	No
row_1333	Ddx19a	null	null	0.111984	No
row_1334	Dmn	null	null	0.109143	No
row_1335	Dse	null	null	0.108371	No
row_1336	Ece1	null	null	0.107598	No
row_1337	Egln1	null	null	0.107713	No
row_1338	Eif4e3	null	null	0.107236	No
row_1339	Epha3	null	null	0.107055	No
row_1340	Erlin1	null	null	0.10717	No
row_1341	F2r	null	null	0.106397	No
row_1342	Fgfr1op	null	null	0.10533	No
row_1343	Frmd4b	null	null	0.103966	No
row_1344	Gga2	null	null	0.103194	No
row_1345	Golga1	null	null	0.102717	No
row_1346	H1f0	null	null	0.0992845	No
row_1347	Hdac4	null	null	0.0996946	No
row_1348	Ifnar1	null	null	0.0968532	No
row_1349	Ints2	null	null	0.0960809	No
row_1350	Kcnb1	null	null	0.0935351	No
row_1351	Klf8	null	null	0.0912849	No
row_1352	Klhl18	null	null	0.0919906	No
row_1353	Krit1	null	null	0.0926963	No
row_1354	Ldlrad3	null	null	0.0928108	No
row_1355	Lrp6	null	null	0.0920386	No
row_1356	Mapk4	null	null	0.0906751	No
row_1357	Med10	null	null	0.0901984	No
row_1358	Nutf2	null	null	0.0784891	No
row_1359	Odz1	null	null	0.0788993	No
row_1360	Osbpl2	null	null	0.0778314	No
row_1361	Paqr3	null	null	0.0770591	No
row_1362	Pde7b	null	null	0.0745133	No
row_1363	Pigb	null	null	0.073741	No
row_1364	Plaa	null	null	0.0732644	No
row_1365	Plscr3	null	null	0.0721965	No
row_1366	Plxnc1	null	null	0.0726066	No
row_1367	Ppt2	null	null	0.0718344	No
row_1368	Prdm1	null	null	0.0725401	No
row_1369	Prkag2	null	null	0.0726546	No
row_1370	Ptgfrn	null	null	0.0709956	No
row_1371	Ptprf	null	null	0.0714057	No
row_1372	Ptrh2	null	null	0.0718158	No
row_1373	Ralgps2	null	null	0.0710435	No
row_1374	Rcbtb2	null	null	0.0687933	No
row_1375	Rfx1	null	null	0.0677255	No
row_1376	Rgl2	null	null	0.0684312	No
row_1377	Rnf2	null	null	0.0670677	No
row_1378	Rras2	null	null	0.066591	No
row_1379	Sbk1	null	null	0.0655232	No
row_1380	Sdccag8	null	null	0.0650465	No
row_1381	Slc26a2	null	null	0.0613183	No
row_1382	Slc35f3	null	null	0.062024	No
row_1383	Slc35f4	null	null	0.0627297	No
row_1384	Slc37a3	null	null	0.0634355	No
row_1385	Smug1	null	null	0.0611852	No
row_1386	Stk25	null	null	0.0565702	No
row_1387	Tbc1d22a	null	null	0.05432	No
row_1388	Thbs1	null	null	0.0520697	No
row_1389	Timm17a	null	null	0.0521843	No
row_1390	Tjp2	null	null	0.05289	No
row_1391	Tmem16f	null	null	0.0512309	No
row_1392	Tmem85	null	null	0.0504587	No
row_1393	Tor1b	null	null	0.049982	No
row_1394	Trp53rk	null	null	0.0486185	No
row_1395	Txn2	null	null	0.0478463	No
row_1396	Unc13c	null	null	0.0467784	No
row_1397	Usp12	null	null	0.0471885	No
row_1398	Usp42	null	null	0.0478943	No
row_1399	Usp49	null	null	0.0486	No
row_1400	Vldlr	null	null	0.0484189	No
row_1401	Zfp9	null	null	0.0381876	No
row_1402	9630031F12Rik	null	null	0.0344594	No
row_1403	Cep110	null	null	0.0274796	No
row_1404	Fras1	null	null	0.019613	No
row_1405	Grk5	null	null	0.0185452	No
row_1406	Hdgfrp2	null	null	0.0186597	No
row_1407	Megf11	null	null	0.0146359	No
row_1408	Nfe2l2	null	null	0.0132724	No
row_1409	Nfxl1	null	null	0.0139782	No
row_1410	Nr6a1	null	null	0.0143883	No
row_1411	Ptk7	null	null	0.0106601	No
row_1412	Stx3	null	null	0.00663625	No
row_1413	Vav3	null	null	0.00231684	No
row_1414	Zdhhc6	null	null	-0.000228996	No
row_1415	Zfp248	null	null	0.000476721	No
row_1416	Zfp516	null	null	0.000591246	No

## Sheet: APC_FMRP
NAME	PROBE	GENE SYMBOL	GENE_TITLE	RUNNING ES	CORE ENRICHMENT				NAME	GS<br> follow link to MSigDB	GS DETAILS	SIZE	ES	NES	NOM p-val	FDR q-val	FWER p-val	RANK AT MAX	LEADING EDGE
row_0	Lars2	null	null	0.00862069	Yes				OVERLAP GENE SYMBOL	OVERLAP GENE SYMBOL	Details ...	116	0.243101	2.402	1	1	1	6123	tags=73%, list=62%, signal=87%
row_1	Sox11	null	null	0.0172414	Yes
row_2	Ddx17	null	null	0.0258621	Yes
row_3	Rad23b	null	null	0.0344828	Yes
row_4	Tmsb4x	null	null	0.0222701	Yes
row_5	Tcf4	null	null	0.0170019	Yes
row_6	Tubb2b	null	null	0.0256226	Yes
row_7	Tuba1a	null	null	0.0342433	Yes
row_8	Rtn1	null	null	0.0359195	Yes
row_9	Rtn4	null	null	0.0445402	Yes
row_10	Syncrip	null	null	0.0531609	Yes
row_11	Slc38a2	null	null	0.0617816	Yes
row_12	Ctnnb1	null	null	0.0634579	Yes
row_13	Tle4	null	null	0.0720785	Yes
row_14	Ywhae	null	null	0.0806992	Yes
row_15	Leng8	null	null	0.0893199	Yes
row_16	Cxcr4	null	null	0.0979406	Yes
row_17	Gpm6a	null	null	0.106561	Yes
row_18	Ogt	null	null	0.108238	Yes
row_19	Nedd4	null	null	0.109914	Yes
row_20	Igfbpl1	null	null	0.104646	Yes
row_21	Dpysl2	null	null	0.106322	Yes
row_22	Prkar1a	null	null	0.114943	Yes
row_23	Laptm4a	null	null	0.10273	Yes
row_24	Cnr1	null	null	0.111351	Yes
row_25	Hspa5	null	null	0.113027	Yes
row_26	Pafah1b1	null	null	0.121648	Yes
row_27	Qk	null	null	0.130268	Yes
row_28	Elavl3	null	null	0.138889	Yes
row_29	Gsk3b	null	null	0.140565	Yes
row_30	Zfhx3	null	null	0.135297	Yes
row_31	Actb	null	null	0.143918	Yes
row_32	Cpe	null	null	0.152538	Yes
row_33	Tm9sf3	null	null	0.126437	No
row_34	Nsg2	null	null	0.128113	No
row_35	Rcn2	null	null	0.0881226	No
row_36	Lin7c	null	null	0.0828544	No
row_37	Pfn2	null	null	0.0914751	No
row_38	Scd2	null	null	0.100096	No
row_39	Azin1	null	null	0.101772	No
row_40	Tsc22d1	null	null	0.103448	No
row_41	Ywhaz	null	null	0.105125	No
row_42	Wsb1	null	null	0.106801	No
row_43	Ccnd2	null	null	0.108477	No
row_44	Kif5c	null	null	0.117098	No
row_45	Canx	null	null	0.118774	No
row_46	Pum1	null	null	0.0648946	No
row_47	Tmeff1	null	null	0.0596264	No
row_48	Zic1	null	null	0.0682471	No
row_49	Atp2a2	null	null	0.0768678	No
row_50	Sec23a	null	null	0.0854885	No
row_51	Serinc1	null	null	0.0941092	No
row_52	Ank3	null	null	0.10273	No
row_53	Cbx5	null	null	0.104406	No
row_54	Elavl4	null	null	0.113027	No
row_55	Fnbp1l	null	null	0.121648	No
row_56	Kpnb1	null	null	0.130268	No
row_57	Nptn	null	null	0.138889	No
row_58	Cadm1	null	null	0.112787	No
row_59	Dynll2	null	null	0.114464	No
row_60	Fjx1	null	null	0.123084	No
row_61	Ppp1cb	null	null	0.124761	No
row_62	Tspan3	null	null	0.119492	No
row_63	Rtn3	null	null	0.0864464	No
row_64	Vcan	null	null	0.0950671	No
row_65	Celf3	null	null	0.103688	No
row_66	Hspa4	null	null	0.0984195	No
row_67	Lrrc58	null	null	0.10704	No
row_68	Taok1	null	null	0.101772	No
row_69	Ttc14	null	null	0.110393	No
row_70	Cdk5r1	null	null	0.0981801	No
row_71	Gpm6b	null	null	0.0998563	No
row_72	Ireb2	null	null	0.108477	No
row_73	Neurod6	null	null	0.103209	No
row_74	Ddx6	null	null	0.0909962	No
row_75	Epha4	null	null	0.0996169	No
row_76	Npepps	null	null	0.0943487	No
row_77	Slc38a1	null	null	0.0960249	No
row_78	Smg7	null	null	0.104646	No
row_79	Xpr1	null	null	0.0924329	No
row_80	Tbr1	null	null	0.0454981	No
row_81	Amfr	null	null	0.0471743	No
row_82	Atp5g3	null	null	0.055795	No
row_83	Cdkn1b	null	null	0.0574713	No
row_84	Crebzf	null	null	0.0660919	No
row_85	Mllt6	null	null	0.0261015	No
row_86	2023-09-11	null	null	0.0208333	No
row_87	Tnrc6b	null	null	0.029454	No
row_88	Dync1li2	null	null	0.0172414	No
row_89	Enc1	null	null	0.0258621	No
row_90	Hsp90aa1	null	null	0.0275383	No
row_91	Ncan	null	null	0.036159	No
row_92	Pgrmc1	null	null	0.0378352	No
row_93	Stxbp1	null	null	0.0464559	No
row_94	Tmod2	null	null	0.0481322	No
row_95	Acly	null	null	0.0498084	No
row_96	Actr1a	null	null	0.0584291	No
row_97	H1f0	null	null	0.039272	No
row_98	Neto2	null	null	0.0340038	No
row_99	Pdia6	null	null	0.0356801	No
row_100	Rnf2	null	null	0.0443008	No
row_101	Abi2	null	null	0.045977	No
row_102	Brwd1	null	null	0.0545977	No
row_103	Chl1	null	null	0.0632184	No
row_104	Grb10	null	null	0.0648946	No
row_105	Pou3f3	null	null	0.0596264	No
row_106	Ugcg	null	null	0.0404693	No
row_107	Calm1	null	null	0.0421456	No
row_108	Ccnj	null	null	0.0507663	No
row_109	Csnk1e	null	null	0.0524425	No
row_110	Syt1	null	null	0.0541188	No
row_111	Zfp516	null	null	0.055795	No
row_112	Calr	null	null	0.0574713	No
row_113	Cltc	null	null	0.0660919	No
row_114	Hmgcr	null	null	0.0608237	No
row_115	Rps6kb1	null	null	0.0277778	No

## Sheet: NOVA_FMRP
NAME	PROBE	GENE SYMBOL	GENE_TITLE	RUNNING ES	CORE ENRICHMENT			NAME	GS<br> follow link to MSigDB	GS DETAILS	SIZE	ES	NES	NOM p-val	FDR q-val	FWER p-val	RANK AT MAX	LEADING EDGE
row_0	Apc	null	null	-0.00141673	Yes			SYMBOL	SYMBOL	Details ...	9380	0.35586	33.5147	1	1	1	13283	tags=69%, list=45%, signal=85%
row_1	Kif1a	null	null	-0.0016541	Yes
row_2	Calm3	null	null	-0.00277599	Yes
row_3	Adcy1	null	null	-0.0028168	Yes
row_4	Kif5a	null	null	-0.00285761	Yes
row_5	2610507B11Rik	null	null	-0.00294756	Yes
row_6	Kif1b	null	null	-0.0028901	Yes
row_7	Eef2	null	null	-0.00293091	Yes
row_8	Cpe	null	null	-0.00321742	Yes
row_9	Nckap1	null	null	-0.00335651	Yes
row_10	Tmem38b	null	null	-0.00339732	Yes
row_11	Slc1a2	null	null	-0.00329071	Yes
row_12	Hspa8	null	null	-0.00323324	Yes
row_13	Camk2a	null	null	-0.00322491	Yes
row_14	Dlg4	null	null	-0.00351142	Yes
row_15	Ank2	null	null	-0.00345395	Yes
row_16	Pde2a	null	null	-0.00364218	Yes
row_17	Ctnnb1	null	null	-0.00363385	Yes
row_18	Ptprs	null	null	-0.00352724	Yes
row_19	Thra	null	null	-0.00346977	Yes
row_20	Kif5c	null	null	-0.00336316	Yes
row_21	Huwe1	null	null	-0.00345311	Yes
row_22	Hivep2	null	null	-0.00388704	Yes
row_23	Rapgef4	null	null	-0.00387871	Yes
row_24	Lars2	null	null	-0.00396866	Yes
row_25	Calm1	null	null	-0.00400947	Yes
row_26	Gpm6a	null	null	-0.003952	Yes
row_27	Chd3	null	null	-0.00399281	Yes
row_28	Rtn1	null	null	-0.0038862	Yes
row_29	Ywhag	null	null	-0.00397615	Yes
row_30	Cd81	null	null	-0.00396782	Yes
row_31	Hsp90ab1	null	null	-0.00391035	Yes
row_32	Grik5	null	null	-0.00385288	Yes
row_33	Dennd5a	null	null	-0.00379541	Yes
row_34	Trak2	null	null	-0.0036888	Yes
row_35	Cltc	null	null	-0.00363133	Yes
row_36	Atp1b1	null	null	-0.00357386	Yes
row_37	Aco2	null	null	-0.00346725	Yes
row_38	Actb	null	null	-0.00350807	Yes
row_39	Pkp4	null	null	-0.0034506	Yes
row_40	Nav3	null	null	-0.00334399	Yes
row_41	Gabbr1	null	null	-0.00323738	Yes
row_42	Gnb1	null	null	-0.00322905	Yes
row_43	Cyfip2	null	null	-0.00317158	Yes
row_44	Ppp2r2c	null	null	-0.00306497	Yes
row_45	Scd2	null	null	-0.00305664	Yes
row_46	Bsn	null	null	-0.00295003	Yes
row_47	Syt1	null	null	-0.00284342	Yes
row_48	Atp2b2	null	null	-0.00283509	Yes
row_49	Ywhae	null	null	-0.00277762	Yes
row_50	Olfm1	null	null	-0.00272015	Yes
row_51	Eef1a1	null	null	-0.00266268	Yes
row_52	Glul	null	null	-0.00265435	Yes
row_53	Stxbp1	null	null	-0.00279344	Yes
row_54	Ttr	null	null	-0.00283425	Yes
row_55	Ctnnd2	null	null	-0.00277678	Yes
row_56	Dync1h1	null	null	-0.00267017	Yes
row_57	Nrgn	null	null	-0.0026127	Yes
row_58	Nedd4	null	null	-0.00275179	Yes
row_59	Nbea	null	null	-0.00269432	Yes
row_60	Atp5b	null	null	-0.00283341	Yes
row_61	Ndrg2	null	null	-0.00282508	Yes
row_62	Slc17a7	null	null	-0.00276761	Yes
row_63	Ptms	null	null	-0.002661	Yes
row_64	Nlgn2	null	null	-0.00260353	Yes
row_65	Fth1	null	null	-0.00249692	Yes
row_66	Cox6b1	null	null	-0.00239031	Yes
row_67	Tspan7	null	null	-0.00238198	Yes
row_68	Ank3	null	null	-0.00227537	Yes
row_69	Itpr1	null	null	-0.00226704	Yes
row_70	Grin2a	null	null	-0.00220957	Yes
row_71	Lrrc4b	null	null	-0.00210296	Yes
row_72	Cacna1a	null	null	-0.00204549	Yes
row_73	Usp9x	null	null	-0.00198802	Yes
row_74	Tbc1d9b	null	null	-0.00193055	Yes
row_75	Grin2b	null	null	-0.00182394	Yes
row_76	Actg1	null	null	-0.00171734	Yes
row_77	Atp1b2	null	null	-0.00161073	Yes
row_78	Ncdn	null	null	-0.00150412	Yes
row_79	Ttyh1	null	null	-0.00149579	Yes
row_80	Clasp2	null	null	-0.00148746	Yes
row_81	Nisch	null	null	-0.00142999	Yes
row_82	Nf1	null	null	-0.0014708	Yes
row_83	Tcf25	null	null	-0.00141333	Yes
row_84	Calm2	null	null	-0.00130672	Yes
row_85	Abr	null	null	-0.00124925	Yes
row_86	Eif4g2	null	null	-0.00114264	Yes
row_87	Prpf8	null	null	-0.00108517	Yes
row_88	Nrxn2	null	null	-0.000978558	Yes
row_89	Celsr2	null	null	-0.000871948	Yes
row_90	Psap	null	null	-0.000765338	Yes
row_91	Hsp90aa1	null	null	-0.000658729	Yes
row_92	Ttc3	null	null	-0.000650399	Yes
row_93	Herc2	null	null	-0.000642069	Yes
row_94	Enc1	null	null	-0.000535459	Yes
row_95	Basp1	null	null	-0.00062541	Yes
row_96	Rtn3	null	null	-0.00056794	Yes
row_97	Camta2	null	null	-0.00055961	Yes
row_98	Lingo1	null	null	-0.000453	Yes
row_99	Pclo	null	null	-0.000346391	Yes
row_100	Mycbp2	null	null	-0.000239781	Yes
row_101	Mapk8ip1	null	null	-0.000133171	Yes
row_102	Clstn1	null	null	-7.57013e-05	Yes
row_103	Rpl32	null	null	3.09085e-05	Yes
row_104	Lmtk2	null	null	0.000137518	Yes
row_105	Pcnx	null	null	0.000194988	Yes
row_106	Eif4g1	null	null	0.000203318	Yes
row_107	Atp2a2	null	null	0.000113367	Yes
row_108	Sparcl1	null	null	0.000170837	Yes
row_109	Wdfy3	null	null	0.000277447	Yes
row_110	Rph3a	null	null	0.000334917	Yes
row_111	Gpm6b	null	null	0.000441527	Yes
row_112	Igsf9b	null	null	0.000548136	Yes
row_113	Dnm1	null	null	0.000605606	Yes
row_114	Gabbr2	null	null	0.000613936	Yes
row_115	Cst3	null	null	0.000671405	Yes
row_116	Dlgap3	null	null	0.000679735	Yes
row_117	Dmxl2	null	null	0.000786345	Yes
row_118	Srrm2	null	null	0.000892955	Yes
row_119	Spag9	null	null	0.000901285	Yes
row_120	Atp13a2	null	null	0.000958754	Yes
row_121	Unc13c	null	null	0.00106536	Yes
row_122	D430041D05Rik	null	null	0.00117197	Yes
row_123	Ndfip1	null	null	0.00127858	Yes
row_124	Rasgrp1	null	null	0.00138519	Yes
row_125	Pink1	null	null	0.00134438	Yes
row_126	Arf3	null	null	0.00125443	Yes
row_127	Dpysl2	null	null	0.00136104	Yes
row_128	Wnk1	null	null	0.00146765	Yes
row_129	Akap6	null	null	0.00152512	Yes
row_130	Ndrg4	null	null	0.00158259	Yes
row_131	Srebf2	null	null	0.0016892	Yes
row_132	Prkce	null	null	0.00174667	Yes
row_133	Lrrc8b	null	null	0.00185328	Yes
row_134	Akt3	null	null	0.00195989	Yes
row_135	Grm4	null	null	0.0020665	Yes
row_136	Nsg2	null	null	0.00207483	Yes
row_137	Cfl1	null	null	0.00208316	Yes
row_138	Atp9a	null	null	0.00214063	Yes
row_139	Kif21b	null	null	0.0021981	Yes
row_140	Zfr	null	null	0.00225557	Yes
row_141	Dpp8	null	null	0.00231304	Yes
row_142	Pitpnm1	null	null	0.00241965	Yes
row_143	Ptn	null	null	0.0023297	Yes
row_144	Pi4ka	null	null	0.00243631	Yes
row_145	Xpo6	null	null	0.00254292	Yes
row_146	Pgm2l1	null	null	0.00264953	Yes
row_147	Nell2	null	null	0.00275614	Yes
row_148	Ppp1r9b	null	null	0.00286275	Yes
row_149	Atp6v0a1	null	null	0.00292022	Yes
row_150	Cacna1g	null	null	0.00302683	Yes
row_151	Brsk1	null	null	0.0030843	Yes
row_152	Sphkap	null	null	0.00319091	Yes
row_153	Serinc1	null	null	0.00324838	Yes
row_154	Nav1	null	null	0.00335499	Yes
row_155	Shc3	null	null	0.0034616	Yes
row_156	Chd4	null	null	0.00351907	Yes
row_157	Dock9	null	null	0.00357654	Yes
row_158	2010107E04Rik	null	null	0.00368315	Yes
row_159	Klf13	null	null	0.00369148	Yes
row_160	Ppp3ca	null	null	0.00379809	Yes
row_161	Ly6h	null	null	0.00375727	Yes
row_162	Agtpbp1	null	null	0.00386388	Yes
row_163	Uba1	null	null	0.00397049	Yes
row_164	Dnajc6	null	null	0.00402796	Yes
row_165	Gnal	null	null	0.00413457	Yes
row_166	Dst	null	null	0.00424118	Yes
row_167	Hk1	null	null	0.00429865	Yes
row_168	Plxna1	null	null	0.00440526	Yes
row_169	Snap91	null	null	0.00451187	Yes
row_170	Rtn4	null	null	0.00461848	Yes
row_171	Nrxn1	null	null	0.00472509	Yes
row_172	Ncor1	null	null	0.0048317	Yes
row_173	Cdk5r1	null	null	0.00493831	Yes
row_174	Rab6b	null	null	0.00499578	Yes
row_175	Aff4	null	null	0.00510239	Yes
row_176	Birc6	null	null	0.00511072	Yes
row_177	Gnao1	null	null	0.00521733	Yes
row_178	Ptpra	null	null	0.00517652	Yes
row_179	Srgap3	null	null	0.00523399	Yes
row_180	Crebbp	null	null	0.0053406	Yes
row_181	R3hdm1	null	null	0.00539807	Yes
row_182	Rasgrf1	null	null	0.00530812	Yes
row_183	Macf1	null	null	0.00531645	Yes
row_184	Pacs2	null	null	0.00542306	Yes
row_185	Snca	null	null	0.00552967	Yes
row_186	Trim37	null	null	0.00563628	Yes
row_187	Ddn	null	null	0.00574289	Yes
row_188	Eif4g3	null	null	0.0058495	Yes
row_189	Mapk1	null	null	0.00590697	Yes
row_190	Ubr3	null	null	0.00596444	Yes
row_191	Fasn	null	null	0.00607105	Yes
row_192	Myo5a	null	null	0.00612852	Yes
row_193	Ids	null	null	0.00623513	Yes
row_194	Prkcb	null	null	0.00624346	Yes
row_195	Dlg2	null	null	0.00625179	Yes
row_196	Prkar1b	null	null	0.0063584	Yes
row_197	Map4k4	null	null	0.00636673	Yes
row_198	Nrd1	null	null	0.00647334	Yes
row_199	Arpp21	null	null	0.00657995	Yes
row_200	Shank2	null	null	0.00668656	Yes
row_201	Apoe	null	null	0.00679317	Yes
row_202	Pcdh9	null	null	0.00685064	Yes
row_203	Unc13a	null	null	0.00695724	Yes
row_204	Gnas	null	null	0.00706385	Yes
row_205	Aatk	null	null	0.00707218	Yes
row_206	Jph4	null	null	0.00712965	Yes
row_207	Cplx2	null	null	0.00723626	Yes
row_208	App	null	null	0.00724459	Yes
row_209	Aldoc	null	null	0.00725292	Yes
row_210	Crmp1	null	null	0.00735953	Yes
row_211	Ulk2	null	null	0.00746614	Yes
row_212	Dock3	null	null	0.00757275	Yes
row_213	Eef1a2	null	null	0.00767936	Yes
row_214	Atp2b1	null	null	0.00768769	Yes
row_215	Rnf10	null	null	0.0077943	Yes
row_216	Copa	null	null	0.00790091	Yes
row_217	Ywhah	null	null	0.00790924	Yes
row_218	Apba1	null	null	0.00801585	Yes
row_219	Tanc2	null	null	0.00807332	Yes
row_220	Rapgef1	null	null	0.00798337	Yes
row_221	Atp6v0b	null	null	0.00808998	Yes
row_222	Ndufa1	null	null	0.00814745	Yes
row_223	Wsb2	null	null	0.00825406	Yes
row_224	Arhgef7	null	null	0.00836067	Yes
row_225	Wasf1	null	null	0.00822158	Yes
row_226	Tmsb4x	null	null	0.00832819	Yes
row_227	Btbd3	null	null	0.00833652	Yes
row_228	Usp22	null	null	0.00844313	Yes
row_229	Tubb2a	null	null	0.0085006	Yes
row_230	Ndst1	null	null	0.00850893	Yes
row_231	Aplp1	null	null	0.00861554	Yes
row_232	Scn8a	null	null	0.00862387	Yes
row_233	Sepp1	null	null	0.00873048	Yes
row_234	Epn1	null	null	0.00883709	Yes
row_235	Ttyh3	null	null	0.0089437	Yes
row_236	Syp	null	null	0.00905031	Yes
row_237	Stmn3	null	null	0.00910778	Yes
row_238	Ppp2r1a	null	null	0.00911611	Yes
row_239	Trrap	null	null	0.00922272	Yes
row_240	Trappc10	null	null	0.00932933	Yes
row_241	Mapk8ip3	null	null	0.00943594	Yes
row_242	Rpl4	null	null	0.00954255	Yes
row_243	Ap2b1	null	null	0.00950174	Yes
row_244	Zfp106	null	null	0.00955921	Yes
row_245	Clip3	null	null	0.00961667	Yes
row_246	Dclk1	null	null	0.00972328	Yes
row_247	Tuba1a	null	null	0.00982989	Yes
row_248	Nsd1	null	null	0.0099365	Yes
row_249	Maged1	null	null	0.00999397	Yes
row_250	Snap25	null	null	0.0100023	Yes
row_251	Cadm3	null	null	0.0101089	Yes
row_252	Hcn2	null	null	0.0102155	Yes
row_253	Cox4i1	null	null	0.0103221	Yes
row_254	Disp2	null	null	0.0103305	Yes
row_255	Clcn3	null	null	0.0104371	Yes
row_256	Atn1	null	null	0.0104945	Yes
row_257	Shank3	null	null	0.010552	Yes
row_258	Ap2a2	null	null	0.0106586	Yes
row_259	Bmpr2	null	null	0.0107161	Yes
row_260	Adcy5	null	null	0.0108227	Yes
row_261	Tubb3	null	null	0.0109293	Yes
row_262	Epas1	null	null	0.0110359	Yes
row_263	Gnptab	null	null	0.0111425	Yes
row_264	Lrrn2	null	null	0.0112	Yes
row_265	Gpr158	null	null	0.0113066	Yes
row_266	Chd5	null	null	0.0112658	Yes
row_267	Nfix	null	null	0.0113724	Yes
row_268	Ncor2	null	null	0.0114299	Yes
row_269	Ubr5	null	null	0.0115365	Yes
row_270	Tubb5	null	null	0.0116431	Yes
row_271	Ctxn1	null	null	0.0117497	Yes
row_272	Zmiz2	null	null	0.0118563	Yes
row_273	Pld3	null	null	0.0119629	Yes
row_274	Kcnma1	null	null	0.0120695	Yes
row_275	Ctbp1	null	null	0.0121761	Yes
row_276	Slc25a4	null	null	0.0122828	Yes
row_277	Slc4a3	null	null	0.0123894	Yes
row_278	Extl3	null	null	0.0124468	Yes
row_279	Mif	null	null	0.0125534	Yes
row_280	Kcnq3	null	null	0.0126601	Yes
row_281	Nsf	null	null	0.0127667	Yes
row_282	Pea15a	null	null	0.0128733	Yes
row_283	Smarcc2	null	null	0.0129799	Yes
row_284	Slc25a3	null	null	0.0130374	Yes
row_285	Ywhaz	null	null	0.013144	Yes
row_286	Nptn	null	null	0.0132014	Yes
row_287	R3hdm2	null	null	0.013308	Yes
row_288	Ogdh	null	null	0.0134147	Yes
row_289	Atp6v1b2	null	null	0.0135213	Yes
row_290	Hnrnpul1	null	null	0.0136279	Yes
row_291	Sqstm1	null	null	0.0136853	Yes
row_292	Ube4a	null	null	0.0137428	Yes
row_293	Trim8	null	null	0.0138494	Yes
row_294	Myo18a	null	null	0.013956	Yes
row_295	Gpi1	null	null	0.0140135	Yes
row_296	Arhgef12	null	null	0.0141201	Yes
row_297	Dynll2	null	null	0.0141776	Yes
row_298	Syt11	null	null	0.0142842	Yes
row_299	Sqle	null	null	0.0143908	Yes
row_300	Tsc22d1	null	null	0.0144974	Yes
row_301	Trak1	null	null	0.014604	Yes
row_302	Diras2	null	null	0.0146124	Yes
row_303	Psd	null	null	0.0146207	Yes
row_304	Nlgn3	null	null	0.0147273	Yes
row_305	Mlf2	null	null	0.0146865	Yes
row_306	Atp6v1a	null	null	0.014744	Yes
row_307	Agpat3	null	null	0.0148506	Yes
row_308	Ptprj	null	null	0.0149572	Yes
row_309	Atp1a1	null	null	0.0150146	Yes
row_310	Arfgef1	null	null	0.0150721	Yes
row_311	Mical2	null	null	0.0151787	Yes
row_312	Nmt1	null	null	0.0151871	Yes
row_313	Zwint	null	null	0.0151954	Yes
row_314	Kifc2	null	null	0.015302	Yes
row_315	Cic	null	null	0.0153103	Yes
row_316	Atp5a1	null	null	0.0154169	Yes
row_317	Pafah1b1	null	null	0.0155235	Yes
row_318	Trp53inp2	null	null	0.015581	Yes
row_319	Chst1	null	null	0.0156385	Yes
row_320	Cox7b2	null	null	0.0157451	Yes
row_321	Ryr2	null	null	0.0158517	Yes
row_322	Glud1	null	null	0.0159583	Yes
row_323	Smarca4	null	null	0.0160649	Yes
row_324	Slc4a4	null	null	0.0161715	Yes
row_325	Lnpep	null	null	0.016229	Yes
row_326	Plxna2	null	null	0.0163356	Yes
row_327	Rnf14	null	null	0.0164422	Yes
row_328	Slc25a23	null	null	0.0165488	Yes
row_329	Pum2	null	null	0.0166554	Yes
row_330	Ckap5	null	null	0.016762	Yes
row_331	Apc2	null	null	0.0168195	Yes
row_332	Dlgap4	null	null	0.0169261	Yes
row_333	Ndufa4	null	null	0.0170327	Yes
row_334	Nefl	null	null	0.0171393	Yes
row_335	Kcnd2	null	null	0.017246	Yes
row_336	Eno2	null	null	0.0173034	Yes
row_337	Pde4dip	null	null	0.01741	Yes
row_338	Spock2	null	null	0.0175166	Yes
row_339	Zcchc14	null	null	0.0176233	Yes
row_340	Maz	null	null	0.0177299	Yes
row_341	Pabpc1	null	null	0.0178365	Yes
row_342	BC005537	null	null	0.0179431	Yes
row_343	Sbf1	null	null	0.0180497	Yes
row_344	Vamp2	null	null	0.0181563	Yes
row_345	Eif3c	null	null	0.0182138	Yes
row_346	Smarca2	null	null	0.0183204	Yes
row_347	Kcnc1	null	null	0.0183779	Yes
row_348	Sez6l2	null	null	0.0184353	Yes
row_349	Lrp1	null	null	0.0185419	Yes
row_350	Grm5	null	null	0.0185994	Yes
row_351	Atp2b4	null	null	0.0186569	Yes
row_352	Chst2	null	null	0.0187143	Yes
row_353	Wdr6	null	null	0.018821	Yes
row_354	Thy1	null	null	0.0189276	Yes
row_355	Rapgefl1	null	null	0.0190342	Yes
row_356	Sv2b	null	null	0.0190916	Yes
row_357	Eif4a1	null	null	0.0191983	Yes
row_358	Clasp1	null	null	0.0193049	Yes
row_359	Mbp	null	null	0.0193623	Yes
row_360	Htt	null	null	0.0194689	Yes
row_361	Cx3cl1	null	null	0.0195756	Yes
row_362	Gprasp1	null	null	0.019633	Yes
row_363	Ptch1	null	null	0.0196905	Yes
row_364	Ap2a1	null	null	0.0196497	Yes
row_365	Stmn2	null	null	0.0197563	Yes
row_366	Sash1	null	null	0.0198629	Yes
row_367	Klhl5	null	null	0.0199695	Yes
row_368	Csde1	null	null	0.0200761	Yes
row_369	Camk2b	null	null	0.0201336	Yes
row_370	Med13l	null	null	0.0201911	Yes
row_371	Sipa1l1	null	null	0.0202977	Yes
row_372	Ppp2r5b	null	null	0.0204043	Yes
row_373	Gbf1	null	null	0.0205109	Yes
row_374	Aldoa	null	null	0.0206175	Yes
row_375	Cnr1	null	null	0.0207241	Yes
row_376	Syn1	null	null	0.0207324	Yes
row_377	Ypel3	null	null	0.020839	Yes
row_378	Tbc1d16	null	null	0.0209457	Yes
row_379	Anapc1	null	null	0.0210523	Yes
row_380	Trpm3	null	null	0.0211589	Yes
row_381	Tnks	null	null	0.0212655	Yes
row_382	Ep300	null	null	0.021323	Yes
row_383	Gpr162	null	null	0.0213804	Yes
row_384	Sprn	null	null	0.021487	Yes
row_385	Ndrg3	null	null	0.0215936	Yes
row_386	Cdkl5	null	null	0.0217003	Yes
row_387	Ncoa1	null	null	0.0217577	Yes
row_388	Btbd1	null	null	0.0218152	Yes
row_389	Usf2	null	null	0.0219218	Yes
row_390	Cacna1e	null	null	0.0220284	Yes
row_391	Tln2	null	null	0.0220859	Yes
row_392	Rnft2	null	null	0.0221434	Yes
row_393	Rc3h2	null	null	0.02225	Yes
row_394	Mast2	null	null	0.0223074	Yes
row_395	Rusc2	null	null	0.022414	Yes
row_396	Sppl3	null	null	0.0224715	Yes
row_397	Aqp11	null	null	0.0225781	Yes
row_398	Atp6v0e2	null	null	0.0226847	Yes
row_399	Jph3	null	null	0.0227913	Yes
row_400	Ddx5	null	null	0.0228488	Yes
row_401	Vps13d	null	null	0.0229554	Yes
row_402	Plk2	null	null	0.023062	Yes
row_403	6030419C18Rik	null	null	0.0231686	Yes
row_404	Ipo7	null	null	0.0232753	Yes
row_405	Eps15	null	null	0.0233327	Yes
row_406	Dlgap1	null	null	0.0234393	Yes
row_407	Ube3b	null	null	0.0234477	Yes
row_408	Ncoa6	null	null	0.0235543	Yes
row_409	Rab3a	null	null	0.0236609	Yes
row_410	Pitpnm2	null	null	0.0237675	Yes
row_411	Gap43	null	null	0.0238741	Yes
row_412	Rap1gds1	null	null	0.0238824	Yes
row_413	Myh10	null	null	0.023989	Yes
row_414	Map3k10	null	null	0.0240465	Yes
row_415	Gm996	null	null	0.0241531	Yes
row_416	Foxk2	null	null	0.0242597	Yes
row_417	Cacna1b	null	null	0.0243663	Yes
row_418	Tmem184c	null	null	0.0244729	Yes
row_419	Dip2b	null	null	0.0245304	Yes
row_420	Pcdh10	null	null	0.0245387	Yes
row_421	Ski	null	null	0.0246454	Yes
row_422	Fam171a2	null	null	0.024752	Yes
row_423	Akt1	null	null	0.0248586	Yes
row_424	Gnaq	null	null	0.0248669	Yes
row_425	Qk	null	null	0.0249735	Yes
row_426	Kifap3	null	null	0.0250801	Yes
row_427	Cadps2	null	null	0.0251867	Yes
row_428	Sbk1	null	null	0.0252933	Yes
row_429	Wwc1	null	null	0.0253508	Yes
row_430	Tnrc18	null	null	0.0254574	Yes
row_431	Tex2	null	null	0.025564	Yes
row_432	Slc22a17	null	null	0.0256706	Yes
row_433	Uhrf1bp1l	null	null	0.0257773	Yes
row_434	Strn4	null	null	0.0258839	Yes
row_435	Zfp365	null	null	0.0259905	Yes
row_436	Vps4a	null	null	0.0260971	Yes
row_437	Pfdn2	null	null	0.0262037	Yes
row_438	Sv2a	null	null	0.0263103	Yes
row_439	Ppp3r1	null	null	0.0264169	Yes
row_440	Syt7	null	null	0.0265235	Yes
row_441	Scap	null	null	0.026581	Yes
row_442	Elmod1	null	null	0.0265893	Yes
row_443	Parp6	null	null	0.0266959	Yes
row_444	Gdi1	null	null	0.0267534	Yes
row_445	Son	null	null	0.02686	Yes
row_446	Lrp8	null	null	0.0269666	Yes
row_447	Prickle2	null	null	0.0270732	Yes
row_448	Rev3l	null	null	0.0271798	Yes
row_449	Ywhab	null	null	0.0272865	Yes
row_450	Arhgap5	null	null	0.0273931	Yes
row_451	Mef2c	null	null	0.0274997	Yes
row_452	Plp1	null	null	0.0276063	Yes
row_453	Zmiz1	null	null	0.0277129	Yes
row_454	Pdzd8	null	null	0.0278195	Yes
row_455	Hivep1	null	null	0.027877	Yes
row_456	Vdac1	null	null	0.0278853	Yes
row_457	Zhx3	null	null	0.0279919	Yes
row_458	Anapc5	null	null	0.0280002	Yes
row_459	Dgcr2	null	null	0.0281068	Yes
row_460	Camkv	null	null	0.0282135	Yes
row_461	Ndn	null	null	0.0283201	Yes
row_462	Timm8b	null	null	0.0284267	Yes
row_463	Fat2	null	null	0.0285333	Yes
row_464	Sdhb	null	null	0.0286399	Yes
row_465	Cadps	null	null	0.0287465	Yes
row_466	Trio	null	null	0.028804	Yes
row_467	Tspyl4	null	null	0.0288614	Yes
row_468	Cdc42se2	null	null	0.0289681	Yes
row_469	Bckdhb	null	null	0.028829	Yes
row_470	Hipk1	null	null	0.0289356	Yes
row_471	Gas7	null	null	0.0290422	Yes
row_472	Arrb1	null	null	0.0291488	Yes
row_473	Tef	null	null	0.0292554	Yes
row_474	Prkaca	null	null	0.0293129	Yes
row_475	Rpl41	null	null	0.0294195	Yes
row_476	Adipor1	null	null	0.0295261	Yes
row_477	Ncan	null	null	0.0296327	Yes
row_478	Ash1l	null	null	0.0297393	Yes
row_479	Cnksr2	null	null	0.0298459	Yes
row_480	Arf5	null	null	0.0299525	Yes
row_481	Tspan3	null	null	0.0300591	Yes
row_482	Cdc42bpb	null	null	0.0301658	Yes
row_483	Nfib	null	null	0.0302232	Yes
row_484	Oxct1	null	null	0.0302807	Yes
row_485	Mprip	null	null	0.0303873	Yes
row_486	Uqcrc1	null	null	0.0304448	Yes
row_487	Dock4	null	null	0.0305514	Yes
row_488	Gabrb3	null	null	0.030658	Yes
row_489	Ap2m1	null	null	0.0307646	Yes
row_490	Slc12a6	null	null	0.0307729	Yes
row_491	Wscd1	null	null	0.0308304	Yes
row_492	Mrfap1	null	null	0.030937	Yes
row_493	Dgkz	null	null	0.0309945	Yes
row_494	Abca2	null	null	0.0311011	Yes
row_495	Apbb1	null	null	0.0312077	Yes
row_496	Phactr1	null	null	0.0313143	Yes
row_497	Rtn2	null	null	0.0314209	Yes
row_498	Rims1	null	null	0.0315275	Yes
row_499	Syn2	null	null	0.0316341	Yes
row_500	Syngr1	null	null	0.0317407	Yes
row_501	Stx1b	null	null	0.0318474	Yes
row_502	Med13	null	null	0.031954	Yes
row_503	Mast1	null	null	0.0320114	Yes
row_504	Sec23a	null	null	0.0321181	Yes
row_505	Hcfc1	null	null	0.0322247	Yes
row_506	Peg3	null	null	0.0323313	Yes
row_507	Caln1	null	null	0.0324379	Yes
row_508	Ahcyl1	null	null	0.0324953	Yes
row_509	Rnasek	null	null	0.0325528	Yes
row_510	Rgs4	null	null	0.0326594	Yes
row_511	Ankrd11	null	null	0.032766	Yes
row_512	Gna12	null	null	0.0328726	Yes
row_513	Arid1a	null	null	0.0328318	Yes
row_514	Pcp4	null	null	0.0328893	Yes
row_515	Rasl10b	null	null	0.0329468	Yes
row_516	Gria1	null	null	0.0330042	Yes
row_517	Nkain4	null	null	0.0331109	Yes
row_518	Scamp5	null	null	0.0331683	Yes
row_519	Morf4l2	null	null	0.0332749	Yes
row_520	Ankrd13c	null	null	0.0333815	Yes
row_521	Gde1	null	null	0.0334882	Yes
row_522	Bap1	null	null	0.0335456	Yes
row_523	Ncam1	null	null	0.0336522	Yes
row_524	Tlk1	null	null	0.0337588	Yes
row_525	Gpr26	null	null	0.0338655	Yes
row_526	Sirpa	null	null	0.0339721	Yes
row_527	Slc6a17	null	null	0.0340295	Yes
row_528	Marcks	null	null	0.0341361	Yes
row_529	Ptprt	null	null	0.0342428	Yes
row_530	Adrbk1	null	null	0.0343002	Yes
row_531	Tnpo2	null	null	0.0343577	Yes
row_532	Tpr	null	null	0.0344643	Yes
row_533	Klc1	null	null	0.0345709	Yes
row_534	Dctn1	null	null	0.0346775	Yes
row_535	Smpd3	null	null	0.0347841	Yes
row_536	Bcr	null	null	0.0348907	Yes
row_537	Coro2b	null	null	0.0349974	Yes
row_538	Snx25	null	null	0.035104	Yes
row_539	Tsc2	null	null	0.0352106	Yes
row_540	Mmd	null	null	0.0351206	Yes
row_541	Snph	null	null	0.0352272	Yes
row_542	Bcan	null	null	0.0352847	Yes
row_543	Tbc1d9	null	null	0.0353422	Yes
row_544	Cplx1	null	null	0.0354488	Yes
row_545	Kcna1	null	null	0.0355554	Yes
row_546	Dus4l	null	null	0.0355637	Yes
row_547	Ppp3cb	null	null	0.0356703	Yes
row_548	Magi2	null	null	0.0357278	Yes
row_549	Kif5b	null	null	0.035687	Yes
row_550	Uchl1	null	null	0.0357936	Yes
row_551	Eif1b	null	null	0.0359002	Yes
row_552	Acaca	null	null	0.0360068	Yes
row_553	Ubqln2	null	null	0.0361134	Yes
row_554	Ube3c	null	null	0.03622	Yes
row_555	Dagla	null	null	0.0362775	Yes
row_556	Polr2a	null	null	0.0363841	Yes
row_557	Lonrf2	null	null	0.0364907	Yes
row_558	Gsk3b	null	null	0.0364991	Yes
row_559	Tmcc2	null	null	0.0366057	Yes
row_560	Tpt1	null	null	0.0367123	Yes
row_561	Stox2	null	null	0.0368189	Yes
row_562	Myt1l	null	null	0.0369255	Yes
row_563	Mdh2	null	null	0.0370321	Yes
row_564	Scaf1	null	null	0.0370896	Yes
row_565	Sesn3	null	null	0.0371962	Yes
row_566	Fat1	null	null	0.0373028	Yes
row_567	Smpd1	null	null	0.0373603	Yes
row_568	Slc8a2	null	null	0.0374669	Yes
row_569	Ubc	null	null	0.0375243	Yes
row_570	Abi2	null	null	0.0374835	Yes
row_571	Npepps	null	null	0.0375901	Yes
row_572	Ddb1	null	null	0.0376968	Yes
row_573	Psmc5	null	null	0.0378034	Yes
row_574	Brd2	null	null	0.03791	Yes
row_575	Golga2	null	null	0.0380166	Yes
row_576	Vcp	null	null	0.0380741	Yes
row_577	Hipk2	null	null	0.0381807	Yes
row_578	Slc6a1	null	null	0.0382873	Yes
row_579	Ube4b	null	null	0.0383939	Yes
row_580	Plxna4	null	null	0.0385005	Yes
row_581	Itm2b	null	null	0.038558	Yes
row_582	Nudt3	null	null	0.0386646	Yes
row_583	Itfg1	null	null	0.0387712	Yes
row_584	Mapk3	null	null	0.0388778	Yes
row_585	Gprin1	null	null	0.0389353	Yes
row_586	Mapk8ip2	null	null	0.0389436	Yes
row_587	Slc12a5	null	null	0.0390502	Yes
row_588	Gapvd1	null	null	0.0391077	Yes
row_589	Pak6	null	null	0.0392143	Yes
row_590	B3gat1	null	null	0.0392718	Yes
row_591	Slc30a9	null	null	0.0393784	Yes
row_592	Clu	null	null	0.039485	Yes
row_593	Usp32	null	null	0.0395916	Yes
row_594	Actr3	null	null	0.0396982	Yes
row_595	Gabra5	null	null	0.0397065	Yes
row_596	Atrx	null	null	0.0398131	Yes
row_597	Fus	null	null	0.0399197	Yes
row_598	Sfxn5	null	null	0.0400263	Yes
row_599	Atp5g1	null	null	0.0400838	Yes
row_600	Psmd1	null	null	0.0401904	Yes
row_601	Mt3	null	null	0.040297	Yes
row_602	Pygb	null	null	0.0403545	Yes
row_603	Pak1	null	null	0.0403137	Yes
row_604	Fxyd6	null	null	0.0404203	Yes
row_605	Sdc3	null	null	0.0405269	Yes
row_606	Nsg1	null	null	0.0405844	Yes
row_607	Eps8	null	null	0.040691	Yes
row_608	Trpc4ap	null	null	0.0407976	Yes
row_609	Vsnl1	null	null	0.0409042	Yes
row_610	Kcnc3	null	null	0.0410108	Yes
row_611	Gtf3c1	null	null	0.0411174	Yes
row_612	Vash1	null	null	0.0411749	Yes
row_613	Skp1a	null	null	0.0412815	Yes
row_614	Igsf21	null	null	0.0413881	Yes
row_615	Tmod2	null	null	0.0414947	Yes
row_616	Acsbg1	null	null	0.0416013	Yes
row_617	Pik3r2	null	null	0.041708	Yes
row_618	Ppp2r2b	null	null	0.0418146	Yes
row_619	Mdh1	null	null	0.0418229	Yes
row_620	Madd	null	null	0.0419295	Yes
row_621	Cpeb4	null	null	0.0420361	Yes
row_622	Rab11a	null	null	0.0421427	Yes
row_623	Rps5	null	null	0.0422493	Yes
row_624	Acsl3	null	null	0.0423068	Yes
row_625	Abca3	null	null	0.0424134	Yes
row_626	Rnf145	null	null	0.04252	Yes
row_627	Plxnd1	null	null	0.0426266	Yes
row_628	Ogt	null	null	0.0427332	Yes
row_629	Spire1	null	null	0.0428398	Yes
row_630	Xpr1	null	null	0.0429465	Yes
row_631	Zeb2	null	null	0.0430531	Yes
row_632	Lhfpl4	null	null	0.0431597	Yes
row_633	Sparc	null	null	0.0432172	Yes
row_634	Tbc1d14	null	null	0.0432746	Yes
row_635	Ntrk2	null	null	0.0433321	Yes
row_636	Add1	null	null	0.0432913	Yes
row_637	Ppp1ca	null	null	0.0433979	Yes
row_638	Cds2	null	null	0.0435045	Yes
row_639	Epha3	null	null	0.0435128	Yes
row_640	Pja2	null	null	0.0436194	Yes
row_641	Tspan13	null	null	0.0437261	Yes
row_642	Slc8a1	null	null	0.0438327	Yes
row_643	Add2	null	null	0.0439393	Yes
row_644	Vps35	null	null	0.0440459	Yes
row_645	Agbl5	null	null	0.0441525	Yes
row_646	Dbn1	null	null	0.0442591	Yes
row_647	Ctsd	null	null	0.0443166	Yes
row_648	Setd5	null	null	0.0444232	Yes
row_649	Camk2n1	null	null	0.0445298	Yes
row_650	Rab4a	null	null	0.0446364	Yes
row_651	Mgea5	null	null	0.0446939	Yes
row_652	Arhgap20	null	null	0.0448005	Yes
row_653	Abhd8	null	null	0.0449071	Yes
row_654	Ank	null	null	0.0450137	Yes
row_655	Uhmk1	null	null	0.0451203	Yes
row_656	Ehmt2	null	null	0.0452269	Yes
row_657	Atg16l1	null	null	0.0453335	Yes
row_658	Trim9	null	null	0.0454401	Yes
row_659	Rtn4r	null	null	0.0454976	Yes
row_660	Myo16	null	null	0.0454568	Yes
row_661	Ipo13	null	null	0.0454651	Yes
row_662	Mib1	null	null	0.0455717	Yes
row_663	Tcf20	null	null	0.0456292	Yes
row_664	Eif4b	null	null	0.0456867	Yes
row_665	Ap1b1	null	null	0.0457933	Yes
row_666	Lrrc8d	null	null	0.0458999	Yes
row_667	Rbbp7	null	null	0.0460065	Yes
row_668	Csnk1g2	null	null	0.0461131	Yes
row_669	Trip12	null	null	0.0461706	Yes
row_670	Nudt4	null	null	0.0462772	Yes
row_671	Matr3	null	null	0.0463838	Yes
row_672	Pcbp2	null	null	0.0464904	Yes
row_673	Ptk2b	null	null	0.046597	Yes
row_674	Mmd2	null	null	0.0467036	Yes
row_675	Reep5	null	null	0.0468102	Yes
row_676	Lasp1	null	null	0.0469169	Yes
row_677	Tiam1	null	null	0.0470235	Yes
row_678	Hmbox1	null	null	0.0471301	Yes
row_679	Cspg5	null	null	0.0472367	Yes
row_680	Abi1	null	null	0.0473433	Yes
row_681	AI314180	null	null	0.0474499	Yes
row_682	Fmn2	null	null	0.0475565	Yes
row_683	Wdr1	null	null	0.0476631	Yes
row_684	Mark4	null	null	0.0477697	Yes
row_685	Gtf2i	null	null	0.0477781	Yes
row_686	Tmem151b	null	null	0.0478355	Yes
row_687	Akt2	null	null	0.0479421	Yes
row_688	Rpl8	null	null	0.0479996	Yes
row_689	Lsamp	null	null	0.0481062	Yes
row_690	Dpp6	null	null	0.0482128	Yes
row_691	Rhob	null	null	0.0483194	Yes
row_692	Dctn6	null	null	0.048426	Yes
row_693	Inpp4a	null	null	0.0485327	Yes
row_694	Nwd1	null	null	0.0486393	Yes
row_695	Cacna1i	null	null	0.0485985	Yes
row_696	Agpat1	null	null	0.0486559	Yes
row_697	Atxn10	null	null	0.0487134	Yes
row_698	Tspan9	null	null	0.04882	Yes
row_699	Ncald	null	null	0.0489266	Yes
row_700	Mgat4b	null	null	0.0490332	Yes
row_701	Ybx1	null	null	0.0491398	Yes
row_702	Rps15	null	null	0.0492464	Yes
row_703	Ylpm1	null	null	0.0493039	Yes
row_704	Itsn1	null	null	0.0494105	Yes
row_705	Calr	null	null	0.0495171	Yes
row_706	Slc6a11	null	null	0.0496237	Yes
row_707	Kif3c	null	null	0.0497304	Yes
row_708	Cyth2	null	null	0.049837	Yes
row_709	Lynx1	null	null	0.0499436	Yes
row_710	Rnf130	null	null	0.0500502	Yes
row_711	Kctd13	null	null	0.0500585	Yes
row_712	Pigq	null	null	0.050116	Yes
row_713	Lrrc4c	null	null	0.0500752	Yes
row_714	Tppp	null	null	0.0501326	Yes
row_715	Prkcz	null	null	0.0502393	Yes
row_716	Kcnb1	null	null	0.0502967	Yes
row_717	Grina	null	null	0.0504033	Yes
row_718	Pds5b	null	null	0.0505099	Yes
row_719	Tmem55a	null	null	0.0506166	Yes
row_720	C2cd2l	null	null	0.0507232	Yes
row_721	Dlc1	null	null	0.0508298	Yes
row_722	Anks1b	null	null	0.0509364	Yes
row_723	Scn1b	null	null	0.051043	Yes
row_724	Fmnl2	null	null	0.0511496	Yes
row_725	Kcnh3	null	null	0.0512071	Yes
row_726	Brd4	null	null	0.0513137	Yes
row_727	Timp2	null	null	0.0513711	Yes
row_728	Ankrd17	null	null	0.0514778	Yes
row_729	Zmym3	null	null	0.0515844	Yes
row_730	Slitrk5	null	null	0.051691	Yes
row_731	Dip2c	null	null	0.0517976	Yes
row_732	Ntrk3	null	null	0.0519042	Yes
row_733	Psd3	null	null	0.0518634	Yes
row_734	Adam22	null	null	0.05197	Yes
row_735	Frmd4a	null	null	0.0520766	Yes
row_736	Sema6d	null	null	0.0519867	Yes
row_737	Sst	null	null	0.0520933	Yes
row_738	Nr2c2	null	null	0.0521999	Yes
row_739	Kcna2	null	null	0.0523065	Yes
row_740	Pfn2	null	null	0.052364	Yes
row_741	Pip5k1c	null	null	0.0524706	Yes
row_742	Marcksl1	null	null	0.0525772	Yes
row_743	Pik3r4	null	null	0.0524872	Yes
row_744	Slc24a2	null	null	0.0525447	Yes
row_745	Fam171a1	null	null	0.0526022	Yes
row_746	Ep400	null	null	0.0527088	Yes
row_747	Tro	null	null	0.0528154	Yes
row_748	Atp8a1	null	null	0.052922	Yes
row_749	Mgrn1	null	null	0.0530286	Yes
row_750	Pcbp4	null	null	0.0530369	Yes
row_751	Prkar1a	null	null	0.0531435	Yes
row_752	Hmgn1	null	null	0.0532502	Yes
row_753	Prkrir	null	null	0.0533568	Yes
row_754	Nhsl1	null	null	0.0534634	Yes
row_755	Tbc1d20	null	null	0.0534717	Yes
row_756	Sec24c	null	null	0.0535292	Yes
row_757	Nrxn3	null	null	0.0535866	Yes
row_758	Kcnq2	null	null	0.0536933	Yes
row_759	Dhx9	null	null	0.0537507	Yes
row_760	Mon2	null	null	0.0538082	Yes
row_761	Stmn4	null	null	0.0539148	Yes
row_762	Acly	null	null	0.0540214	Yes
row_763	Spred1	null	null	0.054128	Yes
row_764	Erc1	null	null	0.0541855	Yes
row_765	Rnf34	null	null	0.0542921	Yes
row_766	Rgma	null	null	0.0543987	Yes
row_767	Ranbp2	null	null	0.0544562	Yes
row_768	Gsk3a	null	null	0.0545628	Yes
row_769	Rapgef2	null	null	0.0546694	Yes
row_770	Ccny	null	null	0.054776	Yes
row_771	Ppfia3	null	null	0.0548826	Yes
row_772	Kif1c	null	null	0.0549892	Yes
row_773	Prkacb	null	null	0.0550958	Yes
row_774	Scrt1	null	null	0.0552025	Yes
row_775	Arhgap21	null	null	0.0553091	Yes
row_776	Dnm1l	null	null	0.0553174	Yes
row_777	Rplp1	null	null	0.055424	Yes
row_778	Sidt2	null	null	0.0555306	Yes
row_779	B4galnt4	null	null	0.0555389	Yes
row_780	Top2b	null	null	0.0556455	Yes
row_781	Mink1	null	null	0.0557522	Yes
row_782	Sdha	null	null	0.0558096	Yes
row_783	Arhgef4	null	null	0.0559162	Yes
row_784	Dab2ip	null	null	0.0560228	Yes
row_785	Tmem30a	null	null	0.0561295	Yes
row_786	Camk2n2	null	null	0.0562361	Yes
row_787	Lrfn5	null	null	0.0562935	Yes
row_788	Lrp11	null	null	0.0564001	Yes
row_789	Atrn	null	null	0.0565068	Yes
row_790	Fyn	null	null	0.0565642	Yes
row_791	Ube2d3	null	null	0.0566708	Yes
row_792	Lrrn3	null	null	0.0566792	Yes
row_793	Slitrk1	null	null	0.0567858	Yes
row_794	Ptprz1	null	null	0.0568924	Yes
row_795	Fgf13	null	null	0.0569499	Yes
row_796	Apba2	null	null	0.0570565	Yes
row_797	Usp47	null	null	0.0571139	Yes
row_798	Dscam	null	null	0.0571714	Yes
row_799	Git1	null	null	0.057278	Yes
row_800	Apbb2	null	null	0.0572372	Yes
row_801	Cdk5r2	null	null	0.0573438	Yes
row_802	Slc4a10	null	null	0.0572539	Yes
row_803	Tmem127	null	null	0.0573605	Yes
row_804	Dyrk1a	null	null	0.0574671	Yes
row_805	Cct3	null	null	0.0575246	Yes
row_806	Atxn7l3	null	null	0.0576312	Yes
row_807	Pcdh17	null	null	0.0576886	Yes
row_808	Grin3a	null	null	0.0577952	Yes
row_809	Heatr5b	null	null	0.0578527	Yes
row_810	Epha4	null	null	0.0579102	Yes
row_811	Hnrnpk	null	null	0.0579677	Yes
row_812	Atp5o	null	null	0.0580743	Yes
row_813	Pten	null	null	0.0581317	Yes
row_814	Sez6l	null	null	0.0582383	Yes
row_815	Magee1	null	null	0.058345	Yes
row_816	Capza2	null	null	0.0584516	Yes
row_817	Apoa1bp	null	null	0.0585582	Yes
row_818	Smap1	null	null	0.0586648	Yes
row_819	Opcml	null	null	0.0587714	Yes
row_820	Zfyve9	null	null	0.058878	Yes
row_821	Grin1	null	null	0.0589846	Yes
row_822	Cirbp	null	null	0.0590421	Yes
row_823	Prnp	null	null	0.0591487	Yes
row_824	Dctn2	null	null	0.0592553	Yes
row_825	Grm3	null	null	0.0593128	Yes
row_826	Tmem132a	null	null	0.0594194	Yes
row_827	Ints1	null	null	0.059526	Yes
row_828	Cadm4	null	null	0.0595835	Yes
row_829	Ube2h	null	null	0.0596901	Yes
row_830	Ppm1b	null	null	0.0596984	Yes
row_831	Cnot1	null	null	0.0597559	Yes
row_832	Tnk2	null	null	0.0598133	Yes
row_833	Cox5a	null	null	0.0599199	Yes
row_834	Wac	null	null	0.0600266	Yes
row_835	Vstm2l	null	null	0.0599857	Yes
row_836	Dtx1	null	null	0.0600432	Yes
row_837	Aes	null	null	0.0600024	Yes
row_838	Ergic1	null	null	0.060109	Yes
row_839	Cct5	null	null	0.0601665	Yes
row_840	Zyg11b	null	null	0.060224	Yes
row_841	Pura	null	null	0.0603306	Yes
row_842	Dopey2	null	null	0.0604372	Yes
row_843	Qrich1	null	null	0.0604455	Yes
row_844	Cntn1	null	null	0.0605521	Yes
row_845	Tcp1	null	null	0.0606096	Yes
row_846	Fads2	null	null	0.0607162	Yes
row_847	Acox1	null	null	0.0607737	Yes
row_848	Rundc3a	null	null	0.0608803	Yes
row_849	Cenpc1	null	null	0.0609869	Yes
row_850	Arhgef2	null	null	0.0610935	Yes
row_851	Otub1	null	null	0.061151	Yes
row_852	Gpam	null	null	0.0612576	Yes
row_853	Panx2	null	null	0.0613642	Yes
row_854	Pcm1	null	null	0.0614708	Yes
row_855	Eif3a	null	null	0.0615774	Yes
row_856	Tns3	null	null	0.0615857	Yes
row_857	Nlk	null	null	0.0616923	Yes
row_858	Cnih2	null	null	0.061799	Yes
row_859	Ryk	null	null	0.0619056	Yes
row_860	Adcy2	null	null	0.061963	Yes
row_861	Hspa9	null	null	0.0620696	Yes
row_862	Caskin1	null	null	0.0621763	Yes
row_863	Paqr8	null	null	0.0622829	Yes
row_864	Gramd1b	null	null	0.0623403	Yes
row_865	Npdc1	null	null	0.0623978	Yes
row_866	Mta1	null	null	0.0624553	Yes
row_867	Mllt11	null	null	0.0625619	Yes
row_868	Tmeff1	null	null	0.0626194	Yes
row_869	Zeb1	null	null	0.0626768	Yes
row_870	Zdhhc8	null	null	0.0627343	Yes
row_871	Hnrnpl	null	null	0.0628409	Yes
row_872	Fkbp1a	null	null	0.0629475	Yes
row_873	Cacng4	null	null	0.063005	Yes
row_874	B2m	null	null	0.0630625	Yes
row_875	Atxn1	null	null	0.0631691	Yes
row_876	Fscn1	null	null	0.0632757	Yes
row_877	Actr2	null	null	0.0633823	Yes
row_878	Olig1	null	null	0.0634889	Yes
row_879	Tulp4	null	null	0.0635955	Yes
row_880	Traf7	null	null	0.0637021	Yes
row_881	Snrk	null	null	0.0638087	Yes
row_882	Nr3c1	null	null	0.0639153	Yes
row_883	Mmp24	null	null	0.0639728	Yes
row_884	Gad2	null	null	0.0640794	Yes
row_885	Gtf3c2	null	null	0.064186	Yes
row_886	Rgs7bp	null	null	0.0642926	Yes
row_887	Chd8	null	null	0.0643501	Yes
row_888	E430025E21Rik	null	null	0.0644567	Yes
row_889	Ahi1	null	null	0.0645633	Yes
row_890	Amph	null	null	0.0646208	Yes
row_891	Kpnb1	null	null	0.0647274	Yes
row_892	Agrn	null	null	0.064834	Yes
row_893	Arid2	null	null	0.0649406	Yes
row_894	Nup153	null	null	0.0650472	Yes
row_895	Cox6c	null	null	0.0651538	Yes
row_896	Hivep3	null	null	0.0652604	Yes
row_897	Hpcal4	null	null	0.0653179	Yes
row_898	Kndc1	null	null	0.0653754	Yes
row_899	Megf9	null	null	0.065482	Yes
row_900	Tjp1	null	null	0.0655886	Yes
row_901	Wdr82	null	null	0.0656952	Yes
row_902	Fez1	null	null	0.0658018	Yes
row_903	Ngef	null	null	0.0658101	Yes
row_904	Stxbp5	null	null	0.0659168	Yes
row_905	Sh3gl2	null	null	0.0660234	Yes
row_906	Dnajc5	null	null	0.06613	Yes
row_907	Sort1	null	null	0.0662366	Yes
row_908	Mapk6	null	null	0.0662449	Yes
row_909	Scn1a	null	null	0.0663515	Yes
row_910	Mpdu1	null	null	0.0664581	Yes
row_911	5031439G07Rik	null	null	0.0665648	Yes
row_912	Atp6v1e1	null	null	0.0666714	Yes
row_913	Fbxw5	null	null	0.066778	Yes
row_914	Cbln1	null	null	0.0668846	Yes
row_915	Ptprn	null	null	0.0669421	Yes
row_916	Rgl1	null	null	0.0669995	Yes
row_917	Sacs	null	null	0.0671061	Yes
row_918	Ptprf	null	null	0.0671636	Yes
row_919	Cpne6	null	null	0.0672702	Yes
row_920	Syne1	null	null	0.0673277	Yes
row_921	Sf3b1	null	null	0.0674343	Yes
row_922	Psmd2	null	null	0.0674918	Yes
row_923	Pomgnt1	null	null	0.0675984	Yes
row_924	Ptprn2	null	null	0.067705	Yes
row_925	Kcna6	null	null	0.0678116	Yes
row_926	Exoc4	null	null	0.0678691	Yes
row_927	Hsbp1	null	null	0.0679757	Yes
row_928	Iqsec2	null	null	0.0680823	Yes
row_929	Spen	null	null	0.0681889	Yes
row_930	Ulk1	null	null	0.0682464	Yes
row_931	Caly	null	null	0.068353	Yes
row_932	Scd1	null	null	0.0684596	Yes
row_933	Gpbp1	null	null	0.0684188	Yes
row_934	Sel1l	null	null	0.0685254	Yes
row_935	Cbx3	null	null	0.068632	Yes
row_936	Slc38a1	null	null	0.0686895	Yes
row_937	Bcl9	null	null	0.0687961	Yes
row_938	Mkl2	null	null	0.0689027	Yes
row_939	Lrrtm2	null	null	0.0690093	Yes
row_940	Drap1	null	null	0.0690668	Yes
row_941	Pfkm	null	null	0.0691242	Yes
row_942	Chn1	null	null	0.0692308	Yes
row_943	Ccdc88a	null	null	0.0693374	Yes
row_944	Prr12	null	null	0.0693949	Yes
row_945	Rell2	null	null	0.0695015	Yes
row_946	Zc3h7b	null	null	0.0696081	Yes
row_947	Flot1	null	null	0.0696656	Yes
row_948	Fbxo11	null	null	0.0697722	Yes
row_949	Sod1	null	null	0.0698788	Yes
row_950	Foxg1	null	null	0.0699854	Yes
row_951	Car4	null	null	0.070092	Yes
row_952	Sec16a	null	null	0.0701987	Yes
row_953	Ik	null	null	0.0703053	Yes
row_954	Mapkbp1	null	null	0.0703627	Yes
row_955	Wdr13	null	null	0.0704693	Yes
row_956	Gfap	null	null	0.0705759	Yes
row_957	Atxn2	null	null	0.0706826	Yes
row_958	Hdlbp	null	null	0.0707892	Yes
row_959	Rab11fip4	null	null	0.0708466	Yes
row_960	Hif1a	null	null	0.0709041	Yes
row_961	Phyhip	null	null	0.0710107	Yes
row_962	Fat3	null	null	0.0711173	Yes
row_963	Clstn3	null	null	0.0712239	Yes
row_964	Atp6v1d	null	null	0.0712814	Yes
row_965	Jak1	null	null	0.0713389	Yes
row_966	Unc5c	null	null	0.0713963	Yes
row_967	Slc25a26	null	null	0.071503	Yes
row_968	Actr1b	null	null	0.0716096	Yes
row_969	Necap1	null	null	0.071667	Yes
row_970	Opa1	null	null	0.0717245	Yes
row_971	Sult4a1	null	null	0.0718311	Yes
row_972	Lrfn1	null	null	0.0719377	Yes
row_973	Sema5a	null	null	0.0720443	Yes
row_974	Daam2	null	null	0.0721509	Yes
row_975	Ext1	null	null	0.0722576	Yes
row_976	Atp1a2	null	null	0.0723642	Yes
row_977	Camsap1	null	null	0.0724708	Yes
row_978	Chn2	null	null	0.0725774	Yes
row_979	Got1	null	null	0.072684	Yes
row_980	Adora1	null	null	0.0727906	Yes
row_981	Mfn2	null	null	0.0728972	Yes
row_982	Atp6v1g2	null	null	0.0730038	Yes
row_983	Ckmt1	null	null	0.0731104	Yes
row_984	Fbxl19	null	null	0.0731679	Yes
row_985	Picalm	null	null	0.0731271	Yes
row_986	Egr1	null	null	0.0731846	Yes
row_987	Ankib1	null	null	0.0732912	Yes
row_988	Hnrnpul2	null	null	0.0733978	Yes
row_989	Cand1	null	null	0.0734552	Yes
row_990	Tnfrsf21	null	null	0.0735619	Yes
row_991	Cnp	null	null	0.0736685	Yes
row_992	Klhl9	null	null	0.0737751	Yes
row_993	Ak5	null	null	0.0738817	Yes
row_994	Med21	null	null	0.0739883	Yes
row_995	Fkbp3	null	null	0.0740949	Yes
row_996	Cit	null	null	0.0741032	Yes
row_997	Prune	null	null	0.0741607	Yes
row_998	Camta1	null	null	0.0742673	Yes
row_999	Syt16	null	null	0.0743248	Yes
row_1000	Polr2g	null	null	0.0744314	Yes
row_1001	Ptk2	null	null	0.0744889	Yes
row_1002	Sgsm2	null	null	0.0745463	Yes
row_1003	Sema6a	null	null	0.074653	Yes
row_1004	Atp5g3	null	null	0.0747104	Yes
row_1005	Bcl9l	null	null	0.074817	Yes
row_1006	Pik3r1	null	null	0.0749236	Yes
row_1007	Sdccag3	null	null	0.0750303	Yes
row_1008	Igfbp5	null	null	0.0751369	Yes
row_1009	Ddx24	null	null	0.0752435	Yes
row_1010	Camk2d	null	null	0.0753501	Yes
row_1011	Csdc2	null	null	0.0754567	Yes
row_1012	Me1	null	null	0.0755633	Yes
row_1013	Ap3d1	null	null	0.0756208	Yes
row_1014	Prepl	null	null	0.0757274	Yes
row_1015	Pdia3	null	null	0.075834	Yes
row_1016	Ttc9	null	null	0.0759406	Yes
row_1017	Eif4a2	null	null	0.0759489	Yes
row_1018	Atpif1	null	null	0.0760555	Yes
row_1019	Fem1b	null	null	0.0761621	Yes
row_1020	Lrrc7	null	null	0.0762196	Yes
row_1021	Zzef1	null	null	0.076228	Yes
row_1022	Lrrc4	null	null	0.0763346	Yes
row_1023	Gad1	null	null	0.0764412	Yes
row_1024	Mark1	null	null	0.0764986	Yes
row_1025	Dhx57	null	null	0.0766052	Yes
row_1026	Osbpl1a	null	null	0.0767119	Yes
row_1027	Fbxo21	null	null	0.0767693	Yes
row_1028	Rac1	null	null	0.0768759	Yes
row_1029	St8sia3	null	null	0.0769334	Yes
row_1030	Aggf1	null	null	0.07704	Yes
row_1031	Ilk	null	null	0.0771466	Yes
row_1032	Ubl3	null	null	0.0772532	Yes
row_1033	B4galnt1	null	null	0.0773107	Yes
row_1034	Suds3	null	null	0.0773682	Yes
row_1035	Gcn1l1	null	null	0.0774748	Yes
row_1036	Atp5j2	null	null	0.0774831	Yes
row_1037	Tnr	null	null	0.0775897	Yes
row_1038	Ablim1	null	null	0.0776963	Yes
row_1039	Dusp8	null	null	0.0776064	Yes
row_1040	Spast	null	null	0.0776639	Yes
row_1041	Dmwd	null	null	0.0777705	Yes
row_1042	Wasf3	null	null	0.0778279	Yes
row_1043	Tmpo	null	null	0.0779345	Yes
row_1044	Armcx2	null	null	0.0780412	Yes
row_1045	B4galt6	null	null	0.0781478	Yes
row_1046	Gls	null	null	0.0782544	Yes
row_1047	Pdxp	null	null	0.078361	Yes
row_1048	Kif2a	null	null	0.0783693	Yes
row_1049	Dapk1	null	null	0.0784268	Yes
row_1050	Myo10	null	null	0.0785334	Yes
row_1051	Gria4	null	null	0.07864	Yes
row_1052	Pdxdc1	null	null	0.0786975	Yes
row_1053	Bptf	null	null	0.0788041	Yes
row_1054	Reep1	null	null	0.0789107	Yes
row_1055	Mapk9	null	null	0.0790173	Yes
row_1056	Dicer1	null	null	0.0791239	Yes
row_1057	Robo1	null	null	0.0792305	Yes
row_1058	Sez6	null	null	0.0793371	Yes
row_1059	Amfr	null	null	0.0794437	Yes
row_1060	Dpysl3	null	null	0.0795504	Yes
row_1061	Usp7	null	null	0.079657	Yes
row_1062	Sema6b	null	null	0.0797636	Yes
row_1063	Ssfa2	null	null	0.0798702	Yes
row_1064	Ddhd1	null	null	0.0799276	Yes
row_1065	Kcnj3	null	null	0.0800343	Yes
row_1066	Nfia	null	null	0.0801409	Yes
row_1067	Sipa1l2	null	null	0.0801983	Yes
row_1068	Adam5	null	null	0.0803049	Yes
row_1069	Ank1	null	null	0.0803624	Yes
row_1070	Gabra6	null	null	0.080469	Yes
row_1071	Actn1	null	null	0.0805756	Yes
row_1072	U2af2	null	null	0.0806331	Yes
row_1073	Appbp2	null	null	0.0805431	Yes
row_1074	Ndufv2	null	null	0.0806498	Yes
row_1075	Man2a2	null	null	0.0807564	Yes
row_1076	Arnt2	null	null	0.0808139	Yes
row_1077	Inpp5f	null	null	0.0808713	Yes
row_1078	Tnpo3	null	null	0.0809779	Yes
row_1079	Gtf2h2	null	null	0.0809863	Yes
row_1080	Nav2	null	null	0.0810929	Yes
row_1081	Smap2	null	null	0.0811995	Yes
row_1082	Slc38a2	null	null	0.0813061	Yes
row_1083	Taok1	null	null	0.0814127	Yes
row_1084	Aplp2	null	null	0.0815193	Yes
row_1085	Ccni	null	null	0.0816259	Yes
row_1086	Mgll	null	null	0.0817325	Yes
row_1087	Ube3a	null	null	0.08179	Yes
row_1088	Tmem14c	null	null	0.0818966	Yes
row_1089	Lmo4	null	null	0.0819541	Yes
row_1090	Ipo5	null	null	0.0820607	Yes
row_1091	Paqr9	null	null	0.0821673	Yes
row_1092	Sipa1l3	null	null	0.0822739	Yes
row_1093	Klf9	null	null	0.0823805	Yes
row_1094	Podxl2	null	null	0.0824871	Yes
row_1095	Flot2	null	null	0.0825937	Yes
row_1096	Zfp521	null	null	0.0827003	Yes
row_1097	Slc1a3	null	null	0.0827087	Yes
row_1098	Xpo5	null	null	0.0828153	Yes
row_1099	Tcf4	null	null	0.0829219	Yes
row_1100	Pom121	null	null	0.0830285	Yes
row_1101	Sec14l1	null	null	0.0831351	Yes
row_1102	Ppp2ca	null	null	0.0831926	Yes
row_1103	Pgk1	null	null	0.0832501	Yes
row_1104	Rfx7	null	null	0.0833567	Yes
row_1105	Idh1	null	null	0.0834633	Yes
row_1106	Homer1	null	null	0.0834716	Yes
row_1107	Klhl23	null	null	0.0835291	Yes
row_1108	Gria2	null	null	0.0835865	Yes
row_1109	Zfp644	null	null	0.0836931	Yes
row_1110	Vps13c	null	null	0.0837998	Yes
row_1111	Actr3b	null	null	0.0839064	Yes
row_1112	Cs	null	null	0.084013	Yes
row_1113	Zfp704	null	null	0.0841196	Yes
row_1114	Heatr1	null	null	0.0841771	Yes
row_1115	Reln	null	null	0.0842837	Yes
row_1116	Celsr3	null	null	0.0843411	Yes
row_1117	Wnk2	null	null	0.0843003	Yes
row_1118	Tusc3	null	null	0.0843087	Yes
row_1119	Unc5a	null	null	0.0844153	Yes
row_1120	Sh3rf1	null	null	0.0845219	Yes
row_1121	Trim2	null	null	0.0845302	Yes
row_1122	Arhgef10l	null	null	0.0846368	Yes
row_1123	Zic1	null	null	0.0846943	Yes
row_1124	Myo6	null	null	0.0848009	Yes
row_1125	Map3k12	null	null	0.0848584	Yes
row_1126	Samd4b	null	null	0.084965	Yes
row_1127	Zhx1	null	null	0.0850716	Yes
row_1128	Fads1	null	null	0.0851782	Yes
row_1129	Atrnl1	null	null	0.0852848	Yes
row_1130	Nipa1	null	null	0.0853423	Yes
row_1131	Kctd1	null	null	0.0854489	Yes
row_1132	Rapgef5	null	null	0.0855555	Yes
row_1133	Sar1a	null	null	0.0856621	Yes
row_1134	Trim32	null	null	0.0857687	Yes
row_1135	Bex2	null	null	0.0858753	Yes
row_1136	Uso1	null	null	0.0859819	Yes
row_1137	Pde4a	null	null	0.0860885	Yes
row_1138	Hipk3	null	null	0.086146	Yes
row_1139	Fut8	null	null	0.0862035	Yes
row_1140	Fmr1	null	null	0.0863101	Yes
row_1141	Nr3c2	null	null	0.0864167	Yes
row_1142	Ldhb	null	null	0.0864742	Yes
row_1143	Eprs	null	null	0.0864825	Yes
row_1144	Cd200	null	null	0.0865891	Yes
row_1145	Sephs1	null	null	0.0866466	Yes
row_1146	Klhdc2	null	null	0.0867532	Yes
row_1147	Acot7	null	null	0.0868598	Yes
row_1148	Ptprd	null	null	0.0869664	Yes
row_1149	Fjx1	null	null	0.087073	Yes
row_1150	Sf3b2	null	null	0.0871796	Yes
row_1151	Nudt9	null	null	0.0872862	Yes
row_1152	Ube2m	null	null	0.0873928	Yes
row_1153	Med14	null	null	0.0874012	Yes
row_1154	Mt1	null	null	0.0874095	Yes
row_1155	Dclk2	null	null	0.0875161	Yes
row_1156	Pls3	null	null	0.0875736	Yes
row_1157	Islr2	null	null	0.0876311	Yes
row_1158	Dip2a	null	null	0.0877377	Yes
row_1159	Snx13	null	null	0.0878443	Yes
row_1160	Sorl1	null	null	0.0879509	Yes
row_1161	Dhx15	null	null	0.0880084	Yes
row_1162	Smg7	null	null	0.088115	Yes
row_1163	Hnrnpa2b1	null	null	0.0881233	Yes
row_1164	Nf2	null	null	0.0881808	Yes
row_1165	Ubap2l	null	null	0.0882382	Yes
row_1166	Cib2	null	null	0.0882466	Yes
row_1167	Camk4	null	null	0.0883532	Yes
row_1168	Trim28	null	null	0.0884598	Yes
row_1169	Ptprg	null	null	0.0885664	Yes
row_1170	Cul1	null	null	0.0886239	Yes
row_1171	Atp5g2	null	null	0.0887305	Yes
row_1172	Canx	null	null	0.0888371	Yes
row_1173	G6pc3	null	null	0.0889437	Yes
row_1174	Zbtb20	null	null	0.0890503	Yes
row_1175	Gak	null	null	0.0891569	Yes
row_1176	Kif13a	null	null	0.0892635	Yes
row_1177	Sema4g	null	null	0.0893701	Yes
row_1178	Gnai2	null	null	0.0893785	Yes
row_1179	Acvr1b	null	null	0.0894359	Yes
row_1180	Vps8	null	null	0.0895425	Yes
row_1181	Lmtk3	null	null	0.0896	Yes
row_1182	Plxnc1	null	null	0.0897066	Yes
row_1183	Fgd1	null	null	0.0898132	Yes
row_1184	Nfe2l1	null	null	0.0899198	Yes
row_1185	Setx	null	null	0.0900264	Yes
row_1186	Vgf	null	null	0.0901331	Yes
row_1187	Kctd3	null	null	0.0902397	Yes
row_1188	Abat	null	null	0.0902971	Yes
row_1189	Wdtc1	null	null	0.0904038	Yes
row_1190	Rasa1	null	null	0.0905104	Yes
row_1191	Mgat3	null	null	0.0905678	Yes
row_1192	Chd6	null	null	0.0906253	Yes
row_1193	Zfp146	null	null	0.0907319	Yes
row_1194	Mapt	null	null	0.0907894	Yes
row_1195	Atmin	null	null	0.0908469	Yes
row_1196	Hspa12a	null	null	0.0908552	Yes
row_1197	Atp2b3	null	null	0.0909618	Yes
row_1198	Sec24d	null	null	0.0910684	Yes
row_1199	Cox8a	null	null	0.0911259	Yes
row_1200	Cacna1d	null	null	0.0912325	Yes
row_1201	Csnk1e	null	null	0.0913391	Yes
row_1202	Plcg1	null	null	0.0914457	Yes
row_1203	Abhd2	null	null	0.0915523	Yes
row_1204	Hs6st1	null	null	0.0916589	Yes
row_1205	L1cam	null	null	0.0917164	Yes
row_1206	Psme4	null	null	0.091823	Yes
row_1207	Setd3	null	null	0.0919296	Yes
row_1208	Aftph	null	null	0.0920362	Yes
row_1209	Svop	null	null	0.0921428	Yes
row_1210	Iars2	null	null	0.0922494	Yes
row_1211	Wdr48	null	null	0.092356	Yes
row_1212	Spata2	null	null	0.0924627	Yes
row_1213	Rusc1	null	null	0.0925201	Yes
row_1214	Spcs1	null	null	0.0926267	Yes
row_1215	Gabarapl1	null	null	0.0926842	Yes
row_1216	Trafd1	null	null	0.0927908	Yes
row_1217	Mn1	null	null	0.0928974	Yes
row_1218	Mthfd2	null	null	0.0929549	Yes
row_1219	Mtmr3	null	null	0.0930615	Yes
row_1220	Prrt2	null	null	0.0931681	Yes
row_1221	Slc6a8	null	null	0.0932747	Yes
row_1222	Zbtb4	null	null	0.0933813	Yes
row_1223	Neo1	null	null	0.0934879	Yes
row_1224	Hdac5	null	null	0.0935454	Yes
row_1225	Nfasc	null	null	0.093652	Yes
row_1226	Tmtc2	null	null	0.0936604	Yes
row_1227	Cpt1c	null	null	0.093767	Yes
row_1228	H1f0	null	null	0.0937753	Yes
row_1229	Pik3ca	null	null	0.0938819	Yes
row_1230	Arid1b	null	null	0.0939394	Yes
row_1231	Lrrc58	null	null	0.0938494	Yes
row_1232	Ntng2	null	null	0.0939069	Yes
row_1233	Fgfr1	null	null	0.0940135	Yes
row_1234	Nbr1	null	null	0.094071	Yes
row_1235	Pum1	null	null	0.0941776	Yes
row_1236	9030624J02Rik	null	null	0.0942842	Yes
row_1237	Farp1	null	null	0.0943908	Yes
row_1238	S1pr1	null	null	0.0944483	Yes
row_1239	Robo2	null	null	0.0945549	Yes
row_1240	Atp6v1c1	null	null	0.0946615	Yes
row_1241	Ewsr1	null	null	0.0947681	Yes
row_1242	Taldo1	null	null	0.0948747	Yes
row_1243	6430548M08Rik	null	null	0.0949813	Yes
row_1244	Irgq	null	null	0.0950879	Yes
row_1245	Tesk1	null	null	0.0951454	Yes
row_1246	Pde1a	null	null	0.0951537	Yes
row_1247	Map2k1	null	null	0.0952603	Yes
row_1248	Nnat	null	null	0.095367	Yes
row_1249	Atp6v0d1	null	null	0.0954736	Yes
row_1250	Mcf2l	null	null	0.095531	Yes
row_1251	Pam	null	null	0.0956376	Yes
row_1252	Csnk1g3	null	null	0.095646	Yes
row_1253	Mical3	null	null	0.0957526	Yes
row_1254	Minpp1	null	null	0.0958592	Yes
row_1255	Ttbk2	null	null	0.0958675	Yes
row_1256	Aco1	null	null	0.0959741	Yes
row_1257	Man1a2	null	null	0.0960316	Yes
row_1258	Sema7a	null	null	0.0961382	Yes
row_1259	Kcnh5	null	null	0.0962448	Yes
row_1260	Nlgn1	null	null	0.0963514	Yes
row_1261	Id2	null	null	0.096458	Yes
row_1262	Ctnna2	null	null	0.0965646	Yes
row_1263	Arhgdia	null	null	0.0966713	Yes
row_1264	Slc39a10	null	null	0.0967779	Yes
row_1265	Dzip1	null	null	0.0968845	Yes
row_1266	Rpl21	null	null	0.0968437	Yes
row_1267	Bsg	null	null	0.0969011	Yes
row_1268	Spock1	null	null	0.0969095	Yes
row_1269	Gpr88	null	null	0.0970161	Yes
row_1270	Cacnb4	null	null	0.0971227	Yes
row_1271	Usp5	null	null	0.0971802	Yes
row_1272	Fkbp8	null	null	0.0972868	Yes
row_1273	Atf2	null	null	0.0973934	Yes
row_1274	Wiz	null	null	0.0974508	Yes
row_1275	Plxnb1	null	null	0.0974592	Yes
row_1276	Sh3rf3	null	null	0.0975658	Yes
row_1277	Zdhhc2	null	null	0.0976724	Yes
row_1278	Bzrap1	null	null	0.097779	Yes
row_1279	Vps13b	null	null	0.0978856	Yes
row_1280	Bri3	null	null	0.0979922	Yes
row_1281	Adar	null	null	0.0980988	Yes
row_1282	Purg	null	null	0.0982054	Yes
row_1283	Tnrc6b	null	null	0.098312	Yes
row_1284	Sdf2l1	null	null	0.0984187	Yes
row_1285	Cacnb3	null	null	0.0985253	Yes
row_1286	Tle4	null	null	0.0984845	Yes
row_1287	Rnf123	null	null	0.0985419	Yes
row_1288	Ppp1cb	null	null	0.0986485	Yes
row_1289	Gba2	null	null	0.0987551	Yes
row_1290	Aldh1a2	null	null	0.0987635	Yes
row_1291	Snx3	null	null	0.0988701	Yes
row_1292	Ppp1r9a	null	null	0.0989767	Yes
row_1293	Ehmt1	null	null	0.0990833	Yes
row_1294	Dvl3	null	null	0.0991899	Yes
row_1295	Erc2	null	null	0.0992965	Yes
row_1296	Gucy1b3	null	null	0.0993049	Yes
row_1297	Paip2b	null	null	0.0994115	Yes
row_1298	Mrps5	null	null	0.0995181	Yes
row_1299	Tshz1	null	null	0.0996247	Yes
row_1300	Fem1c	null	null	0.0997313	Yes
row_1301	Bace1	null	null	0.0998379	Yes
row_1302	Adcy8	null	null	0.0999445	Yes
row_1303	Scrn1	null	null	0.100051	Yes
row_1304	Kcnf1	null	null	0.100109	Yes
row_1305	St3gal2	null	null	0.100215	Yes
row_1306	Cabin1	null	null	0.100322	Yes
row_1307	Rnf44	null	null	0.100379	Yes
row_1308	Dnajc1	null	null	0.100338	Yes
row_1309	Pip4k2b	null	null	0.100445	Yes
row_1310	Pou6f1	null	null	0.100503	Yes
row_1311	Rasgrf2	null	null	0.100609	Yes
row_1312	Rad21	null	null	0.100716	Yes
row_1313	Scn2b	null	null	0.100773	Yes
row_1314	Scg5	null	null	0.100831	Yes
row_1315	Zmym2	null	null	0.100937	Yes
row_1316	Pemt	null	null	0.101044	Yes
row_1317	Pbx1	null	null	0.101151	Yes
row_1318	Cmas	null	null	0.101257	Yes
row_1319	Auts2	null	null	0.101364	Yes
row_1320	B4galt2	null	null	0.10147	Yes
row_1321	1110004F10Rik	null	null	0.101577	Yes
row_1322	Rasa3	null	null	0.101634	Yes
row_1323	Ap3b2	null	null	0.101741	Yes
row_1324	Hspa5	null	null	0.101848	Yes
row_1325	Fzd3	null	null	0.101905	Yes
row_1326	Ipo11	null	null	0.101963	Yes
row_1327	Mtch1	null	null	0.10202	Yes
row_1328	Ephb1	null	null	0.102127	Yes
row_1329	Kcnh2	null	null	0.102184	Yes
row_1330	Nkiras2	null	null	0.102291	Yes
row_1331	Brsk2	null	null	0.102397	Yes
row_1332	Crtc1	null	null	0.102504	Yes
row_1333	Elavl3	null	null	0.102611	Yes
row_1334	Laptm4b	null	null	0.102717	Yes
row_1335	Nap1l1	null	null	0.102824	Yes
row_1336	Dnmt3a	null	null	0.10293	Yes
row_1337	Gnaz	null	null	0.103037	Yes
row_1338	Pou3f3	null	null	0.103095	Yes
row_1339	Rc3h1	null	null	0.103103	Yes
row_1340	Ptpn11	null	null	0.103209	Yes
row_1341	Atg9a	null	null	0.103316	Yes
row_1342	Rtn4rl1	null	null	0.103423	Yes
row_1343	Herc3	null	null	0.103529	Yes
row_1344	Pde1b	null	null	0.103636	Yes
row_1345	Tpi1	null	null	0.103693	Yes
row_1346	Nat8l	null	null	0.103751	Yes
row_1347	Tagln3	null	null	0.103857	Yes
row_1348	Frmpd4	null	null	0.103915	Yes
row_1349	Usp4	null	null	0.103923	Yes
row_1350	Rnf220	null	null	0.103981	Yes
row_1351	Hbs1l	null	null	0.104038	Yes
row_1352	Snx5	null	null	0.104047	Yes
row_1353	Stk25	null	null	0.104153	Yes
row_1354	Paf1	null	null	0.10426	Yes
row_1355	Cul4a	null	null	0.104366	Yes
row_1356	Dennd2a	null	null	0.104424	Yes
row_1357	Ubap2	null	null	0.104481	Yes
row_1358	Gatm	null	null	0.10449	Yes
row_1359	Nrcam	null	null	0.104596	Yes
row_1360	Ado	null	null	0.104703	Yes
row_1361	D17Wsu92e	null	null	0.10476	Yes
row_1362	Shroom2	null	null	0.104867	Yes
row_1363	Vps13a	null	null	0.104974	Yes
row_1364	Slitrk3	null	null	0.10508	Yes
row_1365	Pkia	null	null	0.105187	Yes
row_1366	Atp6v1f	null	null	0.105293	Yes
row_1367	Zc3h4	null	null	0.105203	Yes
row_1368	Lpgat1	null	null	0.10531	Yes
row_1369	Dcakd	null	null	0.105367	Yes
row_1370	Slc25a39	null	null	0.105474	Yes
row_1371	Cyb5b	null	null	0.105581	Yes
row_1372	Syt4	null	null	0.105638	Yes
row_1373	Lrp3	null	null	0.105696	Yes
row_1374	Usp33	null	null	0.105802	Yes
row_1375	Mtmr6	null	null	0.105909	Yes
row_1376	Pcdh7	null	null	0.106015	Yes
row_1377	Zc3h14	null	null	0.106122	Yes
row_1378	Tmem151a	null	null	0.106229	Yes
row_1379	Faah	null	null	0.106335	Yes
row_1380	Gpr17	null	null	0.106442	Yes
row_1381	Cux2	null	null	0.106549	Yes
row_1382	Csnk2a1	null	null	0.106655	Yes
row_1383	Dhx30	null	null	0.106663	Yes
row_1384	Arl8b	null	null	0.106721	Yes
row_1385	Shisa4	null	null	0.106828	Yes
row_1386	Kcnh1	null	null	0.106885	Yes
row_1387	4930402H24Rik	null	null	0.106942	Yes
row_1388	Fbxw11	null	null	0.107049	Yes
row_1389	Whsc1	null	null	0.107156	Yes
row_1390	Arl2bp	null	null	0.107213	Yes
row_1391	Dazap1	null	null	0.107271	Yes
row_1392	Pgbd5	null	null	0.107377	Yes
row_1393	Lrrtm3	null	null	0.107435	Yes
row_1394	Aak1	null	null	0.107492	Yes
row_1395	Chpf	null	null	0.10755	Yes
row_1396	Bclaf1	null	null	0.107607	Yes
row_1397	Tub	null	null	0.107714	Yes
row_1398	Hsph1	null	null	0.10782	Yes
row_1399	Foxo6	null	null	0.107927	Yes
row_1400	Dlg1	null	null	0.108034	Yes
row_1401	Cacng3	null	null	0.10814	Yes
row_1402	Senp6	null	null	0.108247	Yes
row_1403	Tnrc6c	null	null	0.108353	Yes
row_1404	Pdzd2	null	null	0.108411	Yes
row_1405	Dpysl5	null	null	0.108517	Yes
row_1406	Syt13	null	null	0.108624	Yes
row_1407	Ifitm3	null	null	0.108682	Yes
row_1408	Sncb	null	null	0.108788	Yes
row_1409	Ndufb10	null	null	0.108747	Yes
row_1410	Krtcap2	null	null	0.108756	Yes
row_1411	Sorbs2	null	null	0.108862	Yes
row_1412	Gal3st3	null	null	0.108871	Yes
row_1413	Gatad1	null	null	0.108928	Yes
row_1414	Dync1i2	null	null	0.109035	Yes
row_1415	Garnl3	null	null	0.109141	Yes
row_1416	Nkain1	null	null	0.109248	Yes
row_1417	Rragb	null	null	0.109256	Yes
row_1418	Depdc5	null	null	0.109363	Yes
row_1419	Setd2	null	null	0.109469	Yes
row_1420	Mark3	null	null	0.109576	Yes
row_1421	St8sia5	null	null	0.109584	Yes
row_1422	Pcif1	null	null	0.109642	Yes
row_1423	Sec24b	null	null	0.109699	Yes
row_1424	Wdr26	null	null	0.109757	Yes
row_1425	Mllt1	null	null	0.109765	Yes
row_1426	Stim2	null	null	0.109823	Yes
row_1427	Ddx6	null	null	0.109929	Yes
row_1428	Slc29a4	null	null	0.110036	Yes
row_1429	Slc39a7	null	null	0.110142	Yes
row_1430	Dnaja1	null	null	0.1102	Yes
row_1431	Rgmb	null	null	0.110307	Yes
row_1432	Ankrd52	null	null	0.110413	Yes
row_1433	Klhl8	null	null	0.110471	Yes
row_1434	Cacng2	null	null	0.110577	Yes
row_1435	Pkd1	null	null	0.110684	Yes
row_1436	Hdac4	null	null	0.11079	Yes
row_1437	Klhdc3	null	null	0.110897	Yes
row_1438	Galnt9	null	null	0.111004	Yes
row_1439	Klhl2	null	null	0.111061	Yes
row_1440	Ndufs2	null	null	0.110922	Yes
row_1441	0610007P14Rik	null	null	0.111029	Yes
row_1442	Commd3	null	null	0.111135	Yes
row_1443	Arf1	null	null	0.111242	Yes
row_1444	Gng7	null	null	0.111348	Yes
row_1445	Osbp	null	null	0.111455	Yes
row_1446	Pdhb	null	null	0.111562	Yes
row_1447	Dock1	null	null	0.111668	Yes
row_1448	Npas2	null	null	0.111775	Yes
row_1449	Mapre2	null	null	0.111882	Yes
row_1450	Astn1	null	null	0.111939	Yes
row_1451	Cttn	null	null	0.111947	Yes
row_1452	Puf60	null	null	0.112054	Yes
row_1453	Pmpcb	null	null	0.112013	Yes
row_1454	Pdzd4	null	null	0.112071	Yes
row_1455	Slc6a15	null	null	0.112177	Yes
row_1456	Neto1	null	null	0.112235	Yes
row_1457	Lrrc57	null	null	0.112341	Yes
row_1458	Wdr47	null	null	0.1123	Yes
row_1459	Crip2	null	null	0.112407	Yes
row_1460	Rcn2	null	null	0.112465	Yes
row_1461	Immt	null	null	0.112571	Yes
row_1462	Rnf103	null	null	0.112678	Yes
row_1463	Lyst	null	null	0.112784	Yes
row_1464	Car2	null	null	0.112891	Yes
row_1465	Ehbp1	null	null	0.112998	Yes
row_1466	Lrp6	null	null	0.113104	Yes
row_1467	Pitrm1	null	null	0.113211	Yes
row_1468	Sorbs1	null	null	0.113317	Yes
row_1469	Grik3	null	null	0.113375	Yes
row_1470	Pdzd11	null	null	0.113481	Yes
row_1471	Car10	null	null	0.113588	Yes
row_1472	Rasal1	null	null	0.113695	Yes
row_1473	Psma7	null	null	0.113801	Yes
row_1474	Zmat3	null	null	0.113859	Yes
row_1475	Ksr2	null	null	0.113965	Yes
row_1476	Tmem184b	null	null	0.114023	Yes
row_1477	Kcnj10	null	null	0.114129	Yes
row_1478	Agl	null	null	0.114236	Yes
row_1479	Furin	null	null	0.114343	Yes
row_1480	Ppp2r2a	null	null	0.114449	Yes
row_1481	Dld	null	null	0.114556	Yes
row_1482	Efr3b	null	null	0.114466	Yes
row_1483	Mest	null	null	0.114573	Yes
row_1484	B4galt3	null	null	0.114679	Yes
row_1485	Slc25a22	null	null	0.114786	Yes
row_1486	Ppp5c	null	null	0.114892	Yes
row_1487	Nipbl	null	null	0.114999	Yes
row_1488	Cops6	null	null	0.115106	Yes
row_1489	Dtna	null	null	0.115212	Yes
row_1490	Pi4kb	null	null	0.11527	Yes
row_1491	Kcnmb4	null	null	0.115376	Yes
row_1492	Ust	null	null	0.115434	Yes
row_1493	Setd1a	null	null	0.11554	Yes
row_1494	Rims4	null	null	0.115647	Yes
row_1495	Dnajc2	null	null	0.115754	Yes
row_1496	Phrf1	null	null	0.11586	Yes
row_1497	Def8	null	null	0.115967	Yes
row_1498	Arl6ip1	null	null	0.116073	Yes
row_1499	Sbno1	null	null	0.116131	Yes
row_1500	Cntn2	null	null	0.116238	Yes
row_1501	Chga	null	null	0.116344	Yes
row_1502	Ralgps1	null	null	0.116402	Yes
row_1503	Panx1	null	null	0.116508	Yes
row_1504	Gpc1	null	null	0.116467	Yes
row_1505	Map3k9	null	null	0.116574	Yes
row_1506	Bcl7a	null	null	0.116631	Yes
row_1507	Mllt6	null	null	0.116689	Yes
row_1508	Dbp	null	null	0.116796	Yes
row_1509	Abhd12	null	null	0.116853	Yes
row_1510	Eif3g	null	null	0.11696	Yes
row_1511	Tmem50b	null	null	0.117066	Yes
row_1512	2210016L21Rik	null	null	0.117075	Yes
row_1513	Neurod2	null	null	0.117181	Yes
row_1514	Gga1	null	null	0.117288	Yes
row_1515	Pitpna	null	null	0.117394	Yes
row_1516	Cab39	null	null	0.117403	Yes
row_1517	Myh9	null	null	0.117509	Yes
row_1518	Rasal2	null	null	0.117616	Yes
row_1519	Gfra2	null	null	0.117673	Yes
row_1520	Tgfa	null	null	0.11778	Yes
row_1521	Fam84a	null	null	0.117838	Yes
row_1522	Pla2g7	null	null	0.117944	Yes
row_1523	Arid5a	null	null	0.118051	Yes
row_1524	Cse1l	null	null	0.118157	Yes
row_1525	Rmnd5a	null	null	0.118215	Yes
row_1526	Slc39a1	null	null	0.118321	Yes
row_1527	Dok7	null	null	0.118428	Yes
row_1528	Plcb1	null	null	0.118485	Yes
row_1529	Rab2a	null	null	0.118592	Yes
row_1530	Gars	null	null	0.1186	Yes
row_1531	Rbl2	null	null	0.118609	Yes
row_1532	Asrgl1	null	null	0.118666	Yes
row_1533	Ppm1l	null	null	0.118773	Yes
row_1534	Zmynd11	null	null	0.118781	Yes
row_1535	Ndufb9	null	null	0.118888	Yes
row_1536	Pcbp1	null	null	0.118994	Yes
row_1537	Vdac2	null	null	0.119101	Yes
row_1538	Papss1	null	null	0.119158	Yes
row_1539	Elovl6	null	null	0.119265	Yes
row_1540	Ivns1abp	null	null	0.119372	Yes
row_1541	Inpp5a	null	null	0.119478	Yes
row_1542	Mras	null	null	0.119585	Yes
row_1543	Fryl	null	null	0.119642	Yes
row_1544	Phldb1	null	null	0.119749	Yes
row_1545	Gja1	null	null	0.119856	Yes
row_1546	Cecr6	null	null	0.119913	Yes
row_1547	Mpp6	null	null	0.12002	Yes
row_1548	Isca1	null	null	0.120126	Yes
row_1549	Med24	null	null	0.120233	Yes
row_1550	Spop	null	null	0.12029	Yes
row_1551	Ppp2r5c	null	null	0.120397	Yes
row_1552	Nr1d1	null	null	0.120504	Yes
row_1553	Mtmr4	null	null	0.120561	Yes
row_1554	Tnks1bp1	null	null	0.120668	Yes
row_1555	Mapk7	null	null	0.120774	Yes
row_1556	Akap12	null	null	0.120783	Yes
row_1557	Eif2s3x	null	null	0.120889	Yes
row_1558	Snx19	null	null	0.120996	Yes
row_1559	Usmg5	null	null	0.121102	Yes
row_1560	Zfp652	null	null	0.121209	Yes
row_1561	Aldh1l1	null	null	0.121316	Yes
row_1562	Snn	null	null	0.121373	Yes
row_1563	Nfat5	null	null	0.12148	Yes
row_1564	Rbm6	null	null	0.121586	Yes
row_1565	Mum1	null	null	0.121693	Yes
row_1566	Orai2	null	null	0.12175	Yes
row_1567	Tax1bp1	null	null	0.121857	Yes
row_1568	Limch1	null	null	0.121964	Yes
row_1569	Brf1	null	null	0.12207	Yes
row_1570	Xkr4	null	null	0.122079	Yes
row_1571	Pcdh19	null	null	0.122185	Yes
row_1572	Flna	null	null	0.122292	Yes
row_1573	Atp6v0a2	null	null	0.122349	Yes
row_1574	Mta3	null	null	0.122456	Yes
row_1575	Mfhas1	null	null	0.122563	Yes
row_1576	Camk2g	null	null	0.122522	Yes
row_1577	Msrb2	null	null	0.122628	Yes
row_1578	Dgkh	null	null	0.122735	Yes
row_1579	Acsl6	null	null	0.122842	Yes
row_1580	Dmxl1	null	null	0.122948	Yes
row_1581	Cask	null	null	0.123006	Yes
row_1582	Cacna1c	null	null	0.123063	Yes
row_1583	Raf1	null	null	0.123121	Yes
row_1584	Fhod3	null	null	0.123227	Yes
row_1585	Hmgcr	null	null	0.123334	Yes
row_1586	Setdb1	null	null	0.12344	Yes
row_1587	Fbxo41	null	null	0.123449	Yes
row_1588	Tmem28	null	null	0.123555	Yes
row_1589	Smad4	null	null	0.123662	Yes
row_1590	Plch2	null	null	0.123769	Yes
row_1591	Slc41a1	null	null	0.123728	Yes
row_1592	Cox5b	null	null	0.123736	Yes
row_1593	Atp6v0c	null	null	0.123843	Yes
row_1594	Gnpat	null	null	0.1239	Yes
row_1595	Slc25a12	null	null	0.124007	Yes
row_1596	Msi2	null	null	0.124113	Yes
row_1597	Smyd2	null	null	0.12422	Yes
row_1598	Itm2c	null	null	0.124327	Yes
row_1599	Zfp423	null	null	0.124433	Yes
row_1600	Irs2	null	null	0.124491	Yes
row_1601	Arpc2	null	null	0.124597	Yes
row_1602	Lamp1	null	null	0.124704	Yes
row_1603	Trim35	null	null	0.124712	Yes
row_1604	Glrb	null	null	0.124671	Yes
row_1605	Kif21a	null	null	0.124778	Yes
row_1606	Adcyap1r1	null	null	0.124885	Yes
row_1607	Ide	null	null	0.124991	Yes
row_1608	Ephb6	null	null	0.125098	Yes
row_1609	Nptx1	null	null	0.125204	Yes
row_1610	Papola	null	null	0.125065	Yes
row_1611	Shprh	null	null	0.125172	Yes
row_1612	Myadm	null	null	0.125229	Yes
row_1613	Ncoa2	null	null	0.125238	Yes
row_1614	Rere	null	null	0.125295	Yes
row_1615	Tmem9b	null	null	0.125353	Yes
row_1616	Arhgef11	null	null	0.12541	Yes
row_1617	Ppm1g	null	null	0.125517	Yes
row_1618	Mrpl48	null	null	0.125623	Yes
row_1619	Srgap2	null	null	0.125681	Yes
row_1620	Atcay	null	null	0.125787	Yes
row_1621	St3gal5	null	null	0.125747	Yes
row_1622	Sobp	null	null	0.125853	Yes
row_1623	Mapk4	null	null	0.12596	Yes
row_1624	Fbxl5	null	null	0.125968	Yes
row_1625	Mgat5	null	null	0.126026	Yes
row_1626	Pan3	null	null	0.126132	Yes
row_1627	Crlf2	null	null	0.126239	Yes
row_1628	Gpr137	null	null	0.126345	Yes
row_1629	Akap9	null	null	0.126354	Yes
row_1630	Eif3f	null	null	0.126411	Yes
row_1631	Ppp1r16b	null	null	0.126518	Yes
row_1632	Mccc1	null	null	0.126625	Yes
row_1633	Zdhhc14	null	null	0.126731	Yes
row_1634	Wbp11	null	null	0.12669	Yes
row_1635	Scaper	null	null	0.126797	Yes
row_1636	Stim1	null	null	0.126805	Yes
row_1637	Icam5	null	null	0.126912	Yes
row_1638	Gnb5	null	null	0.127018	Yes
row_1639	Plcl2	null	null	0.127125	Yes
row_1640	Tmem131	null	null	0.127183	Yes
row_1641	Atp6ap1	null	null	0.127289	Yes
row_1642	Vim	null	null	0.127298	Yes
row_1643	Vps4b	null	null	0.127208	Yes
row_1644	Sharpin	null	null	0.127216	Yes
row_1645	Nomo1	null	null	0.127323	Yes
row_1646	Synpr	null	null	0.127429	Yes
row_1647	Heatr3	null	null	0.127536	Yes
row_1648	Ppp2r5d	null	null	0.127642	Yes
row_1649	Nup50	null	null	0.127749	Yes
row_1650	Fmnl1	null	null	0.127708	Yes
row_1651	Grb2	null	null	0.127815	Yes
row_1652	Ppm1e	null	null	0.127921	Yes
row_1653	Dok6	null	null	0.128028	Yes
row_1654	Setd7	null	null	0.128135	Yes
row_1655	Hdac3	null	null	0.128094	Yes
row_1656	Med25	null	null	0.1282	Yes
row_1657	Rab10	null	null	0.128258	Yes
row_1658	Syngr3	null	null	0.128364	Yes
row_1659	Gabrb2	null	null	0.128422	Yes
row_1660	Dtx3	null	null	0.128529	Yes
row_1661	Cacng7	null	null	0.128635	Yes
row_1662	Mtpn	null	null	0.128693	Yes
row_1663	Lrfn3	null	null	0.12875	Yes
row_1664	Psmc3	null	null	0.128857	Yes
row_1665	Cd47	null	null	0.128914	Yes
row_1666	Tle3	null	null	0.128824	Yes
row_1667	Fkbp4	null	null	0.128882	Yes
row_1668	Tspan5	null	null	0.128988	Yes
row_1669	Sh3bp5l	null	null	0.129095	Yes
row_1670	Ambra1	null	null	0.129152	Yes
row_1671	Ghitm	null	null	0.129259	Yes
row_1672	Ddx1	null	null	0.129366	Yes
row_1673	Grik4	null	null	0.129374	Yes
row_1674	Ube2i	null	null	0.129481	Yes
row_1675	Ranbp9	null	null	0.129587	Yes
row_1676	Gpr37l1	null	null	0.129645	Yes
row_1677	Cacna2d3	null	null	0.129751	Yes
row_1678	Tomm70a	null	null	0.129809	Yes
row_1679	Cacna2d1	null	null	0.129915	Yes
row_1680	Numbl	null	null	0.129924	Yes
row_1681	Trpc7	null	null	0.129785	Yes
row_1682	Ppp1r12b	null	null	0.129891	Yes
row_1683	Ldoc1l	null	null	0.129949	Yes
row_1684	Epc2	null	null	0.130055	Yes
row_1685	Chl1	null	null	0.130162	Yes
row_1686	Itpka	null	null	0.130268	Yes
row_1687	Carm1	null	null	0.130178	Yes
row_1688	Pacs1	null	null	0.130187	Yes
row_1689	Gnb2	null	null	0.130293	Yes
row_1690	Snx12	null	null	0.130351	Yes
row_1691	Ipo4	null	null	0.130458	Yes
row_1692	Abcg4	null	null	0.130564	Yes
row_1693	Csf1	null	null	0.130671	Yes
row_1694	Cdc27	null	null	0.130728	Yes
row_1695	Abcd3	null	null	0.130835	Yes
row_1696	Kcnj6	null	null	0.130941	Yes
row_1697	Mapkap1	null	null	0.131048	Yes
row_1698	Slc1a1	null	null	0.131155	Yes
row_1699	Mrpl55	null	null	0.131261	Yes
row_1700	Baiap2	null	null	0.131368	Yes
row_1701	Pex2	null	null	0.131376	Yes
row_1702	Rps3	null	null	0.131384	Yes
row_1703	Sp3	null	null	0.131442	Yes
row_1704	Psat1	null	null	0.131549	Yes
row_1705	Ankrd12	null	null	0.131606	Yes
row_1706	Hepacam	null	null	0.131664	Yes
row_1707	Baz1b	null	null	0.131377	Yes
row_1708	Clec2l	null	null	0.131434	Yes
row_1709	Ube2r2	null	null	0.131541	Yes
row_1710	Prkca	null	null	0.131599	Yes
row_1711	Arl8a	null	null	0.131607	Yes
row_1712	Arglu1	null	null	0.131714	Yes
row_1713	Etv5	null	null	0.13182	Yes
row_1714	2900026A02Rik	null	null	0.131927	Yes
row_1715	Cdh22	null	null	0.132033	Yes
row_1716	Wscd2	null	null	0.132042	Yes
row_1717	Stk11ip	null	null	0.132148	Yes
row_1718	Dedd2	null	null	0.132255	Yes
row_1719	Nmnat2	null	null	0.132361	Yes
row_1720	Gng2	null	null	0.132468	Yes
row_1721	Gpr143	null	null	0.132526	Yes
row_1722	Pbrm1	null	null	0.132632	Yes
row_1723	Snd1	null	null	0.132542	Yes
row_1724	Csk	null	null	0.132649	Yes
row_1725	Agpat9	null	null	0.132706	Yes
row_1726	Myt1	null	null	0.132813	Yes
row_1727	Ubqln1	null	null	0.132821	Yes
row_1728	Khdrbs3	null	null	0.132879	Yes
row_1729	Prdx2	null	null	0.132985	Yes
row_1730	Cln6	null	null	0.132994	Yes
row_1731	Mtss1	null	null	0.1331	Yes
row_1732	Mgat5b	null	null	0.133207	Yes
row_1733	Ahcyl2	null	null	0.133264	Yes
row_1734	Flii	null	null	0.133322	Yes
row_1735	Nr2f1	null	null	0.133379	Yes
row_1736	Hira	null	null	0.133338	Yes
row_1737	Brd1	null	null	0.133445	Yes
row_1738	Kank1	null	null	0.133503	Yes
row_1739	Tcf3	null	null	0.133609	Yes
row_1740	Evl	null	null	0.133667	Yes
row_1741	Iqsec3	null	null	0.133724	Yes
row_1742	Hopx	null	null	0.133831	Yes
row_1743	Pdyn	null	null	0.133937	Yes
row_1744	Atp2c1	null	null	0.134044	Yes
row_1745	Fbxo9	null	null	0.134101	Yes
row_1746	Hnrnpc	null	null	0.134208	Yes
row_1747	Capzb	null	null	0.134315	Yes
row_1748	Ahdc1	null	null	0.134372	Yes
row_1749	Otud4	null	null	0.13438	Yes
row_1750	Eif2a	null	null	0.134487	Yes
row_1751	Suclg1	null	null	0.134495	Yes
row_1752	Thrap3	null	null	0.134455	Yes
row_1753	Evi5l	null	null	0.134561	Yes
row_1754	Rassf2	null	null	0.134668	Yes
row_1755	Lsm14b	null	null	0.134774	Yes
row_1756	Ankrd39	null	null	0.134832	Yes
row_1757	Ociad1	null	null	0.134889	Yes
row_1758	Fbxo2	null	null	0.134898	Yes
row_1759	Cxxc5	null	null	0.134955	Yes
row_1760	Magi1	null	null	0.135013	Yes
row_1761	Mef2d	null	null	0.135119	Yes
row_1762	Rnf208	null	null	0.135177	Yes
row_1763	Gm2a	null	null	0.135234	Yes
row_1764	Pnpla6	null	null	0.135242	Yes
row_1765	Rab11b	null	null	0.1353	Yes
row_1766	Zcchc6	null	null	0.135407	Yes
row_1767	Dlgap2	null	null	0.135464	Yes
row_1768	Actn4	null	null	0.135571	Yes
row_1769	Ppp2cb	null	null	0.135677	Yes
row_1770	Rnf11	null	null	0.135784	Yes
row_1771	Ppme1	null	null	0.13589	Yes
row_1772	Hspa4	null	null	0.135997	Yes
row_1773	Gpsm1	null	null	0.136104	Yes
row_1774	Rab5c	null	null	0.13621	Yes
row_1775	Lrba	null	null	0.136317	Yes
row_1776	Susd4	null	null	0.136424	Yes
row_1777	Ppp2r5a	null	null	0.13653	Yes
row_1778	Ly86	null	null	0.136637	Yes
row_1779	Ipo9	null	null	0.136743	Yes
row_1780	Rab31	null	null	0.13685	Yes
row_1781	Prima1	null	null	0.136957	Yes
row_1782	Gorasp2	null	null	0.137014	Yes
row_1783	Abcb8	null	null	0.137121	Yes
row_1784	Oxr1	null	null	0.137227	Yes
row_1785	Ctnnd1	null	null	0.137285	Yes
row_1786	Trim44	null	null	0.137293	Yes
row_1787	Ppm1h	null	null	0.137351	Yes
row_1788	Alg2	null	null	0.137457	Yes
row_1789	Csrp2bp	null	null	0.137515	Yes
row_1790	Smarcc1	null	null	0.137523	Yes
row_1791	Sdf4	null	null	0.13763	Yes
row_1792	Capn10	null	null	0.137736	Yes
row_1793	Eif4h	null	null	0.137794	Yes
row_1794	Nudt10	null	null	0.137802	Yes
row_1795	Gabarapl2	null	null	0.137909	Yes
row_1796	Cd40	null	null	0.137819	Yes
row_1797	Gpr153	null	null	0.137778	Yes
row_1798	Got2	null	null	0.137884	Yes
row_1799	Epha5	null	null	0.137991	Yes
row_1800	Vps18	null	null	0.138098	Yes
row_1801	Il1rap	null	null	0.138204	Yes
row_1802	Fgfr3	null	null	0.138262	Yes
row_1803	Dctn5	null	null	0.138319	Yes
row_1804	Lztr1	null	null	0.138426	Yes
row_1805	Paip2	null	null	0.138532	Yes
row_1806	Cck	null	null	0.138639	Yes
row_1807	Daam1	null	null	0.138746	Yes
row_1808	Rfx3	null	null	0.138852	Yes
row_1809	Ubr2	null	null	0.138959	Yes
row_1810	Egr4	null	null	0.138967	Yes
row_1811	Zfp148	null	null	0.139074	Yes
row_1812	Dag1	null	null	0.13918	Yes
row_1813	Irs1	null	null	0.139287	Yes
row_1814	Lin7c	null	null	0.139344	Yes
row_1815	Flywch1	null	null	0.139451	Yes
row_1816	Pds5a	null	null	0.139558	Yes
row_1817	Btrc	null	null	0.139664	Yes
row_1818	Eif2b5	null	null	0.139722	Yes
row_1819	Slc37a3	null	null	0.139828	Yes
row_1820	Wsb1	null	null	0.139935	Yes
row_1821	Eif3e	null	null	0.140042	Yes
row_1822	B4galt5	null	null	0.140001	Yes
row_1823	Dctn4	null	null	0.140107	Yes
row_1824	Ppfia2	null	null	0.140165	Yes
row_1825	Rims2	null	null	0.140271	Yes
row_1826	Tmsb10	null	null	0.140329	Yes
row_1827	Ppargc1a	null	null	0.140436	Yes
row_1828	Thoc7	null	null	0.140542	Yes
row_1829	Idh3a	null	null	0.1406	Yes
row_1830	Chrm3	null	null	0.140657	Yes
row_1831	Mark2	null	null	0.140715	Yes
row_1832	Tgfbrap1	null	null	0.140772	Yes
row_1833	Pacsin1	null	null	0.14078	Yes
row_1834	Lonp2	null	null	0.140838	Yes
row_1835	Sdf2	null	null	0.140846	Yes
row_1836	Alg10b	null	null	0.140953	Yes
row_1837	Npy	null	null	0.141059	Yes
row_1838	Vps28	null	null	0.141166	Yes
row_1839	Syncrip	null	null	0.141223	Yes
row_1840	Ncoa4	null	null	0.141035	Yes
row_1841	Fbxo34	null	null	0.141142	Yes
row_1842	Bzw1	null	null	0.141248	Yes
row_1843	Pygm	null	null	0.141355	Yes
row_1844	1810013L24Rik	null	null	0.141363	Yes
row_1845	Gpd2	null	null	0.141372	Yes
row_1846	Lig3	null	null	0.141478	Yes
row_1847	Itpr2	null	null	0.141585	Yes
row_1848	Slc38a10	null	null	0.141692	Yes
row_1849	Klhl11	null	null	0.141749	Yes
row_1850	Ap4s1	null	null	0.141807	Yes
row_1851	Gria3	null	null	0.141913	Yes
row_1852	Cd99l2	null	null	0.14202	Yes
row_1853	Rgs12	null	null	0.142077	Yes
row_1854	Ppp1r13b	null	null	0.142086	Yes
row_1855	Ubn1	null	null	0.142192	Yes
row_1856	Dgat2	null	null	0.142299	Yes
row_1857	Jun	null	null	0.142405	Yes
row_1858	Bmpr1a	null	null	0.142512	Yes
row_1859	Gda	null	null	0.142619	Yes
row_1860	Rnf214	null	null	0.142725	Yes
row_1861	Tuba4a	null	null	0.142832	Yes
row_1862	Smchd1	null	null	0.142889	Yes
row_1863	Napb	null	null	0.142996	Yes
row_1864	Peg10	null	null	0.143053	Yes
row_1865	Lpcat4	null	null	0.14316	Yes
row_1866	Lrrc8a	null	null	0.143267	Yes
row_1867	Synj2	null	null	0.143373	Yes
row_1868	Usp19	null	null	0.143431	Yes
row_1869	Map2k4	null	null	0.143537	Yes
row_1870	Amz2	null	null	0.143644	Yes
row_1871	Adcy9	null	null	0.143652	Yes
row_1872	Rock2	null	null	0.14371	Yes
row_1873	Kcnd3	null	null	0.143816	Yes
row_1874	Kirrel3	null	null	0.143825	Yes
row_1875	Fat4	null	null	0.143931	Yes
row_1876	Tubgcp3	null	null	0.144038	Yes
row_1877	Kif3b	null	null	0.144144	Yes
row_1878	Exosc9	null	null	0.144202	Yes
row_1879	Hnrnph1	null	null	0.14421	Yes
row_1880	Hsd17b4	null	null	0.144219	Yes
row_1881	Atg2a	null	null	0.144325	Yes
row_1882	Praf2	null	null	0.144383	Yes
row_1883	Cited2	null	null	0.144489	Yes
row_1884	Cyp26b1	null	null	0.144547	Yes
row_1885	Ints3	null	null	0.144653	Yes
row_1886	Lrrc55	null	null	0.14476	Yes
row_1887	Pnpla8	null	null	0.144719	Yes
row_1888	Mxd4	null	null	0.144777	Yes
row_1889	Utp15	null	null	0.144883	Yes
row_1890	Mbtps1	null	null	0.144892	Yes
row_1891	Arhgef9	null	null	0.144949	Yes
row_1892	Sulf2	null	null	0.145006	Yes
row_1893	Tomm22	null	null	0.145113	Yes
row_1894	Pcmt1	null	null	0.14522	Yes
row_1895	Snx32	null	null	0.145326	Yes
row_1896	Ndufs1	null	null	0.145433	Yes
row_1897	Ocrl	null	null	0.145539	Yes
row_1898	Trpm7	null	null	0.145646	Yes
row_1899	Usp8	null	null	0.145753	Yes
row_1900	Kcnk2	null	null	0.14581	Yes
row_1901	Ssx2ip	null	null	0.145917	Yes
row_1902	Cpsf2	null	null	0.146023	Yes
row_1903	Arhgef17	null	null	0.146032	Yes
row_1904	Pik3r3	null	null	0.14604	Yes
row_1905	Gng3	null	null	0.146147	Yes
row_1906	Gdi2	null	null	0.146253	Yes
row_1907	Fabp3	null	null	0.14636	Yes
row_1908	Oprl1	null	null	0.146417	Yes
row_1909	Lgr4	null	null	0.146524	Yes
row_1910	Pde10a	null	null	0.146631	Yes
row_1911	Ctdsp2	null	null	0.146688	Yes
row_1912	Tom1l2	null	null	0.146746	Yes
row_1913	Als2	null	null	0.146803	Yes
row_1914	Mier2	null	null	0.14691	Yes
row_1915	Pde4b	null	null	0.146918	Yes
row_1916	Gripap1	null	null	0.147025	Yes
row_1917	Pebp1	null	null	0.147131	Yes
row_1918	St6gal2	null	null	0.147238	Yes
row_1919	Eftud2	null	null	0.147344	Yes
row_1920	Ube2o	null	null	0.147402	Yes
row_1921	Ube2q1	null	null	0.147508	Yes
row_1922	Ppp1r1b	null	null	0.147615	Yes
row_1923	Sirt2	null	null	0.147722	Yes
row_1924	Ptpn5	null	null	0.147779	Yes
row_1925	Sh2b1	null	null	0.147886	Yes
row_1926	Rras2	null	null	0.147992	Yes
row_1927	Clip2	null	null	0.148099	Yes
row_1928	Dpp10	null	null	0.148156	Yes
row_1929	Specc1	null	null	0.148165	Yes
row_1930	Ttpal	null	null	0.148271	Yes
row_1931	Araf	null	null	0.148378	Yes
row_1932	Mbnl2	null	null	0.148485	Yes
row_1933	Slc27a1	null	null	0.148493	Yes
row_1934	Tcf12	null	null	0.148452	Yes
row_1935	Eif5	null	null	0.148559	Yes
row_1936	Brd3	null	null	0.148665	Yes
row_1937	Rragc	null	null	0.148772	Yes
row_1938	Hrh1	null	null	0.148879	Yes
row_1939	Sap130	null	null	0.148985	Yes
row_1940	Smox	null	null	0.149092	Yes
row_1941	Tmem57	null	null	0.149198	Yes
row_1942	Cyc1	null	null	0.149305	Yes
row_1943	Rprd2	null	null	0.149313	Yes
row_1944	Zfp706	null	null	0.14942	Yes
row_1945	Ankrd50	null	null	0.149527	Yes
row_1946	Smarcd1	null	null	0.149584	Yes
row_1947	Pcyox1l	null	null	0.149642	Yes
row_1948	Epha6	null	null	0.149748	Yes
row_1949	Cap1	null	null	0.149855	Yes
row_1950	Rb1cc1	null	null	0.149863	Yes
row_1951	4833439L19Rik	null	null	0.14997	Yes
row_1952	Vapa	null	null	0.150076	Yes
row_1953	Cldn11	null	null	0.150134	Yes
row_1954	Clptm1l	null	null	0.15024	Yes
row_1955	Med1	null	null	0.150347	Yes
row_1956	Dync1i1	null	null	0.150454	Yes
row_1957	Stx6	null	null	0.15056	Yes
row_1958	Bri3bp	null	null	0.150618	Yes
row_1959	Lmo3	null	null	0.150724	Yes
row_1960	Ube2e3	null	null	0.150831	Yes
row_1961	Amot	null	null	0.150839	Yes
row_1962	Mapk10	null	null	0.150897	Yes
row_1963	Zfp532	null	null	0.151003	Yes
row_1964	Tardbp	null	null	0.151012	Yes
row_1965	Als2cr12	null	null	0.151069	Yes
row_1966	A730017C20Rik	null	null	0.151176	Yes
row_1967	Psme1	null	null	0.151233	Yes
row_1968	Gprc5b	null	null	0.15134	Yes
row_1969	Mkrn1	null	null	0.151446	Yes
row_1970	Ablim3	null	null	0.151553	Yes
row_1971	Dnajb6	null	null	0.15161	Yes
row_1972	St13	null	null	0.151717	Yes
row_1973	Negr1	null	null	0.151775	Yes
row_1974	Osbp2	null	null	0.151832	Yes
row_1975	Elmo2	null	null	0.151742	Yes
row_1976	Clock	null	null	0.151849	Yes
row_1977	Polr2b	null	null	0.151906	Yes
row_1978	Fem1a	null	null	0.151964	Yes
row_1979	Rhoa	null	null	0.15207	Yes
row_1980	Ndufb8	null	null	0.152177	Yes
row_1981	Nol6	null	null	0.152234	Yes
row_1982	Hspd1	null	null	0.152292	Yes
row_1983	Gclc	null	null	0.1523	Yes
row_1984	4931406P16Rik	null	null	0.152407	Yes
row_1985	Csrnp3	null	null	0.152464	Yes
row_1986	Zfp462	null	null	0.152571	Yes
row_1987	Trhde	null	null	0.152677	Yes
row_1988	Trib2	null	null	0.152784	Yes
row_1989	Cyfip1	null	null	0.152694	Yes
row_1990	Socs5	null	null	0.152801	Yes
row_1991	Plce1	null	null	0.152907	Yes
row_1992	Trim23	null	null	0.153014	Yes
row_1993	Ick	null	null	0.15312	Yes
row_1994	Slc1a4	null	null	0.153227	Yes
row_1995	Rap1gap	null	null	0.153334	Yes
row_1996	Slc7a8	null	null	0.15344	Yes
row_1997	Rb1	null	null	0.153547	Yes
row_1998	Uqcrh	null	null	0.153654	Yes
[truncated: 7,381 more rows]

## Sheet: Ptpb2_Fmrp
NAME	PROBE	GENE SYMBOL	GENE_TITLE	RUNNING ES	CORE ENRICHMENT				NAME	GS<br> follow link to MSigDB	GS DETAILS	SIZE	ES	NES	NOM p-val	FDR q-val	FWER p-val	RANK AT MAX	LEADING EDGE
row_0	Eif4g2	null	null	0.000503271	Yes				SYMBOL	SYMBOL	Details ...	1987	0.195638	9.01173	1	1	1	12445	tags=55%, list=39%, signal=73%
row_1	Atp1a3	null	null	0.00100654	Yes
row_2	Odz2	null	null	0.00150981	Yes
row_3	Cadm2	null	null	0.00188722	Yes
row_4	Kif1b	null	null	0.00201289	Yes
row_5	Pbx1	null	null	0.00251617	Yes
row_6	Bicd1	null	null	0.00289357	Yes
row_7	Cugbp2	null	null	0.00339684	Yes
row_8	Rtn1	null	null	0.00377425	Yes
row_9	Mpped1	null	null	0.00415165	Yes
row_10	Cadm1	null	null	0.00465493	Yes
row_11	Nfib	null	null	0.0051582	Yes
row_12	Ptprd	null	null	0.0055356	Yes
row_13	Grik2	null	null	0.00603887	Yes
row_14	Zeb2	null	null	0.00654215	Yes
row_15	Mtap1b	null	null	0.00691955	Yes
row_16	Atp1b1	null	null	0.00742282	Yes
row_17	Ankrd17	null	null	0.00780023	Yes
row_18	BC003993	null	null	0.00754831	Yes
row_19	Negr1	null	null	0.00792571	Yes
row_20	Ogt	null	null	0.00842898	Yes
row_21	Apc	null	null	0.00880639	Yes
row_22	Myt1l	null	null	0.00930966	Yes
row_23	Anks1b	null	null	0.00981293	Yes
row_24	Kcnk10	null	null	0.0101903	Yes
row_25	Zfp445	null	null	0.010316	Yes
row_26	Nedd4l	null	null	0.0105676	Yes
row_27	Setbp1	null	null	0.0108191	Yes
row_28	Ablim1	null	null	0.0111965	Yes
row_29	Lrrc4c	null	null	0.0113222	Yes
row_30	Ncam1	null	null	0.0118254	Yes
row_31	Mtap2	null	null	0.012077	Yes
row_32	Frmd4a	null	null	0.0124544	Yes
row_33	Dab1	null	null	0.0127059	Yes
row_34	2023-09-03	null	null	0.0129575	Yes
row_35	L1cam	null	null	0.013209	Yes
row_36	Rbm9	null	null	0.0137123	Yes
row_37	Lrrc58	null	null	0.0142156	Yes
row_38	Ephb1	null	null	0.0139636	Yes
row_39	Tbr1	null	null	0.014341	Yes
row_40	Brunol4	null	null	0.0148443	Yes
row_41	Tcf4	null	null	0.0153476	Yes
row_42	Kirrel3	null	null	0.0153474	Yes
row_43	Ntrk3	null	null	0.0158507	Yes
row_44	Nrxn1	null	null	0.0162281	Yes
row_45	Scd2	null	null	0.0167313	Yes
row_46	Tanc2	null	null	0.0166053	Yes
row_47	Opcml	null	null	0.0171086	Yes
row_48	Abr	null	null	0.0171084	Yes
row_49	Epha5	null	null	0.0176116	Yes
row_50	Nsg2	null	null	0.017989	Yes
row_51	Sox11	null	null	0.0184923	Yes
row_52	Tle1	null	null	0.0189956	Yes
row_53	Trio	null	null	0.0194989	Yes
row_54	Dcc	null	null	0.0200021	Yes
row_55	Gpm6a	null	null	0.0205054	Yes
row_56	Ank2	null	null	0.0207569	Yes
row_57	Irf2	null	null	0.0206309	Yes
row_58	Myh9	null	null	0.0211342	Yes
row_59	0910001A06Rik	null	null	0.0216374	Yes
row_60	Dlg2	null	null	0.0215114	Yes
row_61	Ank3	null	null	0.0217629	Yes
row_62	Jph4	null	null	0.0221403	Yes
row_63	Orc4l	null	null	0.0225177	Yes
row_64	Snap25	null	null	0.023021	Yes
row_65	Csmd1	null	null	0.0235243	Yes
row_66	Ezh2	null	null	0.0240275	Yes
row_67	Tnc	null	null	0.0242791	Yes
row_68	Fgf14	null	null	0.0245306	Yes
row_69	Gria2	null	null	0.0250339	Yes
row_70	Akt3	null	null	0.0252854	Yes
row_71	Dpp6	null	null	0.025537	Yes
row_72	Satb2	null	null	0.0256627	Yes
row_73	Crmp1	null	null	0.0257883	Yes
row_74	Gpm6b	null	null	0.0261657	Yes
row_75	Ppp3ca	null	null	0.0265431	Yes
row_76	Rabgap1l	null	null	0.0270464	Yes
row_77	Pde10a	null	null	0.0264169	Yes
row_78	Bcl11b	null	null	0.0269202	Yes
row_79	Lars2	null	null	0.0272976	Yes
row_80	Ncan	null	null	0.0278008	Yes
row_81	Odz1	null	null	0.0283041	Yes
row_82	Plxna2	null	null	0.0288074	Yes
row_83	9030612M13Rik	null	null	0.0288072	Yes
row_84	Adat1	null	null	0.0293105	Yes
row_85	Cbx5	null	null	0.0298137	Yes
row_86	Nedd4	null	null	0.0299394	Yes
row_87	Ttyh3	null	null	0.0304427	Yes
row_88	Arhgap12	null	null	0.030946	Yes
row_89	Arpp21	null	null	0.0314492	Yes
row_90	Clasp2	null	null	0.0317008	Yes
row_91	Epha3	null	null	0.032204	Yes
row_92	Scn3a	null	null	0.0322038	Yes
row_93	Dlgap4	null	null	0.0322037	Yes
row_94	Gria1	null	null	0.0327069	Yes
row_95	Ppp2r2c	null	null	0.0329585	Yes
row_96	Zfp462	null	null	0.0333359	Yes
row_97	Cetn3	null	null	0.0337133	Yes
row_98	Enah	null	null	0.0339648	Yes
row_99	Psap	null	null	0.0337129	Yes
row_100	Rtn3	null	null	0.0342162	Yes
row_101	Sema6d	null	null	0.0347194	Yes
row_102	Tmeff2	null	null	0.034971	Yes
row_103	Arf3	null	null	0.0354743	Yes
row_104	Dpysl2	null	null	0.0355999	Yes
row_105	Neurod6	null	null	0.0359773	Yes
row_106	Pak7	null	null	0.0363547	Yes
row_107	Rab30	null	null	0.0367321	Yes
row_108	Slc8a1	null	null	0.0366061	Yes
row_109	Tmed10	null	null	0.0371094	Yes
row_110	Ywhab	null	null	0.0374868	Yes
row_111	Zfp148	null	null	0.0373607	Yes
row_112	App	null	null	0.037864	Yes
row_113	Gabrb3	null	null	0.0381155	Yes
row_114	Mapt	null	null	0.0384929	Yes
row_115	Ntrk2	null	null	0.0388703	Yes
row_116	Vav3	null	null	0.0392477	Yes
row_117	Arl15	null	null	0.0396251	Yes
row_118	Epha4	null	null	0.0398767	Yes
row_119	Phactr1	null	null	0.0398765	Yes
row_120	Ptprs	null	null	0.0398763	Yes
row_121	Usp48	null	null	0.0402537	Yes
row_122	Col9a3	null	null	0.040757	Yes
row_123	Frmd4b	null	null	0.0412603	Yes
row_124	Mdga2	null	null	0.0415118	Yes
row_125	Ralgps1	null	null	0.0420151	Yes
row_126	Adam22	null	null	0.0421407	Yes
row_127	Gabbr1	null	null	0.0421406	Yes
row_128	Nisch	null	null	0.0422662	Yes
row_129	Ptbp2	null	null	0.0427695	Yes
row_130	Sorbs1	null	null	0.0432728	Yes
row_131	Arhgap21	null	null	0.0436502	Yes
row_132	Elavl3	null	null	0.0437759	Yes
row_133	Ndrg3	null	null	0.0435239	Yes
row_134	Syt5	null	null	0.0437755	Yes
row_135	Tnk2	null	null	0.0441529	Yes
row_136	8430419L09Rik	null	null	0.0445303	Yes
row_137	Chl1	null	null	0.0450336	Yes
row_138	Hmgcr	null	null	0.0449075	Yes
row_139	Nap1l1	null	null	0.0452849	Yes
row_140	Nell2	null	null	0.0457882	Yes
row_141	Robo2	null	null	0.0460397	Yes
row_142	Rsbn1	null	null	0.046543	Yes
row_143	Sorbs2	null	null	0.0469204	Yes
row_144	Cdc42se2	null	null	0.0467943	Yes
row_145	Gnaq	null	null	0.0470459	Yes
row_146	Igf1r	null	null	0.0472974	Yes
row_147	Setd7	null	null	0.047549	Yes
row_148	Smarca2	null	null	0.0479264	Yes
row_149	Suhw4	null	null	0.0483038	Yes
row_150	5730410E15Rik	null	null	0.0486812	Yes
row_151	Slc6a17	null	null	0.0483034	Yes
row_152	Atp6v1b2	null	null	0.0484291	Yes
row_153	Eif2ak4	null	null	0.0485548	Yes
row_154	Fmnl2	null	null	0.049058	Yes
row_155	Gap43	null	null	0.0495613	Yes
row_156	Ptprk	null	null	0.049687	Yes
row_157	Rere	null	null	0.0500644	Yes
row_158	Caln1	null	null	0.0499383	Yes
row_159	Cdh11	null	null	0.0504416	Yes
row_160	Oxr1	null	null	0.0501897	Yes
row_161	Pcgf3	null	null	0.0506929	Yes
row_162	Reep1	null	null	0.0509445	Yes
row_163	Tnrc6c	null	null	0.0513219	Yes
row_164	Ttc3	null	null	0.0518252	Yes
row_165	Abcc5	null	null	0.0520767	Yes
row_166	Fnbp1	null	null	0.0519506	Yes
row_167	Kcnc1	null	null	0.052328	Yes
row_168	Stam2	null	null	0.0525796	Yes
row_169	B930006L02Rik	null	null	0.052957	Yes
row_170	Cacna1e	null	null	0.0533344	Yes
row_171	Chd3	null	null	0.0538377	Yes
row_172	Creb1	null	null	0.0543409	Yes
row_173	Dnaja1	null	null	0.0547183	Yes
row_174	Fbxo11	null	null	0.0549699	Yes
row_175	Glrb	null	null	0.0554732	Yes
row_176	Leng8	null	null	0.055473	Yes
row_177	Mllt3	null	null	0.0559762	Yes
row_178	Slc6a1	null	null	0.055976	Yes
row_179	Syt1	null	null	0.0563535	Yes
row_180	B3galt1	null	null	0.0564791	Yes
row_181	D11Bwg0517e	null	null	0.0567307	Yes
row_182	Gria4	null	null	0.0569822	Yes
row_183	Syn1	null	null	0.0559751	Yes
row_184	Tmod2	null	null	0.0563525	Yes
row_185	Cic	null	null	0.0561006	Yes
row_186	Fyttd1	null	null	0.0563521	Yes
row_187	Gabrg3	null	null	0.0568554	Yes
row_188	Grm7	null	null	0.0572328	Yes
row_189	Lcor	null	null	0.0576102	Yes
row_190	Mark2	null	null	0.0579876	Yes
row_191	Paqr3	null	null	0.058365	Yes
row_192	Psd3	null	null	0.058239	Yes
row_193	Rev3l	null	null	0.0584905	Yes
row_194	Ski	null	null	0.058742	Yes
row_195	Srgap2	null	null	0.0592453	Yes
row_196	Ankrd6	null	null	0.059371	Yes
row_197	Cask	null	null	0.0596225	Yes
row_198	Ccny	null	null	0.0601258	Yes
row_199	Klf8	null	null	0.0596222	Yes
row_200	Mtpn	null	null	0.0598737	Yes
row_201	Myef2	null	null	0.060377	Yes
row_202	Pam	null	null	0.0607544	Yes
row_203	Pkp4	null	null	0.0611318	Yes
row_204	Ptk2	null	null	0.0613833	Yes
row_205	Ptpn4	null	null	0.0618866	Yes
row_206	Pum1	null	null	0.0623899	Yes
row_207	Stau2	null	null	0.0622638	Yes
row_208	Suv420h1	null	null	0.0627671	Yes
row_209	Tnrc6a	null	null	0.0631445	Yes
row_210	Tsc22d1	null	null	0.0635219	Yes
row_211	Ube2q2	null	null	0.0638993	Yes
row_212	Unc5c	null	null	0.0644026	Yes
row_213	Usp47	null	null	0.0649058	Yes
row_214	C230081A13Rik	null	null	0.0652832	Yes
row_215	Clcn4-2	null	null	0.0655348	Yes
row_216	Dnajc1	null	null	0.0657863	Yes
row_217	Elmod1	null	null	0.0660379	Yes
row_218	Insm1	null	null	0.0657859	Yes
row_219	Tmpo	null	null	0.0652823	Yes
row_220	Mef2a	null	null	0.0640234	Yes
row_221	Nptn	null	null	0.0645267	Yes
row_222	Odz3	null	null	0.06503	Yes
row_223	Phf20l1	null	null	0.0651557	Yes
row_224	Reps2	null	null	0.0655331	Yes
row_225	Smap1	null	null	0.0659105	Yes
row_226	9030425E11Rik	null	null	0.0656586	Yes
row_227	Acvr1	null	null	0.0657842	Yes
row_228	Arid1a	null	null	0.0662875	Yes
row_229	Cadm3	null	null	0.0664132	Yes
row_230	Fyn	null	null	0.0665389	Yes
row_231	Lnp	null	null	0.0669163	Yes
row_232	Ppargc1b	null	null	0.0669161	Yes
row_233	Prr12	null	null	0.0672935	Yes
row_234	Rapgef6	null	null	0.0676709	Yes
row_235	Rbm5	null	null	0.0681742	Yes
row_236	Xpr1	null	null	0.0679222	Yes
row_237	Arid2	null	null	0.0684255	Yes
row_238	Cacna2d3	null	null	0.0689288	Yes
row_239	Ccdc88a	null	null	0.069432	Yes
row_240	Csnk1e	null	null	0.0696836	Yes
row_241	Dusp11	null	null	0.0699351	Yes
row_242	Gabra2	null	null	0.0703125	Yes
row_243	Ireb2	null	null	0.0703123	Yes
row_244	2023-03-08	null	null	0.0705639	Yes
row_245	Pan3	null	null	0.0708154	Yes
row_246	Trim2	null	null	0.07006	Yes
row_247	Ube2r2	null	null	0.0705633	Yes
row_248	Ube4a	null	null	0.0710666	Yes
row_249	Vash2	null	null	0.0715699	Yes
row_250	4931428F04Rik	null	null	0.0715697	Yes
row_251	Acvr2a	null	null	0.0718212	Yes
row_252	Atxn1	null	null	0.0721986	Yes
row_253	Cacna1d	null	null	0.0727019	Yes
row_254	Cd200	null	null	0.0730793	Yes
row_255	Cds2	null	null	0.0735826	Yes
row_256	Chic2	null	null	0.0740858	Yes
row_257	Dnm1	null	null	0.0743374	Yes
row_258	Dnm1l	null	null	0.0748406	Yes
row_259	Epb4.1l3	null	null	0.0750922	Yes
row_260	Laptm4a	null	null	0.075092	Yes
row_261	Nfia	null	null	0.0753435	Yes
row_262	Nfix	null	null	0.0758468	Yes
row_263	Ppp1r9a	null	null	0.0760983	Yes
row_264	Scn8a	null	null	0.0760982	Yes
row_265	Srgap3	null	null	0.0762238	Yes
row_266	Syn3	null	null	0.0767271	Yes
row_267	Trim3	null	null	0.0769786	Yes
row_268	Arhgef12	null	null	0.0769785	Yes
row_269	Atn1	null	null	0.0773559	Yes
row_270	Cntn1	null	null	0.0774815	Yes
row_271	Dapk1	null	null	0.0777331	Yes
row_272	Grlf1	null	null	0.077607	Yes
row_273	Gsk3b	null	null	0.0781103	Yes
row_274	Hmgcll1	null	null	0.0784877	Yes
row_275	Msi2	null	null	0.0786134	Yes
row_276	Pvrl3	null	null	0.0786132	Yes
row_277	Rbm26	null	null	0.0791165	Yes
row_278	Reep5	null	null	0.0796197	Yes
row_279	Sfrs12	null	null	0.0797454	Yes
row_280	Tmem77	null	null	0.0799969	Yes
row_281	2310035C23Rik	null	null	0.0796192	Yes
row_282	9030409G11Rik	null	null	0.0797448	Yes
row_283	Akap6	null	null	0.0801222	Yes
row_284	Atrx	null	null	0.0802479	Yes
row_285	AW049604	null	null	0.0807512	Yes
row_286	Ddx6	null	null	0.0798699	Yes
row_287	Gnao1	null	null	0.0791146	Yes
row_288	Kif1a	null	null	0.0796178	Yes
row_289	Lnpep	null	null	0.0801211	Yes
row_290	Neto1	null	null	0.0798692	Yes
row_291	Nus1	null	null	0.0803724	Yes
row_292	Pbx3	null	null	0.080624	Yes
row_293	Pde4dip	null	null	0.0811273	Yes
row_294	Pip4k2b	null	null	0.0815047	Yes
row_295	Ptpn12	null	null	0.0817562	Yes
row_296	Ralgps2	null	null	0.0822595	Yes
row_297	Rufy3	null	null	0.0823852	Yes
row_298	Scamp1	null	null	0.0828884	Yes
row_299	Syn2	null	null	0.0826365	Yes
row_300	Tmtc2	null	null	0.0830139	Yes
row_301	Tox3	null	null	0.0833913	Yes
row_302	Wnk1	null	null	0.0837687	Yes
row_303	Zfp704	null	null	0.0840203	Yes
row_304	Znrf1	null	null	0.0845235	Yes
row_305	2900011O08Rik	null	null	0.0847751	Yes
row_306	4921533L14Rik	null	null	0.0852783	Yes
row_307	AW146242	null	null	0.0849006	Yes
row_308	Brwd1	null	null	0.085278	Yes
row_309	Cacnb4	null	null	0.0856554	Yes
row_310	Cdh4	null	null	0.0861586	Yes
row_311	Ctnnb1	null	null	0.0864102	Yes
row_312	Exoc5	null	null	0.0865359	Yes
row_313	Itpr1	null	null	0.0861581	Yes
row_314	Kif5c	null	null	0.0866613	Yes
row_315	Lcorl	null	null	0.0870387	Yes
row_316	Neto2	null	null	0.0867868	Yes
row_317	Rab6b	null	null	0.0870384	Yes
row_318	Rnf38	null	null	0.0872899	Yes
row_319	Sema4f	null	null	0.0875414	Yes
row_320	Tiam1	null	null	0.0875413	Yes
row_321	Tlk1	null	null	0.0880445	Yes
row_322	Trim8	null	null	0.0885478	Yes
row_323	Ttyh1	null	null	0.0890511	Yes
row_324	Adnp	null	null	0.0885474	Yes
row_325	Apba1	null	null	0.0889248	Yes
row_326	Arid4b	null	null	0.0893022	Yes
row_327	Arnt2	null	null	0.0898055	Yes
row_328	Cd47	null	null	0.0896794	Yes
row_329	Dnm3	null	null	0.0898051	Yes
row_330	Fbxl3	null	null	0.0896791	Yes
row_331	Fgd4	null	null	0.0901823	Yes
row_332	Foxp2	null	null	0.0906856	Yes
row_333	Glcci1	null	null	0.0911889	Yes
row_334	Hisppd1	null	null	0.0911887	Yes
row_335	Itm2b	null	null	0.0915661	Yes
row_336	Kif21b	null	null	0.0920694	Yes
row_337	Lrp3	null	null	0.0925726	Yes
row_338	Mtap4	null	null	0.0926983	Yes
row_339	Pcyox1	null	null	0.0924464	Yes
row_340	Pde7a	null	null	0.0926979	Yes
row_341	Rps6ka5	null	null	0.0925719	Yes
row_342	Smarcad1	null	null	0.0925717	Yes
row_343	Spock2	null	null	0.0929491	Yes
row_344	Tnrc18	null	null	0.0933265	Yes
row_345	Tspan13	null	null	0.0938298	Yes
row_346	Vegfa	null	null	0.0942072	Yes
row_347	4930402H24Rik	null	null	0.0943328	Yes
row_348	Atp8a1	null	null	0.0944585	Yes
row_349	Celsr3	null	null	0.0945842	Yes
row_350	D3Bwg0562e	null	null	0.0944582	Yes
row_351	Dock4	null	null	0.0948356	Yes
row_352	Fbxl20	null	null	0.0949612	Yes
row_353	Foxk2	null	null	0.0954645	Yes
row_354	Itm2c	null	null	0.0952126	Yes
row_355	Josd3	null	null	0.0957159	Yes
row_356	Kcnma1	null	null	0.0960933	Yes
row_357	Mcf2l	null	null	0.0962189	Yes
row_358	Ncor1	null	null	0.0965963	Yes
row_359	Nr2c2	null	null	0.0970996	Yes
row_360	Pcsk2	null	null	0.0972253	Yes
row_361	Pfn2	null	null	0.0977286	Yes
row_362	Rab10	null	null	0.0974766	Yes
row_363	Smg7	null	null	0.0977282	Yes
row_364	Stox2	null	null	0.0979797	Yes
row_365	Syt4	null	null	0.098483	Yes
row_366	Ube3a	null	null	0.0984828	Yes
row_367	Zfand6	null	null	0.0988602	Yes
row_368	1110018G07Rik	null	null	0.0991117	Yes
row_369	2700081O15Rik	null	null	0.0992374	Yes
row_370	3300001P08Rik	null	null	0.0996148	Yes
row_371	A930001N09Rik	null	null	0.0998664	Yes
row_372	Arhgef7	null	null	0.100118	Yes
row_373	Bmpr1a	null	null	0.100495	Yes
row_374	Ctns	null	null	0.0996141	Yes
row_375	Epb4.1l1	null	null	0.0991104	Yes
row_376	Fchsd2	null	null	0.0992361	Yes
row_377	Gad2	null	null	0.0994876	Yes
row_378	Itfg1	null	null	0.098984	Yes
row_379	Nfe2l1	null	null	0.0986062	Yes
row_380	Pafah1b1	null	null	0.0987319	Yes
row_381	Pctk2	null	null	0.0988575	Yes
row_382	Ppm1e	null	null	0.099235	Yes
row_383	Sdcbp	null	null	0.098983	Yes
row_384	Sobp	null	null	0.0987311	Yes
row_385	Wdfy3	null	null	0.0984792	Yes
row_386	Adam10	null	null	0.0975979	Yes
row_387	Armc1	null	null	0.097346	Yes
row_388	Armc8	null	null	0.0978493	Yes
row_389	Armcx2	null	null	0.0983526	Yes
row_390	Cnksr2	null	null	0.097723	Yes
row_391	Cntnap4	null	null	0.0981005	Yes
row_392	Crk	null	null	0.0984779	Yes
row_393	Ctnnd1	null	null	0.0989811	Yes
row_394	Dhx57	null	null	0.0987292	Yes
row_395	Dpp10	null	null	0.0992325	Yes
row_396	Eif2ak1	null	null	0.0997357	Yes
row_397	Mapk4	null	null	0.098351	Yes
row_398	Mark3	null	null	0.0983509	Yes
row_399	Mmd2	null	null	0.0987283	Yes
row_400	Nsg1	null	null	0.0989798	Yes
row_401	Pde4d	null	null	0.0989796	Yes
row_402	Rad23b	null	null	0.0980984	Yes
row_403	Tle4	null	null	0.0963361	Yes
row_404	Tmeff1	null	null	0.0968393	Yes
row_405	Ube3c	null	null	0.0972167	Yes
row_406	Zdhhc20	null	null	0.0975941	Yes
row_407	Zfp326	null	null	0.0977198	Yes
row_408	Ap2b1	null	null	0.0965868	Yes
row_409	BC018242	null	null	0.0965866	Yes
row_410	BC060632	null	null	0.0970899	Yes
row_411	Cdk5r1	null	null	0.096838	Yes
row_412	Chst1	null	null	0.0972154	Yes
row_413	D18Ertd653e	null	null	0.0970894	Yes
row_414	D4Wsu53e	null	null	0.0975926	Yes
row_415	Fnbp1l	null	null	0.0968372	Yes
row_416	Golga1	null	null	0.096837	Yes
row_417	Gtf2i	null	null	0.0972144	Yes
row_418	Hdac4	null	null	0.0975919	Yes
row_419	Hnrnpa2b1	null	null	0.0978434	Yes
row_420	Khsrp	null	null	0.0975915	Yes
row_421	Lass5	null	null	0.0979689	Yes
row_422	Mapk1	null	null	0.0980946	Yes
row_423	Npr3	null	null	0.0975909	Yes
row_424	Osbpl9	null	null	0.0978424	Yes
row_425	Pde4b	null	null	0.0982199	Yes
row_426	Qk	null	null	0.0980938	Yes
row_427	Rala	null	null	0.0985971	Yes
row_428	Rnf111	null	null	0.0989745	Yes
row_429	Sdc3	null	null	0.0993519	Yes
row_430	Slc4a4	null	null	0.0997293	Yes
row_431	Tnpo1	null	null	0.0990998	Yes
row_432	Tnrc6b	null	null	0.099603	Yes
row_433	Tpm3	null	null	0.100106	Yes
row_434	Trp53bp1	null	null	0.100484	Yes
row_435	Ube2w	null	null	0.100484	Yes
row_436	Vldlr	null	null	0.100609	Yes
row_437	Zfp644	null	null	0.100735	Yes
row_438	4933426M11Rik	null	null	0.100861	Yes
row_439	Aak1	null	null	0.101112	Yes
row_440	Actb	null	null	0.101615	Yes
row_441	Ankib1	null	null	0.101741	Yes
row_442	Braf	null	null	0.100986	Yes
row_443	Btbd7	null	null	0.101489	Yes
row_444	Cbx6	null	null	0.101866	Yes
row_445	Clock	null	null	0.101992	Yes
row_446	Cntn3	null	null	0.102495	Yes
row_447	Copg2	null	null	0.102873	Yes
row_448	Crtc3	null	null	0.103376	Yes
row_449	Dicer1	null	null	0.10325	Yes
row_450	Eif3eip	null	null	0.10325	Yes
row_451	Homer1	null	null	0.101991	Yes
row_452	Kcnb1	null	null	0.101613	Yes
row_453	Lamp2	null	null	0.10199	Yes
row_454	Luc7l	null	null	0.102242	Yes
row_455	Man2a1	null	null	0.102619	Yes
row_456	Mapre1	null	null	0.103123	Yes
row_457	Olfm1	null	null	0.102871	Yes
row_458	Pcmtd1	null	null	0.102871	Yes
row_459	Rcbtb2	null	null	0.102367	Yes
row_460	Serinc1	null	null	0.102115	Yes
row_461	Slc35f4	null	null	0.101863	Yes
row_462	Smurf1	null	null	0.101737	Yes
row_463	Spg3a	null	null	0.101863	Yes
row_464	Sucla2	null	null	0.102114	Yes
row_465	Tspan7	null	null	0.101611	Yes
row_466	Ubr5	null	null	0.101988	Yes
row_467	Wasf2	null	null	0.102114	Yes
row_468	Wsb1	null	null	0.102617	Yes
row_469	Zbtb9	null	null	0.102994	Yes
row_470	Zfp451	null	null	0.103372	Yes
row_471	5730596K20Rik	null	null	0.103623	Yes
row_472	Adam9	null	null	0.103497	Yes
row_473	Add1	null	null	0.103875	Yes
row_474	Ankrd11	null	null	0.104126	Yes
row_475	Atp9b	null	null	0.104	Yes
row_476	AU040829	null	null	0.104378	Yes
row_477	B230380D07Rik	null	null	0.104881	Yes
row_478	Bicd2	null	null	0.105384	Yes
row_479	Brsk2	null	null	0.105887	Yes
row_480	C030011O14Rik	null	null	0.106391	Yes
row_481	Ccdc50	null	null	0.106516	Yes
row_482	D12Ertd553e	null	null	0.105887	Yes
row_483	Dnmt3a	null	null	0.106264	Yes
row_484	Dtx1	null	null	0.106767	Yes
row_485	Dtx4	null	null	0.107271	Yes
row_486	Grm3	null	null	0.106641	Yes
row_487	Insr	null	null	0.106515	Yes
row_488	Kcnk2	null	null	0.106515	Yes
row_489	Kif5a	null	null	0.107018	Yes
row_490	Kras	null	null	0.107522	Yes
row_491	Lrrtm3	null	null	0.107144	Yes
row_492	Mbnl2	null	null	0.107144	Yes
row_493	Mboat2	null	null	0.107647	Yes
row_494	Mink1	null	null	0.107898	Yes
row_495	Mrfap1	null	null	0.10815	Yes
row_496	Ngly1	null	null	0.10752	Yes
row_497	Nup210	null	null	0.107268	Yes
row_498	Pcnx	null	null	0.107646	Yes
row_499	Pdia6	null	null	0.108149	Yes
row_500	Ppp3r1	null	null	0.108023	Yes
row_501	Prkcbp1	null	null	0.108526	Yes
row_502	Rab3c	null	null	0.108652	Yes
row_503	Raf1	null	null	0.109155	Yes
row_504	Rb1	null	null	0.109659	Yes
row_505	Rgl2	null	null	0.110036	Yes
row_506	Rtn4	null	null	0.110539	Yes
row_507	Scn1a	null	null	0.110917	Yes
row_508	Sel1l	null	null	0.11142	Yes
row_509	Slitrk1	null	null	0.111042	Yes
row_510	Spnb2	null	null	0.110916	Yes
row_511	Srebf1	null	null	0.111419	Yes
row_512	St3gal1	null	null	0.111923	Yes
row_513	Synj2bp	null	null	0.111922	Yes
row_514	Tegt	null	null	0.1123	Yes
row_515	Trib2	null	null	0.112174	Yes
row_516	Ywhae	null	null	0.111293	Yes
row_517	Zmym4	null	null	0.110915	Yes
row_518	A930034L06Rik	null	null	0.110789	Yes
row_519	Abat	null	null	0.111166	Yes
row_520	Agrn	null	null	0.111418	Yes
row_521	Asah1	null	null	0.111292	Yes
row_522	Atp1b2	null	null	0.111669	Yes
row_523	C030046I01Rik	null	null	0.111669	Yes
row_524	Camk2a	null	null	0.112172	Yes
row_525	Ccnt2	null	null	0.112424	Yes
row_526	Cnr1	null	null	0.112046	Yes
row_527	Cox6b1	null	null	0.112549	Yes
row_528	Cpe	null	null	0.113052	Yes
row_529	Ddx26b	null	null	0.1128	Yes
row_530	Dhcr24	null	null	0.113304	Yes
row_531	Fat3	null	null	0.1128	Yes
row_532	Flot2	null	null	0.113177	Yes
row_533	Igfbp5	null	null	0.112548	Yes
row_534	Map2k4	null	null	0.111793	Yes
row_535	Mtdh	null	null	0.111541	Yes
row_536	N28178	null	null	0.111792	Yes
row_537	Nf1	null	null	0.11217	Yes
row_538	Nrp2	null	null	0.112295	Yes
row_539	Pkia	null	null	0.111666	Yes
row_540	Purg	null	null	0.111791	Yes
row_541	Rab15	null	null	0.112169	Yes
row_542	Rbm45	null	null	0.112295	Yes
row_543	Sepp1	null	null	0.111791	Yes
row_544	Sf3b3	null	null	0.112168	Yes
row_545	Sgpl1	null	null	0.112672	Yes
row_546	Sidt2	null	null	0.113175	Yes
row_547	Stx3	null	null	0.112168	Yes
row_548	Syngr3	null	null	0.112671	Yes
row_549	Timp2	null	null	0.112797	Yes
row_550	Trim44	null	null	0.112796	Yes
row_551	Tulp4	null	null	0.113048	Yes
row_552	Wasl	null	null	0.113174	Yes
row_553	Wiz	null	null	0.113551	Yes
row_554	Ywhaz	null	null	0.113803	Yes
row_555	4921505C17Rik	null	null	0.11267	Yes
row_556	5033414K04Rik	null	null	0.113047	Yes
row_557	8030462N17Rik	null	null	0.113299	Yes
row_558	Abi2	null	null	0.113802	Yes
row_559	Adam23	null	null	0.114179	Yes
row_560	Ap3d1	null	null	0.114179	Yes
row_561	Aplp2	null	null	0.114682	Yes
row_562	Arid5b	null	null	0.114934	Yes
row_563	Arl6ip1	null	null	0.115311	Yes
row_564	AW549877	null	null	0.114934	Yes
row_565	Brd4	null	null	0.11443	Yes
row_566	C030003D03Rik	null	null	0.114681	Yes
row_567	Calm3	null	null	0.115185	Yes
row_568	Cdc2l6	null	null	0.115436	Yes
row_569	Cdk5r2	null	null	0.115688	Yes
row_570	Cfdp1	null	null	0.115813	Yes
row_571	Crtc1	null	null	0.11531	Yes
row_572	Csnk1g3	null	null	0.115813	Yes
row_573	Ctdsp2	null	null	0.116316	Yes
row_574	Elavl4	null	null	0.115309	Yes
row_575	Elovl6	null	null	0.115812	Yes
row_576	Enc1	null	null	0.11619	Yes
row_577	Epc1	null	null	0.116567	Yes
row_578	Fbxw11	null	null	0.116945	Yes
row_579	Frs2	null	null	0.11707	Yes
row_580	Fsd1	null	null	0.117574	Yes
row_581	Fut8	null	null	0.118077	Yes
row_582	Gabrb2	null	null	0.118454	Yes
row_583	Gmcl1	null	null	0.118328	Yes
row_584	Golph3	null	null	0.11858	Yes
row_585	Hrb	null	null	0.118202	Yes
row_586	Ints8	null	null	0.118705	Yes
row_587	Lmbrd1	null	null	0.118579	Yes
row_588	Lmbrd2	null	null	0.119083	Yes
row_589	Map3k7ip2	null	null	0.119208	Yes
row_590	Mtmr4	null	null	0.118705	Yes
row_591	Ndrg4	null	null	0.118956	Yes
row_592	Npepps	null	null	0.119082	Yes
row_593	Oxsr1	null	null	0.119082	Yes
row_594	Pcmt1	null	null	0.118956	Yes
row_595	Pdpk1	null	null	0.119207	Yes
row_596	Pdzd8	null	null	0.11971	Yes
row_597	Phca	null	null	0.119962	Yes
row_598	Pip5k3	null	null	0.120213	Yes
row_599	Pitpnc1	null	null	0.120717	Yes
row_600	Plxnc1	null	null	0.120968	Yes
row_601	Rac1	null	null	0.120716	Yes
row_602	Rbpj	null	null	0.121094	Yes
row_603	Rlbp1l2	null	null	0.121345	Yes
row_604	Rnf24	null	null	0.121849	Yes
row_605	2023-09-02	null	null	0.121722	Yes
row_606	2023-09-07	null	null	0.122226	Yes
row_607	Sfrs1	null	null	0.122477	Yes
row_608	Slc1a2	null	null	0.122603	Yes
row_609	Slc6a11	null	null	0.122729	Yes
row_610	Snx30	null	null	0.122477	Yes
row_611	Syt3	null	null	0.121973	Yes
row_612	Tmem135	null	null	0.121847	Yes
row_613	Tmem85	null	null	0.121973	Yes
row_614	Traf3	null	null	0.122224	Yes
row_615	Tub	null	null	0.121721	Yes
row_616	Usp7	null	null	0.121594	Yes
row_617	Vstm2a	null	null	0.121846	Yes
row_618	Zcchc14	null	null	0.121972	Yes
row_619	Zdhhc18	null	null	0.122475	Yes
row_620	Zfhx3	null	null	0.122978	Yes
row_621	Zfhx4	null	null	0.123482	Yes
row_622	Zfp710	null	null	0.123481	Yes
row_623	Adarb1	null	null	0.121719	Yes
row_624	Agpat3	null	null	0.121845	Yes
row_625	Apc2	null	null	0.121341	Yes
row_626	Atf2	null	null	0.121089	Yes
row_627	Atrn	null	null	0.121215	Yes
row_628	Azin1	null	null	0.121592	Yes
row_629	Baz2b	null	null	0.12197	Yes
row_630	Calr	null	null	0.121214	Yes
row_631	Car10	null	null	0.12134	Yes
row_632	Centg2	null	null	0.121466	Yes
row_633	Cnot6l	null	null	0.12134	Yes
row_634	Cplx1	null	null	0.121591	Yes
row_635	Ctsb	null	null	0.121843	Yes
row_636	Cttnbp2nl	null	null	0.122346	Yes
row_637	D030011O10Rik	null	null	0.122723	Yes
row_638	D12Ertd551e	null	null	0.123227	Yes
row_639	D15Ertd621e	null	null	0.12373	Yes
row_640	Dcp1a	null	null	0.124233	Yes
row_641	Ddx17	null	null	0.124485	Yes
row_642	Elmo1	null	null	0.123603	Yes
row_643	Epb4.1	null	null	0.123981	Yes
row_644	Epm2aip1	null	null	0.124358	Yes
row_645	Etv6	null	null	0.124861	Yes
row_646	Evi5	null	null	0.125365	Yes
row_647	Fnip1	null	null	0.12549	Yes
row_648	Gm2a	null	null	0.125616	Yes
row_649	Gnai2	null	null	0.125994	Yes
row_650	Hsp90aa1	null	null	0.126119	Yes
row_651	Kcnh5	null	null	0.125616	Yes
row_652	Kpna6	null	null	0.125615	Yes
row_653	Lamc1	null	null	0.125993	Yes
row_654	Lancl3	null	null	0.126496	Yes
row_655	Mbd2	null	null	0.125867	Yes
row_656	Ocrl	null	null	0.124985	Yes
row_657	Pde3b	null	null	0.124733	Yes
row_658	Pik3r1	null	null	0.124859	Yes
row_659	Pnkd	null	null	0.124859	Yes
row_660	Pom121	null	null	0.125236	Yes
row_661	Ppp2r2a	null	null	0.12511	Yes
row_662	Prkacb	null	null	0.125613	Yes
row_663	Prkcz	null	null	0.126117	Yes
row_664	Prkx	null	null	0.12662	Yes
row_665	Rap1gds1	null	null	0.126494	Yes
row_666	Rapgef1	null	null	0.126997	Yes
row_667	Rdh11	null	null	0.127249	Yes
row_668	Reln	null	null	0.127752	Yes
row_669	Rgs9	null	null	0.128255	Yes
row_670	Rhobtb3	null	null	0.128759	Yes
row_671	Sdccag8	null	null	0.128129	Yes
row_672	Sec61a2	null	null	0.128632	Yes
row_673	Sepw1	null	null	0.12901	Yes
row_674	Serinc5	null	null	0.129513	Yes
row_675	Shkbp1	null	null	0.129135	Yes
row_676	Slc23a2	null	null	0.129261	Yes
row_677	Slc25a4	null	null	0.129638	Yes
row_678	Slc36a1	null	null	0.130142	Yes
row_679	Snrk	null	null	0.130267	Yes
row_680	Son	null	null	0.130519	Yes
row_681	Sos1	null	null	0.131022	Yes
row_682	Stxbp1	null	null	0.131022	Yes
row_683	Sv2a	null	null	0.131525	Yes
row_684	Svil	null	null	0.132028	Yes
row_685	Tagln3	null	null	0.132406	Yes
row_686	Tbpl1	null	null	0.132783	Yes
row_687	Tcf12	null	null	0.133161	Yes
row_688	Tmem127	null	null	0.133412	Yes
row_689	Tmem65	null	null	0.13379	Yes
row_690	Trim9	null	null	0.134041	Yes
row_691	Tuba1a	null	null	0.134293	Yes
row_692	Unkl	null	null	0.134544	Yes
row_693	Utrn	null	null	0.134922	Yes
row_694	Wdr1	null	null	0.13467	Yes
row_695	Wdr44	null	null	0.135173	Yes
row_696	Wdr45l	null	null	0.135676	Yes
row_697	Whsc1l1	null	null	0.136054	Yes
row_698	Zdhhc17	null	null	0.13555	Yes
row_699	Zfhx2	null	null	0.135927	Yes
row_700	Zfp238	null	null	0.136431	Yes
row_701	Zfp354c	null	null	0.136934	Yes
row_702	1500003O03Rik	null	null	0.136682	Yes
row_703	2310044H10Rik	null	null	0.136682	Yes
row_704	4931406P16Rik	null	null	0.136682	Yes
row_705	5830433M19Rik	null	null	0.136933	Yes
row_706	Actn4	null	null	0.136555	Yes
row_707	Ankfy1	null	null	0.136555	Yes
row_708	Arhgap1	null	null	0.136807	Yes
row_709	Brd2	null	null	0.1358	Yes
row_710	C530028O21Rik	null	null	0.135674	Yes
row_711	Cars	null	null	0.136051	Yes
row_712	Ccnk	null	null	0.136554	Yes
row_713	Clcn3	null	null	0.136428	Yes
row_714	Cpd	null	null	0.135799	Yes
row_715	Cplx2	null	null	0.136176	Yes
row_716	Ctxn1	null	null	0.136428	Yes
row_717	Dcun1d4	null	null	0.136679	Yes
row_718	Diras1	null	null	0.137057	Yes
row_719	Efnb2	null	null	0.137182	Yes
row_720	Fads1	null	null	0.13693	Yes
row_721	Fgfr1	null	null	0.137056	Yes
row_722	Frap1	null	null	0.137308	Yes
row_723	G3bp1	null	null	0.137685	Yes
row_724	Gga2	null	null	0.137936	Yes
row_725	Ggnbp2	null	null	0.13844	Yes
row_726	Golga4	null	null	0.138691	Yes
row_727	Hs2st1	null	null	0.137936	Yes
row_728	Hspa12a	null	null	0.138313	Yes
row_729	Ids	null	null	0.138817	Yes
row_730	Iqgap1	null	null	0.138313	Yes
row_731	Kcnj6	null	null	0.13869	Yes
row_732	Klhl24	null	null	0.138438	Yes
row_733	Limch1	null	null	0.13869	Yes
row_734	Lman2	null	null	0.139193	Yes
row_735	Lrrn3	null	null	0.139193	Yes
row_736	Mctp1	null	null	0.138564	Yes
row_737	Med13	null	null	0.138941	Yes
row_738	Mgat4a	null	null	0.139318	Yes
row_739	Mllt6	null	null	0.139696	Yes
row_740	Nktr	null	null	0.138563	Yes
row_741	Notch2	null	null	0.13894	Yes
row_742	Nt5dc3	null	null	0.139066	Yes
row_743	P4ha1	null	null	0.138562	Yes
row_744	Pacs2	null	null	0.139065	Yes
row_745	Papolg	null	null	0.139569	Yes
row_746	Phc2	null	null	0.139065	Yes
row_747	Rab1	null	null	0.13768	Yes
row_748	Rras2	null	null	0.136925	Yes
row_749	Sc5d	null	null	0.136799	Yes
row_750	Scamp5	null	null	0.137176	Yes
row_751	Sema6a	null	null	0.13705	Yes
row_752	Serinc2	null	null	0.137428	Yes
row_753	Serpini1	null	null	0.137931	Yes
row_754	Sgsm1	null	null	0.138308	Yes
row_755	Slc30a7	null	null	0.13856	Yes
row_756	Slc37a3	null	null	0.138937	Yes
row_757	Slc38a1	null	null	0.139441	Yes
row_758	Slc4a10	null	null	0.139818	Yes
row_759	Slc7a5	null	null	0.140321	Yes
row_760	Slmap	null	null	0.140699	Yes
row_761	Sorl1	null	null	0.140824	Yes
row_762	Sparc	null	null	0.141202	Yes
row_763	Supt16h	null	null	0.141076	Yes
row_764	Taok1	null	null	0.141201	Yes
row_765	Tmem28	null	null	0.141075	Yes
row_766	Tmem62	null	null	0.141579	Yes
row_767	Tnks	null	null	0.142082	Yes
row_768	Trappc6b	null	null	0.142208	Yes
row_769	Ttc19	null	null	0.142585	Yes
row_770	Tulp3	null	null	0.142711	Yes
row_771	Usp25	null	null	0.142333	Yes
row_772	Zmat3	null	null	0.1412	Yes
row_773	Zmpste24	null	null	0.141703	Yes
row_774	1110007A13Rik	null	null	0.142081	Yes
row_775	1200009O22Rik	null	null	0.142332	Yes
row_776	2400003C14Rik	null	null	0.142332	Yes
row_777	8430427H17Rik	null	null	0.141702	Yes
row_778	9530068E07Rik	null	null	0.142206	Yes
row_779	Adar	null	null	0.142331	Yes
row_780	Adcyap1r1	null	null	0.142835	Yes
row_781	Ahcyl1	null	null	0.143212	Yes
row_782	AI593442	null	null	0.143589	Yes
row_783	Ankrd52	null	null	0.143715	Yes
row_784	Ap3s1	null	null	0.144218	Yes
row_785	Arhgdia	null	null	0.14447	Yes
row_786	Arid4a	null	null	0.144847	Yes
row_787	Arl6ip2	null	null	0.145351	Yes
row_788	Atp2c1	null	null	0.145602	Yes
row_789	Atp6v0e	null	null	0.146105	Yes
row_790	B4galt5	null	null	0.146357	Yes
row_791	Cald1	null	null	0.145979	Yes
row_792	Camta2	null	null	0.146482	Yes
row_793	Canx	null	null	0.146986	Yes
row_794	Chic1	null	null	0.14623	Yes
row_795	Cops2	null	null	0.146104	Yes
row_796	Creb3l2	null	null	0.146608	Yes
row_797	Csnk1g1	null	null	0.147111	Yes
row_798	D1Ertd622e	null	null	0.146607	Yes
row_799	D5Wsu178e	null	null	0.14711	Yes
row_800	D730040F13Rik	null	null	0.147614	Yes
row_801	Dag1	null	null	0.147991	Yes
row_802	Ddef1	null	null	0.148494	Yes
row_803	Elovl5	null	null	0.146732	Yes
row_804	Elp2	null	null	0.147235	Yes
row_805	Epn2	null	null	0.147613	Yes
row_806	Fgfr1op	null	null	0.147235	Yes
row_807	Fndc3b	null	null	0.147361	Yes
row_808	Gapvd1	null	null	0.147612	Yes
row_809	Gcap14	null	null	0.148115	Yes
row_810	Gng7	null	null	0.148241	Yes
row_811	Golt1b	null	null	0.148744	Yes
row_812	Gps1	null	null	0.149122	Yes
row_813	Hspa9	null	null	0.148492	Yes
row_814	Jarid2	null	null	0.148366	Yes
row_815	Kctd12	null	null	0.148366	Yes
row_816	Kdelr1	null	null	0.148869	Yes
row_817	Klf13	null	null	0.148995	Yes
row_818	L3mbtl3	null	null	0.149498	Yes
row_819	Lamp1	null	null	0.150001	Yes
row_820	Lbh	null	null	0.150379	Yes
row_821	Limk2	null	null	0.15063	Yes
row_822	Lims1	null	null	0.151134	Yes
row_823	Lingo1	null	null	0.151637	Yes
row_824	Lrp6	null	null	0.151763	Yes
row_825	Lrp8	null	null	0.152266	Yes
row_826	Lsm14a	null	null	0.152392	Yes
row_827	Mapk14	null	null	0.152014	Yes
row_828	Mat2a	null	null	0.152265	Yes
row_829	Mbnl1	null	null	0.152769	Yes
row_830	Megf9	null	null	0.153146	Yes
row_831	Mga	null	null	0.153523	Yes
row_832	Mtap7d1	null	null	0.153649	Yes
row_833	Mtmr9	null	null	0.154027	Yes
row_834	Nlk	null	null	0.153523	Yes
row_835	Os9	null	null	0.152767	Yes
row_836	Oxct1	null	null	0.153019	Yes
row_837	Pard6g	null	null	0.153396	Yes
row_838	Pik3r3	null	null	0.152767	Yes
row_839	Pip4k2a	null	null	0.15327	Yes
row_840	Plekhb2	null	null	0.153648	Yes
row_841	Prepl	null	null	0.153773	Yes
row_842	Prkar1a	null	null	0.154025	Yes
row_843	Ptprf	null	null	0.15415	Yes
row_844	Rab21	null	null	0.154528	Yes
row_845	Ralgds	null	null	0.154905	Yes
row_846	Rnf144a	null	null	0.154905	Yes
row_847	Ryr2	null	null	0.154779	Yes
row_848	Samd8	null	null	0.155031	Yes
row_849	Scg3	null	null	0.155156	Yes
row_850	Sec61a1	null	null	0.15566	Yes
row_851	Sema7a	null	null	0.155911	Yes
row_852	2023-09-15	null	null	0.156288	Yes
row_853	Slc12a2	null	null	0.156414	Yes
row_854	Slc25a36	null	null	0.156917	Yes
row_855	Slc6a6	null	null	0.157295	Yes
row_856	Smad4	null	null	0.157546	Yes
row_857	Snx6	null	null	0.157924	Yes
row_858	Spen	null	null	0.158427	Yes
row_859	St8sia4	null	null	0.158301	Yes
row_860	Stt3a	null	null	0.158678	Yes
row_861	Syncrip	null	null	0.15893	Yes
row_862	Syp	null	null	0.159433	Yes
row_863	Tfg	null	null	0.159307	Yes
row_864	Tmem55b	null	null	0.159181	Yes
row_865	Tollip	null	null	0.159307	Yes
row_866	Tubb4	null	null	0.159307	Yes
row_867	Ubfd1	null	null	0.159306	Yes
row_868	Uck2	null	null	0.15981	Yes
row_869	Ugcg	null	null	0.160187	Yes
row_870	Ugt8a	null	null	0.160564	Yes
row_871	Ulk2	null	null	0.160942	Yes
row_872	Unc84b	null	null	0.161445	Yes
row_873	Usp9x	null	null	0.161697	Yes
row_874	Vamp3	null	null	0.162074	Yes
row_875	Vcan	null	null	0.162451	Yes
row_876	Wdr37	null	null	0.162577	Yes
row_877	Wdtc1	null	null	0.16308	Yes
row_878	Zfp397	null	null	0.162954	Yes
row_879	1600012H06Rik	null	null	0.162577	Yes
row_880	2310014L17Rik	null	null	0.162199	Yes
row_881	2310057M21Rik	null	null	0.162702	Yes
row_882	9330182L06Rik	null	null	0.161695	Yes
row_883	Abhd2	null	null	0.161695	Yes
row_884	Acadsb	null	null	0.162072	Yes
row_885	Acly	null	null	0.162324	Yes
row_886	Acsl3	null	null	0.162827	Yes
row_887	Acss1	null	null	0.16333	Yes
row_888	Adam17	null	null	0.163708	Yes
row_889	Adam19	null	null	0.164211	Yes
row_890	Ak3	null	null	0.164337	Yes
row_891	Ankrd40	null	null	0.164336	Yes
row_892	Atp11a	null	null	0.163833	Yes
row_893	Atp6v1a	null	null	0.163958	Yes
row_894	B4galt6	null	null	0.16421	Yes
row_895	Bcl7a	null	null	0.163958	Yes
row_896	Bri3bp	null	null	0.16421	Yes
row_897	Bsn	null	null	0.164713	Yes
row_898	Cecr6	null	null	0.163202	Yes
row_899	Cltc	null	null	0.16295	Yes
row_900	Creld1	null	null	0.162824	Yes
row_901	Cst3	null	null	0.163076	Yes
row_902	D15Wsu75e	null	null	0.16295	Yes
row_903	Dagla	null	null	0.163076	Yes
row_904	Dbc1	null	null	0.163579	Yes
row_905	Dcbld2	null	null	0.163956	Yes
row_906	Ddr1	null	null	0.164459	Yes
row_907	Ddx5	null	null	0.164963	Yes
row_908	Dhcr7	null	null	0.165214	Yes
row_909	Dnajc18	null	null	0.165466	Yes
row_910	E130308A19Rik	null	null	0.164836	Yes
row_911	Eea1	null	null	0.165088	Yes
row_912	Eif4a2	null	null	0.164962	Yes
row_913	Eif4e	null	null	0.165465	Yes
row_914	Elavl1	null	null	0.165968	Yes
row_915	Ep300	null	null	0.166472	Yes
row_916	Epb4.1l2	null	null	0.166975	Yes
row_917	Eps8	null	null	0.167352	Yes
row_918	Erbb2ip	null	null	0.167856	Yes
row_919	Extl3	null	null	0.168233	Yes
row_920	Fcho2	null	null	0.167855	Yes
row_921	Fyco1	null	null	0.167981	Yes
row_922	Gad1	null	null	0.168232	Yes
row_923	Galnt2	null	null	0.168484	Yes
row_924	Glt8d1	null	null	0.168358	Yes
row_925	Glul	null	null	0.168861	Yes
row_926	Gmfb	null	null	0.169113	Yes
row_927	Gnpat	null	null	0.169616	Yes
row_928	Gnptab	null	null	0.170119	Yes
row_929	Gpbp1	null	null	0.170245	Yes
row_930	Gpr158	null	null	0.170496	Yes
row_931	Grk5	null	null	0.170748	Yes
row_932	Gspt1	null	null	0.171251	Yes
row_933	Guk1	null	null	0.171503	Yes
row_934	Hdgfrp2	null	null	0.171754	Yes
row_935	Igfbpl1	null	null	0.170747	Yes
row_936	Iqce	null	null	0.170999	Yes
row_937	Itpkc	null	null	0.17125	Yes
row_938	Katna1	null	null	0.171502	Yes
row_939	Kif2a	null	null	0.171753	Yes
row_940	Kif3a	null	null	0.172257	Yes
row_941	Klhl23	null	null	0.17276	Yes
row_942	Klhl5	null	null	0.173263	Yes
row_943	Kpnb1	null	null	0.173641	Yes
row_944	Lman1	null	null	0.174018	Yes
row_945	Lrp11	null	null	0.174144	Yes
row_946	Mcfd2	null	null	0.174144	Yes
row_947	Mfn2	null	null	0.174017	Yes
row_948	Mfsd2	null	null	0.174521	Yes
row_949	Mkx	null	null	0.174898	Yes
row_950	Neurl	null	null	0.174017	Yes
row_951	Nf2	null	null	0.17452	Yes
row_952	Nope	null	null	0.17452	Yes
row_953	P4hb	null	null	0.174394	Yes
row_954	Pak2	null	null	0.174771	Yes
row_955	Paqr8	null	null	0.175275	Yes
row_956	Pgrmc1	null	null	0.174393	Yes
row_957	Phyhipl	null	null	0.174645	Yes
row_958	Pitpnm2	null	null	0.174771	Yes
row_959	Porcn	null	null	0.17477	Yes
row_960	Prei4	null	null	0.174896	Yes
row_961	Prkag2	null	null	0.175399	Yes
row_962	Prkar2a	null	null	0.175903	Yes
row_963	Ptgds	null	null	0.175525	Yes
row_964	Rab11a	null	null	0.17565	Yes
row_965	Rab14	null	null	0.176154	Yes
row_966	Rab6	null	null	0.176531	Yes
row_967	Rab8b	null	null	0.177034	Yes
row_968	Rcn2	null	null	0.176531	Yes
row_969	Rgs7bp	null	null	0.176782	Yes
row_970	Rnf152	null	null	0.176656	Yes
row_971	Rnf2	null	null	0.177034	Yes
row_972	Rnpepl1	null	null	0.177411	Yes
row_973	Rock1	null	null	0.177914	Yes
row_974	Sacm1l	null	null	0.177788	Yes
row_975	Sc4mol	null	null	0.177788	Yes
row_976	2023-09-11	null	null	0.177914	Yes
row_977	Serinc3	null	null	0.178291	Yes
row_978	Shc2	null	null	0.178543	Yes
row_979	Slain2	null	null	0.178794	Yes
row_980	Slc12a5	null	null	0.179297	Yes
row_981	Slc12a6	null	null	0.179801	Yes
row_982	Slc20a2	null	null	0.180304	Yes
row_983	Slc27a1	null	null	0.180556	Yes
row_984	Slc39a13	null	null	0.180681	Yes
row_985	Slc6a8	null	null	0.181059	Yes
row_986	Snx12	null	null	0.180681	Yes
row_987	Snx13	null	null	0.181184	Yes
row_988	Stk38	null	null	0.180806	Yes
row_989	Sult4a1	null	null	0.181058	Yes
row_990	Tbc1d5	null	null	0.181435	Yes
row_991	Tgfbr1	null	null	0.181309	Yes
row_992	Tmco3	null	null	0.181687	Yes
row_993	Tmem2	null	null	0.181938	Yes
row_994	Tmem30a	null	null	0.182316	Yes
row_995	Tmsb4x	null	null	0.182819	Yes
row_996	Tor1b	null	null	0.183322	Yes
row_997	Tspan18	null	null	0.183322	Yes
row_998	Tspan9	null	null	0.183825	Yes
row_999	Ttbk2	null	null	0.184203	Yes
row_1000	Tubb2b	null	null	0.184454	Yes
row_1001	Usp14	null	null	0.184454	Yes
row_1002	Usp49	null	null	0.184831	Yes
row_1003	Uspl1	null	null	0.185209	Yes
row_1004	Vps24	null	null	0.18546	Yes
row_1005	Wdr22	null	null	0.185586	Yes
row_1006	Wipf1	null	null	0.185963	Yes
row_1007	Ythdc1	null	null	0.186467	Yes
row_1008	Zfp512	null	null	0.186089	Yes
row_1009	Znrf3	null	null	0.18634	Yes
row_1010	1300012G16Rik	null	null	0.186214	Yes
row_1011	2210412D01Rik	null	null	0.186088	Yes
row_1012	2610528K11Rik	null	null	0.186214	Yes
row_1013	4930500O05Rik	null	null	0.18571	Yes
row_1014	Abca2	null	null	0.184703	Yes
row_1015	Abcd3	null	null	0.185081	Yes
row_1016	Actr1a	null	null	0.185332	Yes
row_1017	Adipor2	null	null	0.185332	Yes
row_1018	Afap1	null	null	0.185709	Yes
row_1019	AI427515	null	null	0.185457	Yes
row_1020	Alg2	null	null	0.185583	Yes
row_1021	Alkbh8	null	null	0.185961	Yes
row_1022	Apbb3	null	null	0.185583	Yes
row_1023	Appbp2	null	null	0.186086	Yes
row_1024	Appl1	null	null	0.186589	Yes
row_1025	Arl8b	null	null	0.186715	Yes
row_1026	Arrb1	null	null	0.187092	Yes
row_1027	Atp1a1	null	null	0.186966	Yes
row_1028	Atp2a2	null	null	0.18747	Yes
row_1029	Atp6v0d1	null	null	0.187847	Yes
row_1030	Atxn7l3	null	null	0.188224	Yes
row_1031	B3gat1	null	null	0.18835	Yes
row_1032	BC043098	null	null	0.188224	Yes
row_1033	BC052040	null	null	0.188727	Yes
row_1034	Btbd3	null	null	0.187594	Yes
row_1035	C330019G07Rik	null	null	0.187972	Yes
row_1036	Capn2	null	null	0.188349	Yes
row_1037	Car11	null	null	0.188727	Yes
row_1038	Cc2d1b	null	null	0.188726	Yes
row_1039	Cd81	null	null	0.1886	Yes
row_1040	Cd99l2	null	null	0.189104	Yes
row_1041	Cdc25b	null	null	0.189607	Yes
row_1042	Chmp2b	null	null	0.189103	Yes
row_1043	Cnot6	null	null	0.189229	Yes
row_1044	Cntfr	null	null	0.189732	Yes
row_1045	Cpne5	null	null	0.189732	Yes
row_1046	Creb5	null	null	0.190235	Yes
row_1047	Csnk2a1	null	null	0.190739	Yes
row_1048	Ctdspl	null	null	0.191242	Yes
row_1049	D930001I22Rik	null	null	0.190612	Yes
row_1050	Dab2ip	null	null	0.191116	Yes
row_1051	Dcun1d2	null	null	0.191241	Yes
row_1052	Dhrs1	null	null	0.191115	Yes
row_1053	Dixdc1	null	null	0.191493	Yes
row_1054	Dusp16	null	null	0.191367	Yes
row_1055	Egln1	null	null	0.190359	Yes
row_1056	Epb4.1l5	null	null	0.18973	Yes
row_1057	Epdr1	null	null	0.190233	Yes
row_1058	Eps15	null	null	0.190736	Yes
row_1059	Ergic2	null	null	0.191114	Yes
row_1060	Etf1	null	null	0.191365	Yes
row_1061	Fndc3a	null	null	0.190232	Yes
row_1062	Foxk1	null	null	0.190736	Yes
row_1063	Gabra1	null	null	0.190861	Yes
row_1064	Gga3	null	null	0.190987	Yes
row_1065	Glce	null	null	0.19149	Yes
row_1066	Glud1	null	null	0.191616	Yes
row_1067	Gnal	null	null	0.191993	Yes
row_1068	Gosr2	null	null	0.191867	Yes
row_1069	Gyk	null	null	0.19149	Yes
row_1070	H6pd	null	null	0.191993	Yes
row_1071	Hcfc1	null	null	0.192244	Yes
row_1072	Hif1an	null	null	0.19237	Yes
row_1073	Hmgn3	null	null	0.192747	Yes
row_1074	Hopx	null	null	0.192999	Yes
row_1075	Hspa5	null	null	0.192873	Yes
row_1076	Igf2bp3	null	null	0.192621	Yes
row_1077	Inpp5f	null	null	0.192621	Yes
row_1078	Irs1	null	null	0.192872	Yes
row_1079	Itgb1	null	null	0.193376	Yes
row_1080	Jmy	null	null	0.193627	Yes
row_1081	Kcnc3	null	null	0.193879	Yes
row_1082	Kcnk1	null	null	0.194256	Yes
row_1083	Kit	null	null	0.194382	Yes
row_1084	Krit1	null	null	0.194507	Yes
row_1085	Leprotl1	null	null	0.194507	Yes
row_1086	Lrrc8c	null	null	0.194633	Yes
row_1087	Man1a2	null	null	0.194381	Yes
row_1088	Mcph1	null	null	0.194129	Yes
row_1089	Mfap3	null	null	0.194506	Yes
row_1090	Mfsd8	null	null	0.19501	Yes
row_1091	Mras	null	null	0.194506	Yes
row_1092	Mtap1a	null	null	0.194758	Yes
row_1093	Myo6	null	null	0.195135	Yes
row_1094	Ncor2	null	null	0.195387	Yes
row_1095	Nfyc	null	null	0.195638	Yes
row_1096	Nsf	null	null	0.19526	No
row_1097	Pdcd6	null	null	0.192617	No
row_1098	Phtf2	null	null	0.192113	No
row_1099	Pld3	null	null	0.191736	No
row_1100	Pold3	null	null	0.191987	No
row_1101	Pomt2	null	null	0.192113	No
row_1102	Ptgfrn	null	null	0.190099	No
row_1103	Ptpn11	null	null	0.190602	No
row_1104	Pttg1ip	null	null	0.190979	No
row_1105	Rasa3	null	null	0.190727	No
row_1106	Rdh10	null	null	0.190979	No
row_1107	Rgs8	null	null	0.190853	No
row_1108	Rhoa	null	null	0.191105	No
row_1109	Rmnd5a	null	null	0.191356	No
row_1110	Rnf12	null	null	0.191859	No
row_1111	Rnf214	null	null	0.192237	No
row_1112	Rps6kb1	null	null	0.192237	No
row_1113	Rundc3b	null	null	0.19211	No
row_1114	Sbk1	null	null	0.192236	No
row_1115	Sec23a	null	null	0.191733	No
row_1116	Sema3a	null	null	0.192236	No
row_1117	Sema5a	null	null	0.192739	No
row_1118	2023-09-10	null	null	0.193242	No
row_1119	Sgms1	null	null	0.192613	No
row_1120	Skp1a	null	null	0.192738	No
row_1121	Smpd3	null	null	0.192361	No
row_1122	Snx16	null	null	0.192864	No
row_1123	Stard3nl	null	null	0.191857	No
row_1124	Stim1	null	null	0.19236	No
row_1125	Surf4	null	null	0.191982	No
row_1126	Sv2b	null	null	0.19236	No
row_1127	Syngr1	null	null	0.192863	No
row_1128	Thap2	null	null	0.191856	No
row_1129	Tm9sf3	null	null	0.192107	No
row_1130	Tmem178	null	null	0.192359	No
row_1131	Tmem68	null	null	0.192611	No
row_1132	Tnfrsf21	null	null	0.192988	No
row_1133	Trhde	null	null	0.192484	No
row_1134	Tspan3	null	null	0.192484	No
row_1135	Ttc14	null	null	0.192862	No
row_1136	Txndc10	null	null	0.193113	No
row_1137	Ube2b	null	null	0.19349	No
row_1138	Ubl3	null	null	0.193742	No
row_1139	Ulk1	null	null	0.194119	No
row_1140	Zc3h11a	null	null	0.192105	No
row_1141	Zfp2	null	null	0.191853	No
row_1142	Zfp219	null	null	0.192357	No
row_1143	Znrf2	null	null	0.191853	No
row_1144	0610037P05Rik	null	null	0.191979	No
row_1145	1110031B06Rik	null	null	0.191979	No
row_1146	1200016B10Rik	null	null	0.192482	No
row_1147	1810015C04Rik	null	null	0.192482	No
row_1148	2310022B05Rik	null	null	0.192607	No
row_1149	2700060E02Rik	null	null	0.192355	No
row_1150	3110057O12Rik	null	null	0.191978	No
row_1151	4930417G10Rik	null	null	0.192229	No
row_1152	9130404D08Rik	null	null	0.191348	No
row_1153	9130404D14Rik	null	null	0.191851	No
row_1154	Aatk	null	null	0.191348	No
row_1155	Abca1	null	null	0.191725	No
row_1156	Abhd12	null	null	0.191976	No
row_1157	Acsl4	null	null	0.191473	No
row_1158	Acvr1b	null	null	0.191724	No
row_1159	Adam12	null	null	0.192228	No
row_1160	Adra2a	null	null	0.192479	No
row_1161	AI480653	null	null	0.192731	No
row_1162	Akap2	null	null	0.193234	No
row_1163	Als2cr2	null	null	0.192982	No
row_1164	Amfr	null	null	0.193485	No
row_1165	Angpt1	null	null	0.193737	No
row_1166	Arfip1	null	null	0.193359	No
row_1167	Arhgap5	null	null	0.193611	No
row_1168	Arl5b	null	null	0.194114	No
row_1169	Atp2b2	null	null	0.193359	No
row_1170	Axin2	null	null	0.192603	No
row_1171	B230312A22Rik	null	null	0.193106	No
row_1172	Baz2a	null	null	0.193232	No
row_1173	Bsg	null	null	0.191847	No
row_1174	Btf3l4	null	null	0.192225	No
row_1175	Calm2	null	null	0.191721	No
row_1176	Camk2d	null	null	0.192099	No
row_1177	Camk2n1	null	null	0.192602	No
row_1178	Cap1	null	null	0.192979	No
row_1179	Ccni	null	null	0.192727	No
row_1180	Cd164	null	null	0.193105	No
row_1181	Cd2ap	null	null	0.193608	No
row_1182	Cdk4	null	null	0.193482	No
row_1183	Cmtm6	null	null	0.192097	No
row_1184	Cnnm2	null	null	0.1926	No
row_1185	Coro2b	null	null	0.192349	No
row_1186	D19Wsu162e	null	null	0.191216	No
row_1187	Derl2	null	null	0.190586	No
row_1188	Dhx15	null	null	0.191089	No
row_1189	Dynll2	null	null	0.190082	No
row_1190	Edc3	null	null	0.190334	No
row_1191	Eif4e3	null	null	0.190334	No
row_1192	Erlin1	null	null	0.18983	No
row_1193	Ero1l	null	null	0.190333	No
row_1194	Esrrg	null	null	0.190836	No
row_1195	Etv1	null	null	0.19134	No
row_1196	Galnt7	null	null	0.189703	No
row_1197	Gdap2	null	null	0.189703	No
row_1198	Gna13	null	null	0.188822	No
row_1199	Gpr176	null	null	0.188696	No
row_1200	Grinl1a	null	null	0.188947	No
row_1201	H3f3a	null	null	0.188947	No
row_1202	Ifnar1	null	null	0.186933	No
row_1203	Igf2r	null	null	0.187311	No
row_1204	Ints2	null	null	0.186933	No
row_1205	Irgq	null	null	0.187058	No
row_1206	Jak1	null	null	0.18731	No
row_1207	Kcnab1	null	null	0.187184	No
row_1208	Kcnj10	null	null	0.187435	No
row_1209	Kif26b	null	null	0.187435	No
row_1210	Klc2	null	null	0.187939	No
row_1211	Klhl2	null	null	0.188316	No
row_1212	Kpna1	null	null	0.188567	No
row_1213	Lass2	null	null	0.188567	No
row_1214	Ldlrad3	null	null	0.188819	No
row_1215	Lysmd3	null	null	0.187812	No
row_1216	Mbp	null	null	0.18693	No
row_1217	Mcl1	null	null	0.187434	No
row_1218	Mid1ip1	null	null	0.185546	No
row_1219	Mpp3	null	null	0.185671	No
row_1220	Mtx2	null	null	0.185042	No
row_1221	Myo1d	null	null	0.185167	No
row_1222	Napb	null	null	0.185167	No
row_1223	Narg1	null	null	0.18567	No
row_1224	Nhsl1	null	null	0.184663	No
row_1225	Npcd	null	null	0.184663	No
row_1226	Nr3c1	null	null	0.185166	No
row_1227	Nrgn	null	null	0.185418	No
row_1228	Osbpl2	null	null	0.184159	No
row_1229	Pag1	null	null	0.184285	No
row_1230	Paip2b	null	null	0.184788	No
row_1231	Pank3	null	null	0.184914	No
row_1232	Pcmtd2	null	null	0.184662	No
row_1233	Pea15a	null	null	0.184032	No
row_1234	Pip4k2c	null	null	0.183403	No
row_1235	Pitpnm3	null	null	0.183906	No
row_1236	Pkm2	null	null	0.184409	No
row_1237	Plaa	null	null	0.184787	No
row_1238	Ppp2r5d	null	null	0.182647	No
row_1239	Ptk7	null	null	0.180885	No
row_1240	Ptpn5	null	null	0.180758	No
row_1241	Rab11b	null	null	0.181136	No
row_1242	Rad54l2	null	null	0.180758	No
row_1243	Rasa2	null	null	0.18101	No
row_1244	Ric3	null	null	0.180128	No
row_1245	Rrp1	null	null	0.178618	No
row_1246	Scamp3	null	null	0.178618	No
row_1247	Scn2b	null	null	0.178995	No
row_1248	Scoc	null	null	0.179498	No
row_1249	Sdha	null	null	0.17975	No
row_1250	Sec14l1	null	null	0.180253	No
row_1251	Serac1	null	null	0.180379	No
row_1252	Sfrp1	null	null	0.180504	No
row_1253	Skil	null	null	0.180253	No
row_1254	Slc17a6	null	null	0.180756	No
row_1255	Slc24a2	null	null	0.181259	No
row_1256	Slc25a22	null	null	0.181762	No
row_1257	Slc35b4	null	null	0.181888	No
row_1258	Slc35f3	null	null	0.182265	No
row_1259	Slc39a10	null	null	0.182643	No
row_1260	Slc9a1	null	null	0.18302	No
row_1261	Slitrk5	null	null	0.183398	No
row_1262	Smek1	null	null	0.183272	No
row_1263	Spata2	null	null	0.182013	No
row_1264	Stx16	null	null	0.181257	No
row_1265	Sumf1	null	null	0.181635	No
row_1266	Sypl	null	null	0.182012	No
row_1267	Tbc1d22a	null	null	0.182138	No
row_1268	Tbcel	null	null	0.182515	No
row_1269	Terf2	null	null	0.182515	No
row_1270	Timm23	null	null	0.182892	No
row_1271	Tjp2	null	null	0.18327	No
row_1272	Tmc7	null	null	0.183396	No
row_1273	Tmem16f	null	null	0.183521	No
row_1274	Tmem184b	null	null	0.183899	No
row_1275	Tmem32	null	null	0.18415	No
row_1276	Tmem33	null	null	0.184653	No
row_1277	Tmem56	null	null	0.185157	No
row_1278	Trim32	null	null	0.184653	No
row_1279	Trove2	null	null	0.185156	No
row_1280	Trp53inp2	null	null	0.185534	No
row_1281	Ttc35	null	null	0.184904	No
row_1282	Twsg1	null	null	0.184904	No
row_1283	Ube2f	null	null	0.18503	No
row_1284	Ube2i	null	null	0.185533	No
row_1285	Usp38	null	null	0.185281	No
row_1286	Usp45	null	null	0.185533	No
row_1287	Vcl	null	null	0.185658	No
row_1288	Wdr32	null	null	0.184903	No
row_1289	Wtip	null	null	0.184651	No
row_1290	X99384	null	null	0.185154	No
row_1291	Xrcc6	null	null	0.18528	No
row_1292	Zdhhc21	null	null	0.183895	No
row_1293	Zfp282	null	null	0.184021	No
row_1294	Zfyve28	null	null	0.182762	No
row_1295	0610007L01Rik	null	null	0.182762	No
row_1296	0610007P14Rik	null	null	0.183265	No
row_1297	1110012J17Rik	null	null	0.183391	No
row_1298	2210012G02Rik	null	null	0.182132	No
row_1299	3110048E14Rik	null	null	0.180873	No
row_1300	3632451O06Rik	null	null	0.181376	No
row_1301	3930401K13Rik	null	null	0.18188	No
row_1302	4933421E11Rik	null	null	0.180998	No
row_1303	5730403B10Rik	null	null	0.18125	No
row_1304	6330503C03Rik	null	null	0.181376	No
row_1305	6330578E17Rik	null	null	0.181879	No
row_1306	9430015G10Rik	null	null	0.181753	No
row_1307	Acp2	null	null	0.180368	No
row_1308	Acsl6	null	null	0.180746	No
row_1309	Aebp2	null	null	0.180997	No
row_1310	Ammecr1	null	null	0.179612	No
row_1311	Api5	null	null	0.178479	No
row_1312	Arf1	null	null	0.178731	No
row_1313	Arsb	null	null	0.178227	No
row_1314	Atp1a2	null	null	0.177975	No
row_1315	Atp5f1	null	null	0.178479	No
row_1316	Atp5g3	null	null	0.178982	No
row_1317	Bcan	null	null	0.17722	No
row_1318	Bcap31	null	null	0.177723	No
row_1319	Bclaf1	null	null	0.177974	No
row_1320	Bfar	null	null	0.178478	No
row_1321	Btbd14a	null	null	0.177471	No
row_1322	C030048B08Rik	null	null	0.177722	No
row_1323	Calm1	null	null	0.176967	No
row_1324	Calu	null	null	0.17747	No
row_1325	Ccdc92	null	null	0.176841	No
row_1326	Ccnd2	null	null	0.177092	No
row_1327	Chd7	null	null	0.176085	No
row_1328	Cpne1	null	null	0.173064	No
row_1329	Cul2	null	null	0.171553	No
row_1330	Cx3cl1	null	null	0.172057	No
row_1331	Cyb5	null	null	0.17256	No
row_1332	Cyp46a1	null	null	0.172811	No
row_1333	D2Ertd391e	null	null	0.172685	No
row_1334	Ddx10	null	null	0.171678	No
row_1335	Dusp8	null	null	0.169161	No
row_1336	Dvl2	null	null	0.169664	No
row_1337	Dync1li2	null	null	0.170167	No
row_1338	Ece1	null	null	0.169915	No
row_1339	Eif4e2	null	null	0.169412	No
row_1340	Elac1	null	null	0.169789	No
row_1341	Erf	null	null	0.168908	No
row_1342	Fbxo21	null	null	0.168278	No
row_1343	Fkbp1b	null	null	0.167649	No
row_1344	Foxo3a	null	null	0.167523	No
row_1345	Foxo6	null	null	0.168026	No
row_1346	Fras1	null	null	0.168529	No
row_1347	Gabpb2	null	null	0.168529	No
row_1348	Galnt1	null	null	0.168655	No
row_1349	Gnai3	null	null	0.166767	No
row_1350	Golim4	null	null	0.166892	No
row_1351	Gpr63	null	null	0.166389	No
row_1352	Gprc5b	null	null	0.166766	No
row_1353	Grb10	null	null	0.167269	No
row_1354	H1f0	null	null	0.166892	No
row_1355	Heg1	null	null	0.166766	No
row_1356	Hiat1	null	null	0.167017	No
row_1357	Hiatl1	null	null	0.16752	No
row_1358	Hip1	null	null	0.168024	No
row_1359	Hmgb2l1	null	null	0.168401	No
row_1360	Hnrpdl	null	null	0.168653	No
row_1361	Htr2c	null	null	0.168778	No
row_1362	Ift122	null	null	0.169282	No
row_1363	Igf2	null	null	0.169533	No
row_1364	Jakmip1	null	null	0.1684	No
row_1365	Jam3	null	null	0.168903	No
row_1366	Jup	null	null	0.169281	No
row_1367	Kctd10	null	null	0.169406	No
row_1368	Klf3	null	null	0.169784	No
row_1369	Klhl28	null	null	0.169784	No
row_1370	Larp4	null	null	0.169532	No
row_1371	Lrrc1	null	null	0.167518	No
row_1372	Lrrc8a	null	null	0.167895	No
row_1373	Lypla1	null	null	0.168273	No
row_1374	Lysmd4	null	null	0.16865	No
row_1375	Manea	null	null	0.168776	No
row_1376	Mapk6	null	null	0.169279	No
row_1377	Mapkapk2	null	null	0.169782	No
row_1378	Mbtps1	null	null	0.169908	No
row_1379	Mcart1	null	null	0.170411	No
row_1380	Megf11	null	null	0.169907	No
row_1381	Mfap3l	null	null	0.169781	No
row_1382	Mfsd1	null	null	0.170285	No
row_1383	Mknk2	null	null	0.170284	No
row_1384	Mmp14	null	null	0.170284	No
row_1385	Mobkl1b	null	null	0.170788	No
row_1386	Morc2a	null	null	0.171039	No
row_1387	Mrps6	null	null	0.170661	No
row_1388	Mtf2	null	null	0.170409	No
row_1389	Narf	null	null	0.170032	No
row_1390	Nelf	null	null	0.169528	No
row_1391	Nfxl1	null	null	0.169654	No
row_1392	Npat	null	null	0.169402	No
row_1393	Nr6a1	null	null	0.16915	No
row_1394	Nras	null	null	0.169653	No
row_1395	Nrn1	null	null	0.170156	No
row_1396	Ntn1	null	null	0.170282	No
row_1397	Nucb1	null	null	0.170534	No
row_1398	Nutf2	null	null	0.170407	No
row_1399	Oprl1	null	null	0.169904	No
row_1400	P4ha2	null	null	0.169904	No
row_1401	Pank4	null	null	0.170029	No
row_1402	Pde7b	null	null	0.168896	No
row_1403	Pipox	null	null	0.166505	No
row_1404	Plec1	null	null	0.166379	No
row_1405	Plk2	null	null	0.16663	No
row_1406	Pnpla8	null	null	0.167008	No
row_1407	Pomp	null	null	0.167259	No
row_1408	Pou3f3	null	null	0.167637	No
row_1409	Ppm1f	null	null	0.167636	No
row_1410	Ppp1cb	null	null	0.168014	No
row_1411	Prkcsh	null	null	0.16751	No
row_1412	Prr18	null	null	0.16751	No
row_1413	Prrx1	null	null	0.168013	No
row_1414	Ptbp1	null	null	0.168265	No
row_1415	Ptpru	null	null	0.168139	No
row_1416	Pvrl1	null	null	0.168642	No
row_1417	Rad21	null	null	0.167257	No
row_1418	Rcan3	null	null	0.16625	No
row_1419	Rdx	null	null	0.166376	No
row_1420	Rffl	null	null	0.166501	No
row_1421	Rfx5	null	null	0.166879	No
row_1422	Rgl1	null	null	0.167382	No
row_1423	Rnf103	null	null	0.167256	No
row_1424	Rpia	null	null	0.166123	No
row_1425	Rsu1	null	null	0.165619	No
row_1426	Rwdd4a	null	null	0.165871	No
row_1427	Ryr1	null	null	0.166374	No
row_1428	Scd1	null	null	0.166122	No
row_1429	Scpep1	null	null	0.166626	No
row_1430	Scrn1	null	null	0.167129	No
row_1431	Sdc2	null	null	0.167632	No
row_1432	Sfrs7	null	null	0.166373	No
row_1433	Slc10a7	null	null	0.165618	No
row_1434	Slc15a2	null	null	0.16587	No
row_1435	Slc17a7	null	null	0.166247	No
row_1436	Slc20a1	null	null	0.166498	No
row_1437	Slc25a23	null	null	0.166624	No
row_1438	Slc30a4	null	null	0.166624	No
row_1439	Slc33a1	null	null	0.167001	No
row_1440	Slc38a2	null	null	0.167127	No
row_1441	Slc39a14	null	null	0.167504	No
row_1442	Slc39a3	null	null	0.168008	No
row_1443	Slc7a1	null	null	0.168259	No
row_1444	Snn	null	null	0.167881	No
row_1445	Snph	null	null	0.168385	No
row_1446	Snx5	null	null	0.168762	No
row_1447	Socs5	null	null	0.169265	No
row_1448	Socs7	null	null	0.169769	No
row_1449	Sp1	null	null	0.170272	No
row_1450	Spcs3	null	null	0.170398	No
row_1451	Sptlc1	null	null	0.170397	No
row_1452	Srr	null	null	0.170523	No
row_1453	St3gal5	null	null	0.170775	No
row_1454	St8sia3	null	null	0.171278	No
row_1455	Tapt1	null	null	0.170648	No
row_1456	Tfrc	null	null	0.168509	No
row_1457	Tmed9	null	null	0.167879	No
row_1458	Tmem50b	null	null	0.166494	No
row_1459	Tnfrsf19	null	null	0.16662	No
row_1460	Tram1	null	null	0.166494	No
row_1461	Trappc4	null	null	0.16662	No
row_1462	Trmt6	null	null	0.166871	No
row_1463	Tspan31	null	null	0.166745	No
row_1464	Ube2j1	null	null	0.16536	No
row_1465	Ubr1	null	null	0.16536	No
row_1466	Unc13c	null	null	0.16536	No
row_1467	Usf2	null	null	0.165234	No
row_1468	Usmg5	null	null	0.165737	No
row_1469	Usp12	null	null	0.16624	No
row_1470	Vamp4	null	null	0.166366	No
row_1471	Wrn	null	null	0.163849	No
row_1472	Yy1	null	null	0.163345	No
row_1473	Zdhhc7	null	null	0.162841	No
row_1474	Zfp248	null	null	0.163093	No
row_1475	Zfp449	null	null	0.162967	No
row_1476	Zfp516	null	null	0.163344	No
row_1477	Zkscan1	null	null	0.162841	No
row_1478	1110012D08Rik	null	null	0.162085	No
row_1479	2410014A08Rik	null	null	0.15768	No
row_1480	2810407C02Rik	null	null	0.15705	No
row_1481	5730446C15Rik	null	null	0.154784	No
row_1482	9230110C19Rik	null	null	0.153777	No
row_1483	A130022J15Rik	null	null	0.153903	No
row_1484	A930008G19Rik	null	null	0.153777	No
row_1485	Adam11	null	null	0.152015	No
row_1486	Aktip	null	null	0.148868	No
row_1487	Aldoc	null	null	0.148993	No
row_1488	Amotl2	null	null	0.148867	No
row_1489	Antxr1	null	null	0.148616	No
row_1490	Apcdd1	null	null	0.148741	No
row_1491	Appl2	null	null	0.149119	No
row_1492	Arf2	null	null	0.149622	No
row_1493	Arid3b	null	null	0.14937	No
row_1494	Arl2bp	null	null	0.149747	No
row_1495	Arl4c	null	null	0.149999	No
row_1496	Arl5a	null	null	0.150502	No
row_1497	B4galt4	null	null	0.147859	No
row_1498	Bap1	null	null	0.148236	No
row_1499	BC017612	null	null	0.148362	No
row_1500	Bcl6	null	null	0.147481	No
row_1501	Becn1	null	null	0.147606	No
row_1502	Bmi1	null	null	0.147984	No
row_1503	C1galt1	null	null	0.147102	No
row_1504	C1ql3	null	null	0.147606	No
row_1505	C79267	null	null	0.147102	No
row_1506	Calcoco1	null	null	0.147102	No
row_1507	Calcrl	null	null	0.147605	No
row_1508	Camk2n2	null	null	0.148108	No
row_1509	Cat	null	null	0.147479	No
row_1510	Cbln2	null	null	0.147856	No
row_1511	Ccdc25	null	null	0.146849	No
row_1512	Ccdc47	null	null	0.147101	No
row_1513	Ccrn4l	null	null	0.146471	No
row_1514	Cdc42ep4	null	null	0.146471	No
row_1515	Cdca4	null	null	0.146848	No
row_1516	Cep110	null	null	0.146219	No
row_1517	Chordc1	null	null	0.146093	No
row_1518	Chpt1	null	null	0.146596	No
row_1519	Cnbp	null	null	0.145086	No
row_1520	Cnih	null	null	0.145589	No
row_1521	Cog3	null	null	0.145715	No
row_1522	Col3a1	null	null	0.145966	No
row_1523	Col4a2	null	null	0.146469	No
row_1524	Coq10b	null	null	0.14584	No
row_1525	Cpne8	null	null	0.14584	No
row_1526	Crat	null	null	0.145714	No
row_1527	Csda	null	null	0.145336	No
row_1528	Ctnnal1	null	null	0.144958	No
row_1529	Ctsl	null	null	0.144958	No
row_1530	Cyb561	null	null	0.144958	No
row_1531	D14Ertd436e	null	null	0.144328	No
row_1532	D430015B01Rik	null	null	0.14458	No
row_1533	D6Wsu176e	null	null	0.145083	No
row_1534	Ddah1	null	null	0.144076	No
row_1535	Ddx19a	null	null	0.144453	No
row_1536	Derl1	null	null	0.14395	No
row_1537	Diras2	null	null	0.143068	No
row_1538	Dlc1	null	null	0.14332	No
row_1539	Dpy19l3	null	null	0.142061	No
row_1540	Ednrb	null	null	0.140299	No
row_1541	Eid1	null	null	0.139669	No
row_1542	Ell2	null	null	0.139291	No
row_1543	Elmod2	null	null	0.139795	No
row_1544	Elovl4	null	null	0.140298	No
row_1545	Entpd7	null	null	0.140424	No
row_1546	Epas1	null	null	0.140927	No
row_1547	Etv5	null	null	0.140423	No
row_1548	Ezh1	null	null	0.140297	No
row_1549	Fbxl2	null	null	0.140045	No
row_1550	Fbxo30	null	null	0.140423	No
row_1551	Fem1c	null	null	0.140297	No
row_1552	Fkbp3	null	null	0.139919	No
row_1553	Fmo1	null	null	0.140296	No
row_1554	Fstl1	null	null	0.140044	No
row_1555	Gabarapl1	null	null	0.139918	No
row_1556	Gfpt2	null	null	0.139163	No
row_1557	Gjb2	null	null	0.139414	No
row_1558	Golm1	null	null	0.137904	No
row_1559	Gopc	null	null	0.138407	No
row_1560	Gpr124	null	null	0.138407	No
row_1561	Gpr177	null	null	0.138784	No
row_1562	Gpr26	null	null	0.139288	No
row_1563	H2afx	null	null	0.137148	No
row_1564	Hadha	null	null	0.137651	No
row_1565	Hap1	null	null	0.138028	No
row_1566	Hint1	null	null	0.136895	No
row_1567	Hlf	null	null	0.137147	No
row_1568	Hpca	null	null	0.137273	No
row_1569	Hsd17b4	null	null	0.137147	No
row_1570	Hspa4	null	null	0.137524	No
row_1571	Ikzf4	null	null	0.136643	No
row_1572	Ina	null	null	0.136768	No
row_1573	Inpp5a	null	null	0.13702	No
row_1574	Itgav	null	null	0.136642	No
row_1575	Kbtbd2	null	null	0.136516	No
row_1576	Kif13a	null	null	0.135887	No
row_1577	Kif5b	null	null	0.136012	No
row_1578	Klhl18	null	null	0.135886	No
row_1579	Lbr	null	null	0.135634	No
row_1580	Ldhb	null	null	0.136138	No
row_1581	Ldlr	null	null	0.136641	No
row_1582	Lfng	null	null	0.136767	No
row_1583	Lgals8	null	null	0.13727	No
row_1584	Lin7c	null	null	0.137144	No
row_1585	Lrig1	null	null	0.137144	No
row_1586	Lrp10	null	null	0.137647	No
row_1587	Lrrc3	null	null	0.138024	No
row_1588	Lrrtm1	null	null	0.137772	No
row_1589	Manbal	null	null	0.137269	No
row_1590	Map3k1	null	null	0.137772	No
row_1591	Map3k5	null	null	0.138023	No
row_1592	Max	null	null	0.13752	No
row_1593	Mdh1	null	null	0.137394	No
row_1594	Mtch2	null	null	0.133743	No
row_1595	Mtmr12	null	null	0.133995	No
row_1596	Myo10	null	null	0.133995	No
row_1597	Ndufa4	null	null	0.133114	No
row_1598	Nek7	null	null	0.132736	No
row_1599	Nfyb	null	null	0.132861	No
row_1600	Nid1	null	null	0.132861	No
row_1601	Nipa2	null	null	0.133239	No
row_1602	Npnt	null	null	0.132106	No
row_1603	Nptx1	null	null	0.132609	No
row_1604	Nts	null	null	0.132105	No
row_1605	Osbpl11	null	null	0.13135	No
row_1606	Paqr9	null	null	0.13072	No
row_1607	Pcdh1	null	null	0.130972	No
row_1608	Pcsk1n	null	null	0.131223	No
row_1609	Pdgfrb	null	null	0.131223	No
row_1610	Pgm1	null	null	0.129713	No
row_1611	Phf17	null	null	0.130216	No
row_1612	Pik3c2a	null	null	0.129712	No
row_1613	Plekho1	null	null	0.128705	No
row_1614	Plod3	null	null	0.129083	No
row_1615	Pltp	null	null	0.12946	No
row_1616	Pofut1	null	null	0.129334	No
row_1617	Ppap2b	null	null	0.128201	No
row_1618	Ppp1r7	null	null	0.127446	No
row_1619	Punc	null	null	0.123921	No
row_1620	Qtrtd1	null	null	0.123795	No
row_1621	Rap2c	null	null	0.123166	No
row_1622	Rcan2	null	null	0.122159	No
row_1623	Reep3	null	null	0.122662	No
row_1624	Rgs4	null	null	0.122536	No
row_1625	Rhbdf2	null	null	0.123039	No
row_1626	Rnaseh1	null	null	0.123416	No
row_1627	Rnf146	null	null	0.123416	No
row_1628	Rnf19a	null	null	0.123668	No
row_1629	Rrbp1	null	null	0.12178	No
row_1630	Rxrb	null	null	0.121024	No
row_1631	Scrt1	null	null	0.120521	No
row_1632	Sdad1	null	null	0.121024	No
row_1633	Sec13	null	null	0.121149	No
row_1634	Sema4d	null	null	0.121401	No
row_1635	Sertad2	null	null	0.121401	No
row_1636	Sfrs6	null	null	0.121527	No
row_1637	Sft2d2	null	null	0.12203	No
row_1638	Sgpp1	null	null	0.122155	No
row_1639	Sirpa	null	null	0.1214	No
row_1640	Slc16a1	null	null	0.121526	No
row_1641	Slc17a5	null	null	0.121777	No
row_1642	Slc25a25	null	null	0.121903	No
row_1643	Slc30a1	null	null	0.122029	No
row_1644	Slc39a7	null	null	0.121903	No
row_1645	Slc43a2	null	null	0.12228	No
row_1646	Slc44a2	null	null	0.122783	No
row_1647	Slitrk3	null	null	0.12228	No
row_1648	Slitrk4	null	null	0.122783	No
row_1649	Smad7	null	null	0.12316	No
row_1650	Snta1	null	null	0.122657	No
row_1651	Snx25	null	null	0.122656	No
row_1652	Soat1	null	null	0.123034	No
row_1653	Sparcl1	null	null	0.122908	No
row_1654	Spnb1	null	null	0.122908	No
row_1655	St13	null	null	0.122278	No
row_1656	Stat2	null	null	0.122152	No
row_1657	Stk38l	null	null	0.122404	No
row_1658	Stk4	null	null	0.122907	No
row_1659	Stxbp3a	null	null	0.123284	No
row_1660	Styx	null	null	0.123788	No
row_1661	Syne1	null	null	0.123032	No
row_1662	Synpr	null	null	0.123535	No
row_1663	Tacc1	null	null	0.123913	No
row_1664	Tapbp	null	null	0.124164	No
row_1665	Tbkbp1	null	null	0.124164	No
row_1666	Tceb3	null	null	0.124416	No
row_1667	Tgfa	null	null	0.123786	No
row_1668	Timp3	null	null	0.123157	No
row_1669	Tln1	null	null	0.123408	No
row_1670	Tmed2	null	null	0.123534	No
row_1671	Tmed8	null	null	0.124037	No
row_1672	Tmem109	null	null	0.124415	No
row_1673	Tmem19	null	null	0.123785	No
row_1674	Tmem50a	null	null	0.123407	No
row_1675	Tmem64	null	null	0.123911	No
row_1676	Tpcn1	null	null	0.123155	No
row_1677	Tpd52	null	null	0.123658	No
row_1678	Tpm4	null	null	0.12391	No
row_1679	Tprkb	null	null	0.124413	No
row_1680	Trim11	null	null	0.124917	No
row_1681	Trub2	null	null	0.124665	No
row_1682	Tspan4	null	null	0.124664	No
row_1683	Txn2	null	null	0.124035	No
row_1684	Txndc12	null	null	0.124538	No
row_1685	Txndc5	null	null	0.124916	No
row_1686	Txnip	null	null	0.125419	No
row_1687	Vat1	null	null	0.122524	No
row_1688	Vbp1	null	null	0.123027	No
row_1689	Vim	null	null	0.123404	No
row_1690	Vps35	null	null	0.123153	No
row_1691	Vps4b	null	null	0.123278	No
row_1692	Vti1b	null	null	0.12353	No
row_1693	Wdr13	null	null	0.123278	No
row_1694	Wfs1	null	null	0.122397	No
row_1695	Xkr8	null	null	0.122522	No
row_1696	Yeats4	null	null	0.122522	No
row_1697	Ypel2	null	null	0.122648	No
row_1698	Zadh2	null	null	0.123151	No
row_1699	Zbtb5	null	null	0.123025	No
row_1700	Zfand5	null	null	0.123025	No
row_1701	Zfp106	null	null	0.123402	No
row_1702	Zfp187	null	null	0.123402	No
row_1703	Zfp46	null	null	0.122395	No
row_1704	Zfyve26	null	null	0.121388	No
row_1705	Zic1	null	null	0.121891	No
row_1706	Zrsr2	null	null	0.121891	No
row_1707	0610025P10Rik	null	null	0.121513	No
row_1708	1190002H23Rik	null	null	0.120254	No
row_1709	1810055G02Rik	null	null	0.116982	No
row_1710	2010209O12Rik	null	null	0.117233	No
row_1711	2200002K05Rik	null	null	0.11761	No
row_1712	2310001A20Rik	null	null	0.117988	No
row_1713	2510006D16Rik	null	null	0.116981	No
row_1714	2600011E07Rik	null	null	0.117106	No
row_1715	2900026A02Rik	null	null	0.11547	No
row_1716	3110035E14Rik	null	null	0.115973	No
row_1717	3110043O21Rik	null	null	0.116477	No
row_1718	4933411K20Rik	null	null	0.11333	No
row_1719	6030458C11Rik	null	null	0.111567	No
row_1720	6330403K07Rik	null	null	0.111945	No
row_1721	6430514L14Rik	null	null	0.112196	No
row_1722	6530418L21Rik	null	null	0.112574	No
row_1723	9130227C08Rik	null	null	0.112322	No
row_1724	9630031F12Rik	null	null	0.112447	No
row_1725	9930021J17Rik	null	null	0.112825	No
row_1726	Aadacl1	null	null	0.111692	No
row_1727	Abcg1	null	null	0.110433	No
row_1728	Abhd13	null	null	0.110685	No
row_1729	Abhd3	null	null	0.111062	No
row_1730	Abhd5	null	null	0.111565	No
row_1731	Ache	null	null	0.110936	No
row_1732	Acsl1	null	null	0.110684	No
row_1733	Adamts9	null	null	0.109047	No
row_1734	Adrbk1	null	null	0.108418	No
row_1735	AI987944	null	null	0.107411	No
row_1736	Ak2	null	null	0.107662	No
row_1737	Ak3l1	null	null	0.108166	No
row_1738	Aldh2	null	null	0.107284	No
row_1739	Amot	null	null	0.106277	No
row_1740	Antxr2	null	null	0.104893	No
row_1741	Anxa2	null	null	0.105396	No
row_1742	Anxa5	null	null	0.105899	No
row_1743	Apip	null	null	0.105395	No
row_1744	Aprt	null	null	0.105521	No
row_1745	Arf6	null	null	0.105773	No
row_1746	Arpp19	null	null	0.105017	No
row_1747	Arrdc4	null	null	0.105521	No
row_1748	Atg12	null	null	0.105017	No
row_1749	Atpaf1	null	null	0.103884	No
row_1750	B230219D22Rik	null	null	0.103003	No
row_1751	B930041F14Rik	null	null	0.102499	No
row_1752	Baalc	null	null	0.102876	No
row_1753	Bach1	null	null	0.103254	No
row_1754	Btbd12	null	null	0.0965828	No
row_1755	Btg1	null	null	0.0968343	No
row_1756	Btg2	null	null	0.0973376	No
row_1757	C230078M08Rik	null	null	0.0967081	No
row_1758	C230093N12Rik	null	null	0.0972113	No
row_1759	C77080	null	null	0.0967077	No
row_1760	Cav1	null	null	0.0949454	No
row_1761	Cbx4	null	null	0.0949452	No
row_1762	Ccdc49	null	null	0.0934346	No
row_1763	Ccnd3	null	null	0.0928051	No
row_1764	Ccnj	null	null	0.0931825	No
row_1765	Ccnjl	null	null	0.0936858	No
row_1766	Cct5	null	null	0.0939373	No
row_1767	Cd276	null	null	0.0939371	No
row_1768	Cdc14b	null	null	0.0938111	No
row_1769	Cdkn1b	null	null	0.0921746	No
row_1770	Cenpb	null	null	0.0924262	No
row_1771	Cfl2	null	null	0.0917966	No
row_1772	Chchd4	null	null	0.0917965	No
row_1773	Chgb	null	null	0.0919221	No
row_1774	Chst2	null	null	0.0916702	No
row_1775	Ciapin1	null	null	0.0921735	No
row_1776	Cldn12	null	null	0.091544	No
row_1777	Cldnd1	null	null	0.0920472	No
row_1778	Col4a1	null	null	0.0909143	No
row_1779	Col8a1	null	null	0.0907882	No
row_1780	Cpsf4	null	null	0.0894035	No
row_1781	Crbn	null	null	0.0894033	No
row_1782	Crebzf	null	null	0.089529	No
row_1783	Cxcl12	null	null	0.0876408	No
row_1784	Cxcl14	null	null	0.0881441	No
row_1785	Cxcr4	null	null	0.0886474	No
row_1786	D4Bwg0951e	null	null	0.0858781	No
row_1787	D4Ertd22e	null	null	0.0863814	No
row_1788	Daam2	null	null	0.0865071	No
row_1789	Dcbld1	null	null	0.0860034	No
row_1790	Dcn	null	null	0.0860032	No
row_1791	Ddx3x	null	null	0.0857513	No
row_1792	Def8	null	null	0.0856253	No
row_1793	Dek	null	null	0.0857509	No
row_1794	Dffb	null	null	0.0853731	No
row_1795	Dgke	null	null	0.0857505	No
row_1796	Dlx5	null	null	0.0852469	No
row_1797	Dmwd	null	null	0.0857502	No
row_1798	Dnajc14	null	null	0.0854982	No
row_1799	Dnajc16	null	null	0.0860015	No
row_1800	Dok4	null	null	0.0862531	No
row_1801	Dse	null	null	0.085246	No
row_1802	Dusp1	null	null	0.0853716	No
row_1803	EG328479	null	null	0.0824765	No
row_1804	Eif2ak2	null	null	0.0813436	No
row_1805	Elk1	null	null	0.080714	No
row_1806	Elk3	null	null	0.0812173	No
row_1807	Eln	null	null	0.0817206	No
row_1808	Emb	null	null	0.0822239	No
row_1809	Emp2	null	null	0.0827271	No
row_1810	Enpp2	null	null	0.0829787	No
row_1811	Entpd3	null	null	0.0833561	No
row_1812	Entpd6	null	null	0.0837335	No
row_1813	Ercc1	null	null	0.0838591	No
row_1814	Ermp1	null	null	0.083859	No
row_1815	F2r	null	null	0.0817191	No
row_1816	Faim	null	null	0.0822223	No
row_1817	Fbxl14	null	null	0.0805859	No
row_1818	Fgf1	null	null	0.0794529	No
row_1819	Fgfr3	null	null	0.0797045	No
row_1820	Fjx1	null	null	0.0798301	No
row_1821	Fkbp1a	null	null	0.0803334	No
row_1822	Flrt3	null	null	0.0800815	No
row_1823	Flt1	null	null	0.0805848	No
row_1824	Furin	null	null	0.0784448	No
row_1825	Fzd6	null	null	0.0786964	No
row_1826	Gatm	null	null	0.077941	No
row_1827	Gca	null	null	0.0781926	No
row_1828	Gclm	null	null	0.0786958	No
row_1829	Gja1	null	null	0.0776887	No
row_1830	Glp2r	null	null	0.0773109	No
row_1831	Gltp	null	null	0.0773107	No
row_1832	Gm1673	null	null	0.0768071	No
row_1833	Gm50	null	null	0.0770586	No
row_1834	Gng5	null	null	0.0768067	No
row_1835	Gnptg	null	null	0.0770582	No
row_1836	Gpr22	null	null	0.0752959	No
row_1837	Gpr68	null	null	0.0755475	No
row_1838	Gpr85	null	null	0.0759249	No
row_1839	Gpr88	null	null	0.0764282	No
row_1840	Gramd3	null	null	0.0765538	No
row_1841	Gtlf3b	null	null	0.0749174	No
row_1842	Gzf1	null	null	0.0752948	No
row_1843	Hint3	null	null	0.0736584	No
row_1844	Hus1	null	null	0.071015	No
row_1845	Icmt	null	null	0.0712665	No
row_1846	Id1	null	null	0.0717698	No
row_1847	Il6st	null	null	0.0708886	No
row_1848	Itfg3	null	null	0.0695039	No
row_1849	Josd1	null	null	0.0683709	No
row_1850	Jub	null	null	0.0688741	No
row_1851	Kbtbd8	null	null	0.068874	No
row_1852	Kcnk3	null	null	0.068622	No
row_1853	Kctd5	null	null	0.0689994	No
row_1854	L2hgdh	null	null	0.0663561	No
row_1855	Lactb	null	null	0.0668593	No
row_1856	Ldoc1l	null	null	0.0656005	No
row_1857	Letmd1	null	null	0.0656003	No
row_1858	Lhfpl2	null	null	0.065726	No
row_1859	Lipa	null	null	0.0653482	No
row_1860	Lrch4	null	null	0.0650963	No
row_1861	Lrrtm2	null	null	0.0639633	No
row_1862	Lsm11	null	null	0.0642149	No
row_1863	Mdk	null	null	0.060187	No
row_1864	Mmd	null	null	0.0577953	No
row_1865	Mocs2	null	null	0.0575434	No
row_1866	Mpp2	null	null	0.0570398	No
row_1867	Msrb3	null	null	0.0546481	No
row_1868	Mtmr10	null	null	0.0542704	No
row_1869	Mtx1	null	null	0.0545219	No
row_1870	Mylc2b	null	null	0.0536406	No
row_1871	Mylip	null	null	0.0541439	No
row_1872	Nap1l5	null	null	0.0537661	No
row_1873	Nbl1	null	null	0.0536401	No
row_1874	Ndrg2	null	null	0.0531364	No
row_1875	Nfkbil2	null	null	0.0512483	No
row_1876	Notch1	null	null	0.0496118	No
row_1877	Nr1d2	null	null	0.0491082	No
row_1878	Nr4a1	null	null	0.0494856	No
row_1879	Nrsn1	null	null	0.0494854	No
row_1880	Nudt11	null	null	0.0493593	No
row_1881	Nudt19	null	null	0.0498626	No
row_1882	Oaz1	null	null	0.0488555	No
row_1883	Ogfrl1	null	null	0.0488553	No
row_1884	Ostm1	null	null	0.0475964	No
row_1885	P2ry12	null	null	0.0468411	No
row_1886	Pak4	null	null	0.046715	No
row_1887	Panx2	null	null	0.0470924	No
row_1888	Paqr4	null	null	0.0472181	No
row_1889	Pbx2	null	null	0.0468403	No
row_1890	Pbxip1	null	null	0.0473436	No
row_1891	Pcdh8	null	null	0.047721	No
row_1892	Pcdhac2	null	null	0.0482243	No
row_1893	Pdgfa	null	null	0.0470913	No
row_1894	Pdgfra	null	null	0.0475945	No
row_1895	Pdhb	null	null	0.0480978	No
row_1896	Peg3	null	null	0.0478459	No
row_1897	Per2	null	null	0.0480974	No
row_1898	Per3	null	null	0.0486007	No
row_1899	Pgam5	null	null	0.0487264	No
row_1900	Pgm2	null	null	0.0491038	No
row_1901	Pgm5	null	null	0.0494812	No
row_1902	Pigf	null	null	0.0492293	No
row_1903	Pigm	null	null	0.0494808	No
row_1904	Pigs	null	null	0.0498582	No
row_1905	Plagl2	null	null	0.048977	No
row_1906	Plod2	null	null	0.0482216	No
row_1907	Plp1	null	null	0.0487249	No
row_1908	Plscr3	null	null	0.0491023	No
row_1909	Ppapdc2	null	null	0.0469624	No
row_1910	Pptc7	null	null	0.0464587	No
row_1911	Pqlc2	null	null	0.0468361	No
row_1912	Prelp	null	null	0.0469618	No
row_1913	Qars	null	null	0.0418011	No
row_1914	Qdpr	null	null	0.0423044	No
row_1915	Rap1b	null	null	0.0409197	No
row_1916	Rap2b	null	null	0.041423	No
row_1917	Rasgrp1	null	null	0.0416745	No
row_1918	Rbm18	null	null	0.0415485	No
row_1919	Rhob	null	null	0.038024	No
row_1920	Rin2	null	null	0.0377721	No
row_1921	Rnf44	null	null	0.0363874	No
row_1922	Rnf6	null	null	0.0368907	No
row_1923	Rreb1	null	null	0.0328628	No
row_1924	Scyl3	null	null	0.0295901	No
row_1925	Slc25a37	null	null	0.0224156	No
row_1926	Slc35a5	null	null	0.0221637	No
row_1927	Slc41a1	null	null	0.0214083	No
row_1928	Slc7a11	null	null	0.0206529	No
row_1929	Slc7a2	null	null	0.0210303	No
row_1930	Slco2a1	null	null	0.0214077	No
row_1931	Smarcd2	null	null	0.0215334	No
row_1932	Smcr8	null	null	0.0220367	No
row_1933	Smug1	null	null	0.0220365	No
row_1934	Snf1lk	null	null	0.0221621	No
row_1935	Sox9	null	null	0.021155	No
row_1936	Srf	null	null	0.0205255	No
row_1937	Ssbp4	null	null	0.0207771	No
row_1938	Ssfa2	null	null	0.0212803	No
row_1939	Stard13	null	null	0.0203991	No
row_1940	Stat3	null	null	0.0207765	No
row_1941	Stc1	null	null	0.0211539	No
row_1942	Stk25	null	null	0.0211537	No
row_1943	Stk40	null	null	0.021657	No
row_1944	Taf9b	null	null	0.0193912	No
row_1945	Tesk2	null	null	0.0164961	No
row_1946	Tgfbr3	null	null	0.0164959	No
row_1947	Tgs1	null	null	0.0169992	No
row_1948	Timm17a	null	null	0.0168731	No
row_1949	Tmcc3	null	null	0.0161178	No
row_1950	Tmed5	null	null	0.0164952	No
row_1951	Tmem104	null	null	0.0168726	No
row_1952	Tmem129	null	null	0.0167465	No
row_1953	Tmem161a	null	null	0.016117	No
row_1954	Tmem167	null	null	0.0166203	No
row_1955	Tmem185b	null	null	0.0164942	No
row_1956	Tnfaip1	null	null	0.0149836	No
row_1957	Tor1aip2	null	null	0.0143541	No
row_1958	Tram1l1	null	null	0.0137246	No
row_1959	Trim39	null	null	0.0133468	No
row_1960	Tspan2	null	null	0.0110811	No
row_1961	Ttr	null	null	0.0100739	No
row_1962	Twf1	null	null	0.0105772	No
row_1963	Txn1	null	null	0.0108288	No
row_1964	Ube2a	null	null	0.0107027	No
row_1965	Ube2q1	null	null	0.0110801	No
row_1966	Uhmk1	null	null	0.00994713	No
row_1967	Unc5b	null	null	0.0101987	No
row_1968	Utp15	null	null	0.00944329	No
row_1969	Vangl1	null	null	0.00969483	No
row_1970	Vcam1	null	null	0.0100722	No
row_1971	Vps33a	null	null	0.0080582	No
row_1972	Wdr40a	null	null	0.00742868	No
row_1973	Wnt9a	null	null	0.00616984	No
row_1974	Wwtr1	null	null	0.00654725	No
row_1975	Yap1	null	null	0.00616946	No
row_1976	Yipf6	null	null	0.00616927	No
row_1977	Yod1	null	null	0.00667254	No
row_1978	Zbtb43	null	null	0.00654649	No
row_1979	Zdhhc6	null	null	0.00604284	No
row_1980	Zfp191	null	null	0.00553919	No
row_1981	Zfp36l1	null	null	0.00503553	No
row_1982	Zfp706	null	null	0.00201458	No
row_1983	Zfp748	null	null	0.00226612	No
row_1984	Zfp9	null	null	0.00151073	No
row_1985	Zfyve20	null	null	0.00176228	No
row_1986	Zhx1	null	null	0.00213968	No
