# Supplementary material for: Dosage sensitivity to Pumilio1 variants in the mouse brain reflects distinct molecular mechanisms
Source: EMBO J. 2023 Apr 18;42(11):e112721. doi: 10.15252/embj.2022112721 (PMC10233381; doi:10.15252/embj.2022112721)
Supplement: Supplementary file 11 — Source Data for Figure 5 [file EMBJ-42-e112721-s008.zip › Source_Data_Figure_5C.xlsx]

## Sheet: PUM1_FMRP
Percentile	Size GSEA		Percentile	Enrichment score (ES)
10th	648		10th	0.774224
20th	235		20th	0.242267
30th	129		30th	0.210729
40th	88		40th	0.173205
50th	35		50th	0.309773
60th	21		60th	0.198802
70th	15		70th	0.168695
80th	15		80th	0.260335
90th	5		90th	0
100th	3		100th	0

## Sheet: PUM2_FMRP
Percentile	Size GSEA		Percentile	Enrichment score (ES)
10th	337		10th	0.766107
20th	83		20th	0.315273
30th	48		30th	0.246817
40th	31		40th	0.261579
50th	12		50th	0
60th	12		60th	0
70th	4		70th	0
80th	5		80th	0
90th	4		90th	0
100th	0		100th	0

## Sheet: RBFOX3_FMRP
Percentile	Size GSEA		Percentile	Enrichment score (ES)
10th	1513		10th	0.694591
20th	1091		20th	0.222235
30th	798		30th	0.154518
40th	581		40th	0.134518
50th	439		50th	0.134116
60th	330		60th	0.124158
70th	254		70th	0.116332
80th	179		80th	0.187924
90th	129		90th	0.256302
100th	79		100th	0.30953

## Sheet: AGO2_FMRP
Percentile	Size GSEA		Percentile	Enrichment score (ES)
10th	668		10th	0.68338
20th	411		20th	0.200317
30th	315		30th	0.14545
40th	201		40th	0.128335
50th	156		50th	0.185972
60th	96		60th	0.153385
70th	82		70th	0.213783
80th	42		80th	0.275844
90th	34		90th	0.274205
100th	23		100th	0.331687
