# Supplementary material for: Dosage sensitivity to Pumilio1 variants in the mouse brain reflects distinct molecular mechanisms
Source: EMBO J. 2023 Apr 18;42(11):e112721. doi: 10.15252/embj.2022112721 (PMC10233381; doi:10.15252/embj.2022112721)
Supplement: Supplementary file 11 — Source Data for Figure 5 [file EMBJ-42-e112721-s008.zip › Source_Data_Figure_5D.xlsx]

## Sheet: All against PUM1
Gene	Rank at Max Percentile		Gene	Enrichmend score (ES)
Fmrp	4.3		Fmrp	0.81
Pum2	12.6		Pum2	0.91
Ago2	18		Ago2	0.7
Rbfox3	19.7		Rbfox3	0.65
Apc	37.2		Apc	0.26
Nova	87.4		Nova	0.03
Ptbp2	90		Ptbp2	-0.03
Mbnl2	41		Mbnl2	0.07
