# Supplementary material for: Dosage sensitivity to Pumilio1 variants in the mouse brain reflects distinct molecular mechanisms
Source: EMBO J. 2023 Apr 18;42(11):e112721. doi: 10.15252/embj.2022112721 (PMC10233381; doi:10.15252/embj.2022112721)
Supplement: Supplementary file 11 — Source Data for Figure 5 [file EMBJ-42-e112721-s008.zip › Source_Data_Figure_5E.xlsx]

## Sheet: Shared GSEA
NAME	PROBE	GENE SYMBOL	GENE_TITLE	RUNNING ES	CORE ENRICHMENT			NAME	GS<br> follow link to MSigDB	GS DETAILS	SIZE	ES	NES	NOM p-val	FDR q-val	FWER p-val	RANK AT MAX	LEADING EDGE
row_0	Apc	null	null	0.204269	Yes			ALL4	ALL4	Details ...	175	0.931485	1.13308	0	0	0	1410	tags=57%, list=5%, signal=59%
row_1	Kif1a	null	null	0.366531	Yes
row_2	Calm3	null	null	0.425961	Yes
row_3	Kif1b	null	null	0.472404	Yes
row_4	Slc1a2	null	null	0.506125	Yes
row_5	Ank2	null	null	0.533856	Yes
row_6	Ctnnb1	null	null	0.558959	Yes
row_7	Ptprs	null	null	0.584291	Yes
row_8	Kif5c	null	null	0.609102	Yes
row_9	Calm1	null	null	0.627124	Yes
row_10	Gpm6a	null	null	0.646003	Yes
row_11	Chd3	null	null	0.663895	Yes
row_12	Cd81	null	null	0.680104	Yes
row_13	Atp1b1	null	null	0.694429	Yes
row_14	Actb	null	null	0.708604	Yes
row_15	Scd2	null	null	0.721299	Yes
row_16	Syt1	null	null	0.734188	Yes
row_17	Atp2b2	null	null	0.746768	Yes
row_18	Stxbp1	null	null	0.757363	Yes
row_19	Tspan7	null	null	0.764935	Yes
row_20	Itpr1	null	null	0.773441	Yes
row_21	Atp1b2	null	null	0.781123	Yes
row_22	Calm2	null	null	0.788152	Yes
row_23	Eif4g2	null	null	0.795413	Yes
row_24	Enc1	null	null	0.802034	Yes
row_25	Rtn3	null	null	0.808548	Yes
row_26	Atp2a2	null	null	0.813878	Yes
row_27	Gpm6b	null	null	0.819563	Yes
row_28	Arf3	null	null	0.823647	Yes
row_29	Dpysl2	null	null	0.828731	Yes
row_30	Ndrg4	null	null	0.833566	Yes
row_31	Nsg2	null	null	0.838025	Yes
row_32	Serinc1	null	null	0.841304	Yes
row_33	Rtn4	null	null	0.844272	Yes
row_34	Nrxn1	null	null	0.848063	Yes
row_35	Rab6b	null	null	0.851715	Yes
row_36	Ralgds	null	null	0.855202	Yes
row_37	Srgap3	null	null	0.858709	Yes
row_38	Ids	null	null	0.861345	Yes
row_39	App	null	null	0.86361	Yes
row_40	Crmp1	null	null	0.866634	Yes
row_41	Ulk2	null	null	0.869754	Yes
row_42	Apba1	null	null	0.872472	Yes
row_43	Tmsb4x	null	null	0.874792	Yes
row_44	Ttyh3	null	null	0.877114	Yes
row_45	Syp	null	null	0.879943	Yes
row_46	Cadm3	null	null	0.881776	Yes
row_47	Gnptab	null	null	0.883784	Yes
row_48	Nfix	null	null	0.886048	Yes
row_49	Ubr5	null	null	0.888461	Yes
row_50	Ywhaz	null	null	0.890273	Yes
row_51	Nptn	null	null	0.892622	Yes
row_52	Atp6v1b2	null	null	0.894928	Yes
row_53	Tsc22d1	null	null	0.896773	Yes
row_54	Pafah1b1	null	null	0.897825	Yes
row_55	Lnpep	null	null	0.899581	Yes
row_56	Plxna2	null	null	0.901672	Yes
row_57	Apc2	null	null	0.903556	Yes
row_58	Cnr1	null	null	0.903396	Yes
row_59	Eps15	null	null	0.903729	Yes
row_60	Gnaq	null	null	0.904431	Yes
row_61	Qk	null	null	0.906072	Yes
row_62	Tnrc18	null	null	0.907527	Yes
row_63	Trio	null	null	0.907509	Yes
row_64	Cdc42se2	null	null	0.908936	Yes
row_65	Ncan	null	null	0.909937	Yes
row_66	Tspan3	null	null	0.911302	Yes
row_67	Nfib	null	null	0.912698	Yes
row_68	Phactr1	null	null	0.913513	Yes
row_69	Syngr1	null	null	0.91482	Yes
row_70	Scamp5	null	null	0.915254	Yes
row_71	Ncam1	null	null	0.916426	Yes
row_72	Tlk1	null	null	0.917756	Yes
row_73	Dagla	null	null	0.917438	Yes
row_74	Gsk3b	null	null	0.918538	Yes
row_75	Stox2	null	null	0.919701	Yes
row_76	Npepps	null	null	0.920402	Yes
row_77	Slc6a1	null	null	0.921367	Yes
row_78	Itm2b	null	null	0.922459	Yes
row_79	Itfg1	null	null	0.923613	Yes
row_80	Slc12a5	null	null	0.924585	Yes
row_81	Sdc3	null	null	0.924845	Yes
row_82	Nsg1	null	null	0.925946	Yes
row_83	Skp1a	null	null	0.926836	Yes
row_84	Tmod2	null	null	0.927928	Yes
row_85	Acsl3	null	null	0.928661	Yes
row_86	Cds2	null	null	0.92909	Yes
row_87	Tspan13	null	null	0.930023	Yes
row_88	Slc8a1	null	null	0.931092	Yes
row_89	Reep5	null	null	0.930655	Yes
row_90	Slc6a11	null	null	0.930282	Yes
row_91	Fmnl2	null	null	0.93039	Yes
row_92	Adam22	null	null	0.930853	Yes
row_93	Dab2ip	null	null	0.929188	Yes
row_94	Tmem30a	null	null	0.930062	Yes
row_95	Atrn	null	null	0.930793	Yes
row_96	Slitrk1	null	null	0.931452	Yes
row_97	Epha4	null	null	0.931272	Yes
row_98	Grm3	null	null	0.931485	Yes
row_99	Tmeff1	null	null	0.929953	No
row_100	Fkbp1a	null	null	0.930549	No
row_101	Agrn	null	null	0.93048	No
row_102	Sel1l	null	null	0.929256	No
row_103	B4galt6	null	null	0.924619	No
row_104	Reep1	null	null	0.924814	No
row_105	Nfia	null	null	0.925001	No
row_106	Arnt2	null	null	0.925013	No
row_107	Inpp5f	null	null	0.925566	No
row_108	Taok1	null	null	0.925912	No
row_109	Aplp2	null	null	0.926495	No
row_110	Tcf4	null	null	0.926462	No
row_111	Gria2	null	null	0.92656	No
row_112	Zic1	null	null	0.926307	No
row_113	Cd200	null	null	0.925945	No
row_114	Ptprd	null	null	0.926361	No
row_115	Mt1	null	null	0.926605	No
row_116	Acvr1b	null	null	0.925886	No
row_117	L1cam	null	null	0.925221	No
row_118	H1f0	null	null	0.924713	No
row_119	Lrrc58	null	null	0.924978	No
row_120	Pum1	null	null	0.92531	No
row_121	Robo2	null	null	0.925674	No
row_122	Rad21	null	null	0.922589	No
row_123	Dbi	null	null	0.921107	No
row_124	Syt4	null	null	0.920494	No
row_125	Ddx6	null	null	0.918	No
row_126	Limch1	null	null	0.911573	No
row_127	Hmgcr	null	null	0.911097	No
row_128	Gabrb2	null	null	0.907044	No
row_129	Cd47	null	null	0.907115	No
row_130	Chl1	null	null	0.9062	No
row_131	B4galt5	null	null	0.898618	No
row_132	Syncrip	null	null	0.897966	No
row_133	Bmpr1a	null	null	0.89714	No
row_134	Map2k4	null	null	0.896991	No
row_135	Oprl1	null	null	0.895107	No
row_136	Pde10a	null	null	0.895356	No
row_137	Zfp706	null	null	0.89394	No
row_138	Negr1	null	null	0.892756	No
row_139	Fchsd2	null	null	0.89082	No
row_140	Cadm2	null	null	0.891049	No
row_141	Pgrmc1	null	null	0.8906	No
row_142	Mpped1	null	null	0.888892	No
row_143	Cbx5	null	null	0.888061	No
row_144	Scamp1	null	null	0.882884	No
row_145	Satb2	null	null	0.881084	No
row_146	Setbp1	null	null	0.878973	No
row_147	AI593442	null	null	0.875906	No
row_148	Fnbp1	null	null	0.87073	No
row_149	Scn3a	null	null	0.855069	No
row_150	Cdkn1b	null	null	0.843517	No
row_151	Neto2	null	null	0.825176	No
row_152	Sox11	null	null	0.820127	No
row_153	Axin2	null	null	0.819678	No
row_154	Serpini1	null	null	0.81171	No
row_155	Arid4b	null	null	0.807562	No
row_156	Zfand5	null	null	0.802327	No
row_157	Vcan	null	null	0.796647	No
row_158	Tm9sf3	null	null	0.795026	No
row_159	Ugcg	null	null	0.793167	No
row_160	Laptm4a	null	null	0.792424	No
row_161	Adam10	null	null	0.788938	No
row_162	Cdh4	null	null	0.788496	No
row_163	Rab14	null	null	0.785312	No
row_164	Kit	null	null	0.777216	No
row_165	Klhl24	null	null	0.762683	No
row_166	Pcdh8	null	null	0.720927	No
row_167	Ednrb	null	null	0.705524	No
row_168	Lamc1	null	null	0.682229	No
row_169	Fcho2	null	null	0.680318	No
row_170	Creb1	null	null	0.644665	No
row_171	Ube2a	null	null	0.634927	No
row_172	Rbm5	null	null	0.626236	No
row_173	Cadm1	null	null	0.603669	No
row_174	Plaa	null	null	0.4809	No
