# Supplementary material for: Dosage sensitivity to Pumilio1 variants in the mouse brain reflects distinct molecular mechanisms
Source: EMBO J. 2023 Apr 18;42(11):e112721. doi: 10.15252/embj.2022112721 (PMC10233381; doi:10.15252/embj.2022112721)
Supplement: Supplementary file 11 — Source Data for Figure 5 [file EMBJ-42-e112721-s008.zip › Source_Data_Figure_5F.xlsx]

## Sheet: Overlapping genes GSEA
Percentile	Size GSEA		Percentile	Enrichment score (ES)
10th	133		10th	0.728965
20th	23		20th	0.516496
30th	12		30th	0
40th	0		40th	0
50th	0		50th	0
60th	1		60th	0
70th	0		70th	0
80th	0		80th	0
90th	0		90th	0
100th	0		100th	0
