# Supplementary material for: Dosage sensitivity to Pumilio1 variants in the mouse brain reflects distinct molecular mechanisms
Source: EMBO J. 2023 Apr 18;42(11):e112721. doi: 10.15252/embj.2022112721 (PMC10233381; doi:10.15252/embj.2022112721)
Supplement: Supplementary file 12 — Source Data for Figure 6 [file EMBJ-42-e112721-s001.xlsx]

## Sheet: Sheet1
GAPDH normalized	Controls Average	Error Bars	S1 average	Error bars
PUM1	1	0.127755	0.490489	0.0537484
FMRP	1	0.0989196	0.971012	0.061484
AGO2	1	0.0444005	0.397409	0.0197894
CNOT1	1	0.0586343	0.508458	0.0180887
MOV10	1	0.110242	1.0479	0.159494
GAPDH normalized	Controls Average	Error Bars	S2-3 average	Error bars
Pum1	1	0.162411	0.733105	0.0352406
Fmr1	1	0.134712	1.02146	0.0350873
Ago2	1	0.0321296	1.13112	0.0456271
Cnot1	1	0.240663	0.816413	0.115064
Mov10	1	0.0805942	0.924412	0.01891
