# Supplementary material for: Dosage sensitivity to Pumilio1 variants in the mouse brain reflects distinct molecular mechanisms
Source: EMBO J. 2023 Apr 18;42(11):e112721. doi: 10.15252/embj.2022112721 (PMC10233381; doi:10.15252/embj.2022112721)
Supplement: Supplementary file 13 — Source Data for Figure 7 [file EMBJ-42-e112721-s004.zip › Source_Data_Figure_7A.xlsx]

## Sheet: Sheet1
GENE	FC_S1	Error	FC_S2_S3	Error
TLK1	3.461	0.183	0.83434	0.181189
SYT1	3.131	0.103	0.996	0.287
PTPRS	3.106	0.046	1.144	0.085
APP	2.905	0.102	1.063	0.089
SKP1A	2.497	0.103	0.884	0.124
CDKN1B	2.39	0.006	1.07	0.001
REEP5	2.17	0.117	0.864	0.119
LAPTMA	2.114	0.087	0.913	0.135
RTN4	1.936	0.082	0.707	0.119
TAOK1	1.86	0.001	0.82	0.002
CALM2	1.853	0.089	0.75	0.057
GSK3B	1.71	0.157	0.938	0.135
ANK2	1.69	0.03	1.15	0.002
KLHL24	1.656	0.106	0.871	0.141
CALM1	1.64	0.003	0.59	0.01
QKI	1.595	0.228	0.856	0.119
CREB1	1.591	0.193	0.637	0.094
SLC1A2	1.543	0.031	0.916	0.037
LRRC58	1.524	0.136	0.915	0.238
APC	1.517	0.054	1.098	0.086
CDS2	1.516	0.046	0.883	0.137
CD47	1.513	0.099	0.76	0.117
KIF1B	1.504	0.07	1.089	0.047
UBE2A	1.5	0.002	0.78	0.03
TMEM30A	1.495	0.172	0.833	0.121
LNPEP	1.487	0.045	0.928	0.262
EIF4G2	1.485	0.048	0.852	0.13
ACSL3	1.48	0.008	1.09	0.004
UBR5	1.467	0.106	0.87	0.166
PLAA	1.465	0.073	0.912	0.139
RTN3	1.461	0.165	1.107	0.154
ATP2A2	1.46	0.0504142	0.53	0.04
NPEPPS	1.437	0.104	0.935	0.159
CD81	1.407	0.05	1.027	0.039
CALM3	1.401	0.079	1.042	0.069
PGRMC1	1.389	0.108	0.854	0.127
EPS15	1.355	0.063	0.989	0.145
SERINC1	1.35	0.003	1.1	0.001
PAFAH1B1	1.339	0.101	0.799	0.122
ARID4B	1.336	0.042	0.939	0.145
CTNNB1	1.33	0.071	0.998	0.035
ARF3	1.325	0.046	1.04	0.153
CDC42SE2	1.324	0.154	1.041	0.144
YWHAZ	1.315	0.083	1.007	0.185
TRIO	1.31	0.062	0.916	0.127
RAB14	1.267	0.114	0.918	0.128
GNAQ	1.264	0.048	0.569	0.147
FKBP1A	1.262	0.037	1.087	0.15
ULK2	1.249	0.108	1.219	0.168
TSPAN3	1.24	0.002	0.91	0.001
IDS	1.214	0.098	1.009	0.198
TTYH3	1.021	0.091	0.957	0.165
RALGDS	0.983	0.188	0.923	0.137
ADAM10	0.741	0.058	0.878	0.265
