# Supplementary material for: Dosage sensitivity to Pumilio1 variants in the mouse brain reflects distinct molecular mechanisms
Source: EMBO J. 2023 Apr 18;42(11):e112721. doi: 10.15252/embj.2022112721 (PMC10233381; doi:10.15252/embj.2022112721)
Supplement: Supplementary file 13 — Source Data for Figure 7 [file EMBJ-42-e112721-s004.zip › Source_Data_Figure_7C.xlsx]

## Sheet: Sheet1
	S11 normalized	Error	S11+MYC-PUM1	Error
TLK1	3.461	0.183	1.69686	0.064643
SYT1	3.131	0.103	1.57554	0.387169
PTPRS	3.106	0.046	1.05863	0.0907347
APP	2.905	0.102	0.956106	0.065221
SKP1A	2.497	0.103	0.424803	0.0585113
CDKN1B	2.39	0.006	1.08691	0.0341739
REEP5	2.17	0.117	0.912241	0.102088
LAPTMA	2.114	0.087	0.222674	0.0851174
RTN4	1.936	0.082	0.848243	0.0714313
TAOK1	1.86	0.001	1.04904	0.128227
CALM2	1.853	0.089	0.843201	0.0427092
GSK3B	1.71	0.157	1.30844	0.0934544
ANK2	1.69	0.03	0.489747	0.060359
KLHL24	1.656	0.106	0.413118	0.0467754
CALM1	1.64	0.003	1.15281	0.0439279
